# Supplementary material for: Phylloquinone improves endothelial function, inhibits cellular senescence, and vascular inflammation
Source: GeroScience. 2024 Jul 9;46(5):4909–35. doi: 10.1007/s11357-024-01225-w (PMC11336140; doi:10.1007/s11357-024-01225-w)
Supplement: Supplementary file 3 — Supplementary file3 (XLSX 2488 KB) [file 11357_2024_1225_MOESM3_ESM.xlsx]

## Sheet: Sheet1
0 Gy_1	0 Gy_2	0 Gy_3	0 Gy_4	0 Gy_5	0 Gy_6	10 Gy_1	10 Gy_2	10 Gy_3	10 Gy_4	10 Gy_5	10 Gy_6	10 Gy_K1_1	10 Gy_K1_2	10 Gy_K1_3	10 Gy_K1_4	10 Gy_K1_5	10 Gy_K1_6	10 Gy_MK7_1	10 Gy_MK7_2	10 Gy_MK7_3	10 Gy_MK7_4	10 Gy_MK7_5	10 Gy_MK7_6	0 Gy_1	0 Gy_2	0 Gy_3	0 Gy_4	0 Gy_5	0 Gy_6	10 Gy_1	10 Gy_2	10 Gy_3	10 Gy_4	10 Gy_5	10 Gy_6	10 Gy_K1_1	10 Gy_K1_2	10 Gy_K1_3	10 Gy_K1_4	10 Gy_K1_5	10 Gy_K1_6	10 Gy_MK7_1	10 Gy_MK7_2	10 Gy_MK7_3	10 Gy_MK7_4	10 Gy_MK7_5	10 Gy_MK7_6	0 Gy_1	0 Gy_2
44587000	50690000	NaN	NaN	55617000	NaN	50334000	NaN	NaN	NaN	NaN	NaN	NaN	66311000	53258000	54422000	41679000	NaN	40468000	62696000	NaN	NaN	NaN	NaN	25.4101	25.5952	NaN	NaN	25.729	NaN	25.585	NaN	NaN	NaN	NaN	NaN	NaN	25.9827	25.6665	25.6977	25.3128	NaN	25.2703	25.9019	NaN	NaN	NaN	NaN	-0.940319	-0.151866
NaN	NaN	NaN	NaN	NaN	NaN	NaN	NaN	9020900	NaN	NaN	NaN	NaN	NaN	NaN	NaN	NaN	NaN	NaN	NaN	NaN	NaN	NaN	NaN	NaN	NaN	NaN	NaN	NaN	NaN	NaN	NaN	23.1048	NaN	NaN	NaN	NaN	NaN	NaN	NaN	NaN	NaN	NaN	NaN	NaN	NaN	NaN	NaN	NaN	NaN
NaN	NaN	NaN	NaN	NaN	NaN	NaN	NaN	NaN	NaN	NaN	NaN	NaN	NaN	NaN	NaN	NaN	NaN	22930000	NaN	NaN	NaN	NaN	NaN	NaN	NaN	NaN	NaN	NaN	NaN	NaN	NaN	NaN	NaN	NaN	NaN	NaN	NaN	NaN	NaN	NaN	NaN	24.4507	NaN	NaN	NaN	NaN	NaN	NaN	NaN
NaN	NaN	NaN	NaN	NaN	NaN	NaN	38977000	NaN	NaN	NaN	NaN	NaN	NaN	NaN	NaN	NaN	NaN	NaN	NaN	NaN	NaN	NaN	NaN	NaN	NaN	NaN	NaN	NaN	NaN	NaN	25.2161	NaN	NaN	NaN	NaN	NaN	NaN	NaN	NaN	NaN	NaN	NaN	NaN	NaN	NaN	NaN	NaN	NaN	NaN
627350000	386800000	374110000	247240000	369600000	528750000	276320000	305490000	240810000	195110000	233380000	245370000	103740000	301750000	279300000	379460000	241190000	442000000	184090000	341970000	123500000	218790000	240970000	259280000	29.2247	28.527	28.4789	27.8813	28.4614	28.978	28.0418	28.1866	27.8433	27.5397	27.7981	27.8704	26.6284	28.1688	28.0572	28.4994	27.8456	28.7195	27.4558	28.3493	26.8799	27.705	27.8443	27.9499	2.08108	0.899533
NaN	NaN	NaN	NaN	NaN	17495000	NaN	NaN	NaN	NaN	NaN	NaN	NaN	NaN	NaN	NaN	NaN	NaN	NaN	NaN	NaN	NaN	NaN	NaN	NaN	NaN	NaN	NaN	NaN	24.0604	NaN	NaN	NaN	NaN	NaN	NaN	NaN	NaN	NaN	NaN	NaN	NaN	NaN	NaN	NaN	NaN	NaN	NaN	NaN	NaN
13209000	NaN	NaN	NaN	NaN	NaN	NaN	NaN	NaN	NaN	NaN	NaN	NaN	NaN	NaN	NaN	NaN	NaN	NaN	NaN	NaN	NaN	NaN	NaN	23.655	NaN	NaN	NaN	NaN	NaN	NaN	NaN	NaN	NaN	NaN	NaN	NaN	NaN	NaN	NaN	NaN	NaN	NaN	NaN	NaN	NaN	NaN	NaN	NaN	NaN
NaN	NaN	NaN	NaN	NaN	NaN	NaN	NaN	NaN	NaN	NaN	NaN	NaN	NaN	NaN	52801000	NaN	NaN	NaN	NaN	NaN	NaN	NaN	NaN	NaN	NaN	NaN	NaN	NaN	NaN	NaN	NaN	NaN	NaN	NaN	NaN	NaN	NaN	NaN	25.6541	NaN	NaN	NaN	NaN	NaN	NaN	NaN	NaN	NaN	NaN
1054200000	1023900000	1052700000	740920000	840470000	774840000	525960000	692430000	489720000	592150000	682420000	661280000	246200000	735530000	708920000	757880000	740300000	698040000	690720000	609380000	344130000	568980000	746470000	715050000	29.9735	29.9314	29.9714	29.4647	29.6466	29.5293	28.9704	29.3671	28.8674	29.1414	29.3461	29.3007	27.8753	29.4542	29.401	29.4974	29.4635	29.3787	29.3635	29.1828	28.3584	29.0838	29.4755	29.4135	1.2383	1.14903
40529000	50932000	NaN	44382000	48426000	56478000	NaN	NaN	NaN	NaN	NaN	41033000	NaN	NaN	NaN	NaN	NaN	NaN	NaN	NaN	NaN	NaN	NaN	NaN	25.2725	25.6021	NaN	25.4035	25.5293	25.7512	NaN	NaN	NaN	NaN	NaN	25.2903	NaN	NaN	NaN	NaN	NaN	NaN	NaN	NaN	NaN	NaN	NaN	NaN	-1.03344	0.723137
190180000	196850000	188930000	210210000	196490000	211930000	139930000	167940000	111660000	159770000	181870000	160370000	167600000	166450000	165270000	147060000	179770000	158390000	148310000	192940000	167600000	158640000	110260000	155410000	27.5028	27.5525	27.4933	27.6473	27.5499	27.659	27.0601	27.3234	26.7345	27.2514	27.4383	27.2568	27.3204	27.3105	27.3002	27.1318	27.4216	27.2389	27.144	27.5236	27.3204	27.2412	26.7163	27.2115	0.778794	0.985561
330740000	273380000	300170000	239060000	325990000	230570000	200200000	237510000	177270000	209140000	184500000	185540000	NaN	223580000	221610000	228980000	235210000	220750000	191090000	NaN	NaN	217220000	243970000	222690000	28.3011	28.0263	28.1612	27.8328	28.2803	27.7806	27.5769	27.8234	27.4014	27.6399	27.459	27.4672	NaN	27.7362	27.7234	27.7706	27.8094	27.7178	27.5097	NaN	NaN	27.6946	27.8621	27.7305	2.24109	1.15095
82247000	97465900	NaN	NaN	81400000	NaN	98582000	122060000	NaN	109550000	67836000	132710000	NaN	NaN	NaN	NaN	76133000	96248100	91103100	NaN	NaN	NaN	NaN	123210000	26.2935	26.5384	NaN	NaN	26.2785	NaN	26.5548	26.863	NaN	26.707	26.0155	26.9837	NaN	NaN	NaN	NaN	26.182	26.5203	26.441	NaN	NaN	NaN	NaN	26.8765	-0.789543	0.0303625
21391000	18934000	NaN	NaN	5775300	NaN	456510000	451390000	511820000	579150000	462750000	397580000	577050000	518010000	613540000	584900000	663510000	597760000	541730000	580170000	606830000	625730000	506320000	572930000	24.3505	24.1745	NaN	NaN	22.4615	NaN	28.7661	28.7498	28.9311	29.1094	28.7857	28.5667	29.1041	28.9484	29.1926	29.1236	29.3055	29.155	29.013	29.1119	29.1767	29.221	28.9155	29.0938	-2.21362	-2.29719
392880000	409110000	396570000	387010000	434340000	395380000	398480000	320550000	463620000	381380000	376570000	352840000	342400000	355740000	341010000	436540000	340810000	348800000	351720000	367440000	341860000	365200000	329020000	352010000	28.5495	28.6079	28.563	28.5278	28.6943	28.5587	28.5699	28.256	28.7884	28.5067	28.4883	28.3944	28.3511	28.4062	28.3452	28.7015	28.3444	28.3778	28.3899	28.4529	28.3488	28.4441	28.2936	28.391	0.725854	1.1456
211410000	133610000	NaN	101600000	153620000	105440000	116330000	90530000	66784000	NaN	104970000	85041000	NaN	NaN	90456000	90728000	NaN	118400000	NaN	132960000	NaN	96283100	72032000	75696000	27.6555	26.9935	NaN	26.5983	27.1948	26.6518	26.7936	26.4319	25.993	NaN	26.6454	26.3417	NaN	NaN	26.4307	26.435	NaN	26.8191	NaN	26.9864	NaN	26.5208	26.1021	26.1737	2.51839	0.941295
NaN	NaN	NaN	NaN	NaN	NaN	NaN	NaN	23153000	NaN	NaN	NaN	NaN	NaN	NaN	NaN	NaN	NaN	NaN	NaN	NaN	NaN	NaN	NaN	NaN	NaN	NaN	NaN	NaN	NaN	NaN	NaN	24.4647	NaN	NaN	NaN	NaN	NaN	NaN	NaN	NaN	NaN	NaN	NaN	NaN	NaN	NaN	NaN	NaN	NaN
279360000	300750000	352910000	354810000	393670000	297920000	224380000	303990000	241200000	269290000	215260000	233410000	313240000	314460000	305880000	310410000	253440000	320140000	215800000	295060000	313750000	228190000	261760000	242570000	28.0576	28.164	28.3947	28.4025	28.5524	28.1504	27.7414	28.1794	27.8457	28.0046	27.6815	27.7983	28.2227	28.2283	28.1884	28.2096	27.9171	28.2541	27.6851	28.1364	28.225	27.7657	27.9637	27.8538	-0.33982	0.081543
NaN	4016900	NaN	NaN	NaN	NaN	NaN	NaN	NaN	NaN	NaN	NaN	NaN	NaN	NaN	NaN	NaN	NaN	NaN	NaN	NaN	NaN	NaN	NaN	NaN	21.9377	NaN	NaN	NaN	NaN	NaN	NaN	NaN	NaN	NaN	NaN	NaN	NaN	NaN	NaN	NaN	NaN	NaN	NaN	NaN	NaN	NaN	NaN	NaN	NaN
NaN	NaN	NaN	NaN	NaN	NaN	NaN	NaN	NaN	NaN	NaN	14798000	NaN	NaN	NaN	NaN	NaN	NaN	NaN	NaN	NaN	NaN	NaN	14866000	NaN	NaN	NaN	NaN	NaN	NaN	NaN	NaN	NaN	NaN	NaN	23.8189	NaN	NaN	NaN	NaN	NaN	NaN	NaN	NaN	NaN	NaN	NaN	23.8255	NaN	NaN
570350000	514730000	492570000	517770000	528670000	414550000	612830000	688670000	804550000	665440000	800680000	619050000	555330000	685080000	667030000	816130000	807330000	613530000	655110000	665210000	803090000	736950000	592190000	595030000	29.0873	28.9392	28.8758	28.9477	28.9778	28.627	29.1909	29.3592	29.5836	29.3097	29.5767	29.2055	29.0488	29.3517	29.3132	29.6042	29.5886	29.1926	29.2872	29.3092	29.581	29.457	29.1415	29.1484	-0.616368	-1.19004
NaN	NaN	NaN	NaN	NaN	NaN	NaN	NaN	NaN	37582000	NaN	45533000	44414000	NaN	NaN	NaN	NaN	NaN	NaN	NaN	NaN	NaN	NaN	NaN	NaN	NaN	NaN	NaN	NaN	NaN	NaN	NaN	NaN	25.1635	NaN	25.4404	25.4045	NaN	NaN	NaN	NaN	NaN	NaN	NaN	NaN	NaN	NaN	NaN	NaN	NaN
96892900	NaN	NaN	NaN	NaN	NaN	NaN	NaN	NaN	NaN	126550000	NaN	NaN	NaN	108920000	110010000	NaN	NaN	NaN	NaN	NaN	NaN	NaN	NaN	26.5299	NaN	NaN	NaN	NaN	NaN	NaN	NaN	NaN	NaN	26.9151	NaN	NaN	NaN	26.6987	26.7131	NaN	NaN	NaN	NaN	NaN	NaN	NaN	NaN	-1.11407	NaN
NaN	NaN	NaN	NaN	NaN	NaN	NaN	NaN	NaN	NaN	NaN	NaN	NaN	NaN	NaN	7419900	NaN	NaN	NaN	NaN	NaN	NaN	NaN	NaN	NaN	NaN	NaN	NaN	NaN	NaN	NaN	NaN	NaN	NaN	NaN	NaN	NaN	NaN	NaN	22.823	NaN	NaN	NaN	NaN	NaN	NaN	NaN	NaN	NaN	NaN
388910000	404340000	412460000	373010000	386520000	399810000	402420000	420570000	411850000	409940000	367480000	371680000	347310000	400290000	392630000	420810000	347150000	427140000	415600000	430940000	331450000	399620000	438000000	427030000	28.5349	28.591	28.6197	28.4746	28.526	28.5747	28.5841	28.6478	28.6175	28.6108	28.4531	28.4695	28.3716	28.5765	28.5486	28.6486	28.371	28.6701	28.6306	28.6829	28.3042	28.5741	28.7064	28.6698	-0.421294	0.099167
NaN	49795000	NaN	40839000	NaN	NaN	NaN	NaN	NaN	NaN	NaN	NaN	34256000	NaN	NaN	NaN	NaN	35395000	42251000	NaN	NaN	NaN	NaN	NaN	NaN	25.5695	NaN	25.2834	NaN	NaN	NaN	NaN	NaN	NaN	NaN	NaN	25.0299	NaN	NaN	NaN	NaN	25.077	25.3325	NaN	NaN	NaN	NaN	NaN	NaN	1.30858
123690000	131440000	127160000	109300000	117020000	131530000	NaN	72874000	NaN	NaN	60525000	60066000	84241000	74121000	78994000	99939000	NaN	NaN	63457000	NaN	60399000	74111000	NaN	NaN	26.8822	26.9698	26.9221	26.7037	26.8022	26.9708	NaN	26.1189	NaN	NaN	25.851	25.84	26.328	26.1434	26.2352	26.5745	NaN	NaN	25.9193	NaN	25.848	26.1432	NaN	NaN	1.33767	1.53297
NaN	NaN	NaN	NaN	NaN	NaN	NaN	NaN	NaN	NaN	NaN	NaN	NaN	NaN	NaN	NaN	NaN	NaN	22333000	NaN	NaN	NaN	NaN	NaN	NaN	NaN	NaN	NaN	NaN	NaN	NaN	NaN	NaN	NaN	NaN	NaN	NaN	NaN	NaN	NaN	NaN	NaN	24.4127	NaN	NaN	NaN	NaN	NaN	NaN	NaN
419910000	352650000	417040000	403800000	413530000	402870000	303630000	320290000	340440000	354770000	366500000	313650000	318100000	352120000	328020000	401650000	408760000	390460000	270520000	377670000	351580000	356780000	304820000	310530000	28.6455	28.3937	28.6356	28.5891	28.6234	28.5857	28.1777	28.2548	28.3428	28.4023	28.4492	28.2246	28.2449	28.3915	28.2892	28.5814	28.6067	28.5406	28.0112	28.4926	28.3893	28.4105	28.1834	28.2102	1.40085	-0.0244716
127260000	102300000	108600000	89961900	99591000	127740000	154730000	69127000	78738000	88095000	67197000	91544000	120820000	72387000	93353000	90194000	NaN	128640000	139330000	NaN	64381000	86858000	NaN	87586900	26.9232	26.6082	26.6944	26.4228	26.5695	26.9286	27.2052	26.0427	26.2306	26.3926	26.0019	26.448	26.8483	26.1092	26.4762	26.4265	NaN	26.9388	27.0539	NaN	25.9401	26.3722	NaN	26.3842	1.294	0.436384
25460000	NaN	NaN	NaN	NaN	NaN	NaN	NaN	NaN	NaN	NaN	NaN	NaN	NaN	NaN	NaN	NaN	NaN	NaN	NaN	NaN	NaN	NaN	NaN	24.6017	NaN	NaN	NaN	NaN	NaN	NaN	NaN	NaN	NaN	NaN	NaN	NaN	NaN	NaN	NaN	NaN	NaN	NaN	NaN	NaN	NaN	NaN	NaN	NaN	NaN
60667000	NaN	NaN	NaN	NaN	NaN	NaN	NaN	NaN	NaN	NaN	NaN	NaN	NaN	NaN	NaN	NaN	NaN	NaN	NaN	NaN	NaN	NaN	NaN	25.8544	NaN	NaN	NaN	NaN	NaN	NaN	NaN	NaN	NaN	NaN	NaN	NaN	NaN	NaN	NaN	NaN	NaN	NaN	NaN	NaN	NaN	NaN	NaN	NaN	NaN
72162000	NaN	60860000	NaN	NaN	NaN	74058000	96774000	NaN	98407000	143660000	85402000	58052000	97508000	104640000	110780000	116010000	77593000	86193000	114690000	61917000	91889000	87797000	89449000	26.1047	NaN	25.859	NaN	NaN	NaN	26.1422	26.5281	NaN	26.5523	27.0981	26.3478	25.7908	26.539	26.6409	26.7231	26.7897	26.2094	26.3611	26.7732	25.8838	26.4534	26.3877	26.4146	-0.900358	NaN
340280000	203690000	210620000	162760000	279620000	223250000	321730000	240860000	165390000	282340000	268760000	247200000	NaN	238360000	191530000	207500000	185190000	232170000	290840000	195120000	165970000	287520000	305590000	433780000	28.3421	27.6018	27.6501	27.2782	28.0589	27.7341	28.2613	27.8436	27.3013	28.0729	28.0017	27.8811	NaN	27.8286	27.513	27.6285	27.4644	27.7906	28.1157	27.5398	27.3063	28.0991	28.187	28.6924	1.40733	-0.621396
584350000	593420000	673880000	611990000	719330000	534510000	389740000	552560000	506230000	470710000	567920000	451120000	556720000	503060000	495650000	501610000	557970000	513490000	398710000	596460000	621850000	510340000	584960000	486720000	29.1223	29.1445	29.3279	29.1889	29.4221	28.9936	28.5379	29.0416	28.9152	28.8103	29.0811	28.7489	29.0524	28.9062	28.8847	28.902	29.0556	28.9358	28.5708	29.1518	29.212	28.9269	29.1238	28.8585	0.494496	0.599485
NaN	NaN	NaN	NaN	NaN	NaN	NaN	NaN	NaN	NaN	NaN	NaN	24242000	NaN	NaN	NaN	NaN	NaN	NaN	NaN	NaN	NaN	NaN	NaN	NaN	NaN	NaN	NaN	NaN	NaN	NaN	NaN	NaN	NaN	NaN	NaN	24.531	NaN	NaN	NaN	NaN	NaN	NaN	NaN	NaN	NaN	NaN	NaN	NaN	NaN
30912000	35442000	35646000	36294000	30884000	30220000	NaN	30103000	NaN	29363000	31325000	28715000	26039000	29662000	29889000	30810000	NaN	NaN	28003000	NaN	33579000	NaN	30747000	28914000	24.8817	25.079	25.0872	25.1132	24.8804	24.849	NaN	24.8434	NaN	24.8075	24.9008	24.7753	24.6342	24.8221	24.8331	24.8769	NaN	NaN	24.7391	NaN	25.0011	NaN	24.8739	24.7853	0.160389	1.72743
NaN	NaN	NaN	NaN	NaN	NaN	NaN	NaN	NaN	NaN	33690000	NaN	NaN	NaN	39166000	36780000	33124000	NaN	NaN	NaN	NaN	NaN	NaN	NaN	NaN	NaN	NaN	NaN	NaN	NaN	NaN	NaN	NaN	NaN	25.0058	NaN	NaN	NaN	25.2231	25.1324	24.9814	NaN	NaN	NaN	NaN	NaN	NaN	NaN	NaN	NaN
41163000	37456000	NaN	NaN	NaN	40551000	44600000	NaN	42471000	NaN	NaN	NaN	34997000	41554000	33585000	NaN	NaN	35855000	35720000	NaN	NaN	36111000	NaN	NaN	25.2948	25.1587	NaN	NaN	NaN	25.2732	25.4105	NaN	25.34	NaN	NaN	NaN	25.0607	25.3085	25.0013	NaN	NaN	25.0957	25.0902	NaN	NaN	25.1059	NaN	NaN	0.972041	0
92391900	75389000	105470000	91665000	94555000	75800000	NaN	54953000	NaN	NaN	NaN	50432000	NaN	NaN	NaN	63579000	46597000	NaN	48002000	NaN	NaN	NaN	NaN	NaN	26.4613	26.1679	26.6523	26.4499	26.4946	26.1757	NaN	25.7117	NaN	NaN	NaN	25.5878	NaN	NaN	NaN	25.922	25.4737	NaN	25.5166	NaN	NaN	NaN	NaN	NaN	0.653162	0
NaN	NaN	NaN	NaN	NaN	23445000	NaN	NaN	NaN	NaN	NaN	NaN	NaN	NaN	NaN	NaN	NaN	NaN	NaN	NaN	NaN	NaN	NaN	NaN	NaN	NaN	NaN	NaN	NaN	24.4828	NaN	NaN	NaN	NaN	NaN	NaN	NaN	NaN	NaN	NaN	NaN	NaN	NaN	NaN	NaN	NaN	NaN	NaN	NaN	NaN
576320000	627270000	593920000	606690000	620240000	577020000	570390000	707940000	745380000	576900000	768600000	661370000	775160000	714640000	722040000	707790000	729940000	591670000	731250000	808270000	833210000	814630000	785240000	792770000	29.1023	29.2245	29.1457	29.1764	29.2083	29.104	29.0874	29.3991	29.4734	29.1037	29.5177	29.3009	29.5299	29.4126	29.4275	29.3987	29.4432	29.1402	29.4458	29.5903	29.6341	29.6016	29.5486	29.5623	-1.57432	-0.940458
1617100000	1571800000	1795200000	1625100000	1628900000	1359600000	1154500000	1122200000	1263200000	1030400000	1051200000	969450000	1130400000	1134300000	1106000000	1122700000	1151500000	1114800000	1068400000	1044900000	1301800000	1142000000	1144100000	1085900000	30.5908	30.5498	30.7415	30.5979	30.6013	30.3405	30.1046	30.0637	30.2344	29.9406	29.9694	29.8526	30.0742	30.0792	30.0427	30.0643	30.1009	30.0541	29.9928	29.9607	30.2779	30.0889	30.0916	30.0162	1.87313	1.72161
NaN	NaN	NaN	NaN	NaN	NaN	NaN	NaN	NaN	NaN	NaN	NaN	NaN	NaN	NaN	NaN	NaN	NaN	9274000	NaN	NaN	NaN	NaN	NaN	NaN	NaN	NaN	NaN	NaN	NaN	NaN	NaN	NaN	NaN	NaN	NaN	NaN	NaN	NaN	NaN	NaN	NaN	23.1448	NaN	NaN	NaN	NaN	NaN	NaN	NaN
NaN	NaN	NaN	NaN	NaN	NaN	NaN	NaN	NaN	NaN	NaN	NaN	NaN	NaN	NaN	19824000	NaN	NaN	NaN	NaN	NaN	NaN	NaN	NaN	NaN	NaN	NaN	NaN	NaN	NaN	NaN	NaN	NaN	NaN	NaN	NaN	NaN	NaN	NaN	24.2407	NaN	NaN	NaN	NaN	NaN	NaN	NaN	NaN	NaN	NaN
202840000	205390000	210970000	213930000	228130000	209110000	276470000	267750000	325830000	248180000	295620000	223580000	182370000	283990000	273870000	299320000	300640000	283550000	174960000	337700000	270580000	254550000	250370000	217300000	27.5958	27.6138	27.6525	27.6726	27.7653	27.6397	28.0425	27.9963	28.2795	27.8868	28.1392	27.7362	27.4423	28.0813	28.0289	28.1571	28.1635	28.079	27.3825	28.3312	28.0115	27.9234	27.8995	27.6951	-1.20497	-1.13617
233860000	233340000	258370000	276190000	224950000	232140000	254750000	267050000	276680000	210570000	260460000	236740000	195920000	267850000	236700000	258380000	276640000	248890000	229430000	306790000	286700000	266010000	266390000	228850000	27.8011	27.7979	27.9449	28.0411	27.745	27.7904	27.9245	27.9925	28.0436	27.6497	27.9565	27.8187	27.5457	27.9969	27.8185	27.9449	28.0434	27.8909	27.7735	28.1927	28.095	27.9869	27.989	27.7698	-0.864964	-0.885745
NaN	NaN	NaN	NaN	NaN	43654000	NaN	NaN	NaN	NaN	NaN	NaN	NaN	NaN	NaN	NaN	NaN	NaN	NaN	NaN	NaN	NaN	NaN	NaN	NaN	NaN	NaN	NaN	NaN	25.3796	NaN	NaN	NaN	NaN	NaN	NaN	NaN	NaN	NaN	NaN	NaN	NaN	NaN	NaN	NaN	NaN	NaN	NaN	NaN	NaN
2435900000	2298400000	2408600000	2659800000	2517000000	2575400000	3241900000	3111700000	3742600000	3104200000	3311100000	3365600000	3380900000	3196100000	3437700000	3489000000	3431600000	3355300000	3037700000	3508200000	3368000000	3364300000	3174400000	3026900000	31.1818	31.098	31.1655	31.3087	31.2291	31.2621	31.5942	31.5351	31.8014	31.5316	31.6247	31.6482	31.6548	31.5737	31.6788	31.7002	31.6762	31.6438	31.5003	31.7081	31.6492	31.6477	31.5638	31.4952	-1.91402	-2.31301
NaN	NaN	23752000	NaN	NaN	NaN	NaN	NaN	NaN	NaN	NaN	NaN	NaN	NaN	NaN	NaN	NaN	NaN	NaN	NaN	NaN	NaN	NaN	NaN	NaN	NaN	24.5015	NaN	NaN	NaN	NaN	NaN	NaN	NaN	NaN	NaN	NaN	NaN	NaN	NaN	NaN	NaN	NaN	NaN	NaN	NaN	NaN	NaN	NaN	NaN
NaN	114550000	78664000	69829000	NaN	132940000	94161000	108100000	NaN	119320000	61179000	110000000	99322100	72683000	85934000	NaN	NaN	95272000	114350000	NaN	NaN	66704000	NaN	122690000	NaN	26.7714	26.2292	26.0573	NaN	26.9862	26.4886	26.6878	NaN	26.8303	25.8665	26.7129	26.5656	26.1151	26.3567	NaN	NaN	26.5055	26.7689	NaN	NaN	25.9913	NaN	26.8704	NaN	0.672231
60391000	62247000	NaN	NaN	NaN	NaN	NaN	NaN	NaN	NaN	NaN	NaN	NaN	NaN	NaN	NaN	NaN	NaN	NaN	NaN	NaN	NaN	NaN	NaN	25.8478	25.8915	NaN	NaN	NaN	NaN	NaN	NaN	NaN	NaN	NaN	NaN	NaN	NaN	NaN	NaN	NaN	NaN	NaN	NaN	NaN	NaN	NaN	NaN	-0.707107	0.707107
NaN	NaN	NaN	NaN	NaN	NaN	NaN	NaN	5913900	NaN	NaN	NaN	NaN	NaN	NaN	NaN	NaN	NaN	NaN	NaN	NaN	NaN	NaN	NaN	NaN	NaN	NaN	NaN	NaN	NaN	NaN	NaN	22.4957	NaN	NaN	NaN	NaN	NaN	NaN	NaN	NaN	NaN	NaN	NaN	NaN	NaN	NaN	NaN	NaN	NaN
32843000	39656000	NaN	NaN	38346000	NaN	NaN	38007000	NaN	NaN	NaN	33634000	NaN	NaN	NaN	NaN	NaN	NaN	33248000	NaN	NaN	NaN	NaN	NaN	24.9691	25.241	NaN	NaN	25.1926	NaN	NaN	25.1798	NaN	NaN	NaN	25.0034	NaN	NaN	NaN	NaN	NaN	NaN	24.9868	NaN	NaN	NaN	NaN	NaN	-1.00649	1.2278
NaN	44533000	NaN	NaN	NaN	NaN	NaN	NaN	NaN	NaN	NaN	NaN	NaN	NaN	NaN	NaN	NaN	NaN	NaN	NaN	NaN	NaN	NaN	NaN	NaN	25.4084	NaN	NaN	NaN	NaN	NaN	NaN	NaN	NaN	NaN	NaN	NaN	NaN	NaN	NaN	NaN	NaN	NaN	NaN	NaN	NaN	NaN	NaN	NaN	NaN
1544600000	1414200000	1331400000	1215600000	1409200000	1534000000	2238500000	1791900000	1614600000	1940200000	1522900000	1743200000	1740900000	1758100000	1886700000	1920500000	1515400000	2222700000	1851400000	1595300000	1542000000	1796200000	1672400000	1895500000	30.5246	30.3973	30.3103	30.179	30.3922	30.5147	31.0599	30.7388	30.5885	30.8536	30.5042	30.6991	30.6972	30.7114	30.8132	30.8388	30.4971	31.0497	30.786	30.5712	30.5222	30.7423	30.6393	30.8199	-0.659914	-1.2445
NaN	NaN	NaN	NaN	NaN	NaN	NaN	NaN	NaN	9040600	NaN	NaN	NaN	NaN	NaN	NaN	NaN	NaN	NaN	NaN	NaN	NaN	NaN	NaN	NaN	NaN	NaN	NaN	NaN	NaN	NaN	NaN	NaN	23.108	NaN	NaN	NaN	NaN	NaN	NaN	NaN	NaN	NaN	NaN	NaN	NaN	NaN	NaN	NaN	NaN
1474600000	1653100000	1552400000	1670300000	1599600000	1524700000	904550000	1044600000	884040000	916520000	914940000	1011000000	1077600000	963750000	1010900000	891240000	929740000	856440000	899260000	846310000	965330000	925410000	951419000	861699000	30.4577	30.6225	30.5319	30.6375	30.5751	30.5059	29.7526	29.9603	29.7195	29.7716	29.7691	29.9131	30.0052	29.8441	29.913	29.7312	29.7923	29.6738	29.7442	29.6566	29.8464	29.7855	29.8255	29.6826	1.6378	2.07126
NaN	NaN	NaN	NaN	NaN	NaN	NaN	NaN	NaN	NaN	NaN	NaN	NaN	NaN	NaN	54238000	NaN	NaN	NaN	NaN	NaN	NaN	NaN	NaN	NaN	NaN	NaN	NaN	NaN	NaN	NaN	NaN	NaN	NaN	NaN	NaN	NaN	NaN	NaN	25.6928	NaN	NaN	NaN	NaN	NaN	NaN	NaN	NaN	NaN	NaN
192180000	183670000	140550000	144080000	113880000	136550000	NaN	NaN	NaN	57460000	NaN	NaN	48581000	42051000	42277000	NaN	NaN	52602000	48256000	NaN	NaN	NaN	39355000	NaN	27.5179	27.4525	27.0665	27.1023	26.7629	27.0249	NaN	NaN	NaN	25.7761	NaN	NaN	25.5339	25.3256	25.3334	NaN	NaN	25.6486	25.5242	NaN	NaN	NaN	25.23	NaN	1.69733	1.63366
844060000	883860000	959050000	889421000	892260000	909640000	722830000	830979000	816970000	718560000	751380000	724130000	813560000	727680000	740190000	696590000	727490000	698720000	743920000	801820000	819380000	715930000	791870000	722350000	29.6528	29.7192	29.837	29.7283	29.7329	29.7607	29.4291	29.6302	29.6057	29.4205	29.485	29.4317	29.5997	29.4387	29.4633	29.3757	29.4384	29.3801	29.4706	29.5787	29.61	29.4152	29.5607	29.4281	0.933569	1.41113
172170000	212520000	163420000	231400000	143150000	223340000	158040000	138710000	133500000	143770000	144890000	149530000	157770000	172150000	151590000	149780000	133250000	177660000	175620000	144510000	169170000	174120000	155770000	166340000	27.3593	27.663	27.284	27.7858	27.093	27.7347	27.2357	27.0475	26.9923	27.0992	27.1104	27.1559	27.2332	27.3591	27.1756	27.1583	26.9896	27.4045	27.3879	27.1066	27.3339	27.3755	27.2148	27.3096	0.570884	1.96067
NaN	NaN	NaN	7008000	NaN	NaN	NaN	NaN	NaN	NaN	NaN	NaN	NaN	NaN	NaN	NaN	NaN	NaN	NaN	NaN	NaN	NaN	NaN	NaN	NaN	NaN	NaN	22.7406	NaN	NaN	NaN	NaN	NaN	NaN	NaN	NaN	NaN	NaN	NaN	NaN	NaN	NaN	NaN	NaN	NaN	NaN	NaN	NaN	NaN	NaN
8707710000	11288000000	10983000000	9176710000	8986290000	11290000000	8062210000	7091490000	6449190000	5930500000	6048410000	5876810000	7521200000	5931600000	5486700000	4694300000	4861800000	6094300000	8985290000	4850900000	5176800000	4969100000	5727490000	7514100000	33.0196	33.3941	33.3546	33.0953	33.0651	33.3943	32.9085	32.7234	32.5865	32.4655	32.4939	32.4524	32.8083	32.4658	32.3533	32.1283	32.1788	32.5048	33.0649	32.1756	32.2694	32.2103	32.4153	32.807	1.11225	1.99083
NaN	NaN	NaN	NaN	NaN	NaN	NaN	15424000	NaN	NaN	NaN	NaN	NaN	NaN	NaN	NaN	NaN	NaN	NaN	NaN	NaN	NaN	NaN	NaN	NaN	NaN	NaN	NaN	NaN	NaN	NaN	23.8787	NaN	NaN	NaN	NaN	NaN	NaN	NaN	NaN	NaN	NaN	NaN	NaN	NaN	NaN	NaN	NaN	NaN	NaN
14316000000	14907000000	15638000000	15018000000	15120000000	16049000000	11583000000	11070000000	11132000000	9749510000	10481000000	11573000000	10109000000	10392000000	11839000000	9605500000	10764000000	10718000000	10546000000	11030000000	9877790000	10644000000	11549000000	10654000000	33.7369	33.7953	33.8643	33.806	33.8157	33.9018	33.4313	33.3659	33.374	33.1827	33.2871	33.43	33.2349	33.2748	33.4628	33.1612	33.3255	33.3193	33.296	33.3607	33.2015	33.3093	33.427	33.3107	1.49603	1.72974
NaN	NaN	NaN	NaN	NaN	NaN	NaN	NaN	NaN	27590000	NaN	NaN	NaN	NaN	NaN	NaN	NaN	NaN	NaN	NaN	NaN	NaN	NaN	NaN	NaN	NaN	NaN	NaN	NaN	NaN	NaN	NaN	NaN	24.7176	NaN	NaN	NaN	NaN	NaN	NaN	NaN	NaN	NaN	NaN	NaN	NaN	NaN	NaN	NaN	NaN
53771000	56089000	NaN	NaN	75920000	39534000	NaN	NaN	48984000	NaN	NaN	NaN	40789000	NaN	NaN	NaN	NaN	NaN	NaN	NaN	NaN	NaN	NaN	NaN	25.6803	25.7412	NaN	NaN	26.178	25.2366	NaN	NaN	25.5458	NaN	NaN	NaN	25.2817	NaN	NaN	NaN	NaN	NaN	NaN	NaN	NaN	NaN	NaN	NaN	0.194786	0.371128
NaN	NaN	NaN	NaN	NaN	NaN	NaN	NaN	NaN	NaN	NaN	NaN	NaN	NaN	NaN	NaN	NaN	NaN	NaN	NaN	NaN	NaN	22702000	NaN	NaN	NaN	NaN	NaN	NaN	NaN	NaN	NaN	NaN	NaN	NaN	NaN	NaN	NaN	NaN	NaN	NaN	NaN	NaN	NaN	NaN	NaN	24.4363	NaN	NaN	NaN
NaN	NaN	NaN	NaN	NaN	NaN	NaN	NaN	9892200	NaN	NaN	NaN	NaN	NaN	NaN	NaN	NaN	NaN	NaN	NaN	NaN	NaN	NaN	NaN	NaN	NaN	NaN	NaN	NaN	NaN	NaN	NaN	23.2379	NaN	NaN	NaN	NaN	NaN	NaN	NaN	NaN	NaN	NaN	NaN	NaN	NaN	NaN	NaN	NaN	NaN
971210000	1044200000	972010000	982620000	1048400000	1215500000	1462600000	1231600000	1169600000	1274200000	996810000	1348600000	1485000000	1133800000	1206400000	1055400000	854840000	1419800000	1301700000	829750000	1031300000	1209700000	1092400000	1211900000	29.8552	29.9598	29.8564	29.8721	29.9655	30.1789	30.4459	30.1979	30.1234	30.2469	29.8927	30.3288	30.4678	30.0785	30.1681	29.9751	29.6711	30.403	30.2778	29.6281	29.9418	30.172	30.0249	30.1746	-1.0802	-0.620649
NaN	NaN	NaN	NaN	NaN	NaN	NaN	29479000	NaN	NaN	NaN	NaN	NaN	NaN	NaN	NaN	NaN	NaN	NaN	NaN	NaN	NaN	NaN	NaN	NaN	NaN	NaN	NaN	NaN	NaN	NaN	24.8132	NaN	NaN	NaN	NaN	NaN	NaN	NaN	NaN	NaN	NaN	NaN	NaN	NaN	NaN	NaN	NaN	NaN	NaN
175200000	153720000	168610000	166760000	162740000	137300000	110480000	100690000	124920000	77050000	125030000	92032100	83862000	124300000	126220000	130910000	139060000	147520000	106490000	116100000	133710000	112320000	116540000	101220000	27.3844	27.1957	27.3291	27.3132	27.278	27.0328	26.7192	26.5853	26.8964	26.1993	26.8977	26.4556	26.3215	26.8893	26.9114	26.964	27.0511	27.1363	26.6661	26.7908	26.9945	26.743	26.7962	26.5929	1.54856	0.948987
NaN	NaN	NaN	11788000	NaN	NaN	NaN	NaN	NaN	NaN	NaN	NaN	NaN	NaN	NaN	NaN	NaN	NaN	NaN	NaN	NaN	NaN	NaN	NaN	NaN	NaN	NaN	23.4908	NaN	NaN	NaN	NaN	NaN	NaN	NaN	NaN	NaN	NaN	NaN	NaN	NaN	NaN	NaN	NaN	NaN	NaN	NaN	NaN	NaN	NaN
NaN	NaN	NaN	NaN	NaN	NaN	NaN	NaN	NaN	NaN	NaN	NaN	NaN	NaN	NaN	NaN	NaN	NaN	NaN	NaN	NaN	NaN	NaN	25027000	NaN	NaN	NaN	NaN	NaN	NaN	NaN	NaN	NaN	NaN	NaN	NaN	NaN	NaN	NaN	NaN	NaN	NaN	NaN	NaN	NaN	NaN	NaN	24.577	NaN	NaN
NaN	NaN	NaN	NaN	NaN	NaN	NaN	NaN	NaN	NaN	NaN	NaN	NaN	NaN	NaN	50500000	NaN	NaN	NaN	NaN	NaN	NaN	NaN	NaN	NaN	NaN	NaN	NaN	NaN	NaN	NaN	NaN	NaN	NaN	NaN	NaN	NaN	NaN	NaN	25.5898	NaN	NaN	NaN	NaN	NaN	NaN	NaN	NaN	NaN	NaN
67476000	63152000	75304000	69515000	82282000	39650000	NaN	66717000	67285000	44207000	83749000	51881000	40350000	53886000	63930000	61810000	105910000	NaN	56445000	NaN	75775000	57398000	NaN	61220000	26.0079	25.9123	26.1662	26.0508	26.2941	25.2408	NaN	25.9916	26.0038	25.3978	26.3196	25.6287	25.2661	25.6834	25.93	25.8813	26.6583	NaN	25.7503	NaN	26.1752	25.7745	NaN	25.8675	0.245777	-0.0250326
NaN	NaN	890150000	NaN	997989000	NaN	NaN	NaN	NaN	NaN	NaN	NaN	NaN	NaN	NaN	NaN	730350000	NaN	NaN	NaN	931460000	NaN	NaN	NaN	NaN	NaN	29.7295	NaN	29.8944	NaN	NaN	NaN	NaN	NaN	NaN	NaN	NaN	NaN	NaN	NaN	29.444	NaN	NaN	NaN	29.7949	NaN	NaN	NaN	NaN	NaN
111050000	105070000	106230000	95228000	92871000	116650000	146540000	135960000	123620000	129410000	114150000	149280000	NaN	152130000	161060000	168680000	135220000	160000000	149570000	92115000	NaN	126390000	168010000	151980000	26.7266	26.6468	26.6626	26.5049	26.4687	26.7976	27.1267	27.0186	26.8813	26.9474	26.7664	27.1534	NaN	27.1807	27.263	27.3297	27.0107	27.2535	27.1562	26.4569	NaN	26.9133	27.324	27.1793	-0.889784	-1.17129
101810000	108290000	74611000	93854000	110830000	131220000	117490000	90030000	104240000	93673000	NaN	72685000	106830000	NaN	82068000	71386000	NaN	104310000	92494000	86724000	78347000	NaN	74180000	85482000	26.6013	26.6903	26.1529	26.4839	26.7238	26.9674	26.808	26.4239	26.6353	26.4811	NaN	26.1152	26.6707	NaN	26.2903	26.0891	NaN	26.6363	26.4629	26.3699	26.2234	NaN	26.1445	26.3491	0.517738	0.874169
434740000	378900000	385410000	401900000	407410000	350640000	527570000	471070000	602380000	454700000	407330000	462500000	568720000	409420000	449220000	560930000	396030000	480380000	471410000	393470000	471590000	430400000	440060000	436760000	28.6956	28.4972	28.5218	28.5823	28.6019	28.3854	28.9748	28.8114	29.1661	28.7603	28.6016	28.7849	29.0831	28.609	28.7428	29.0632	28.561	28.8396	28.8124	28.5517	28.813	28.6811	28.7131	28.7023	-0.0617249	-1.07203
NaN	NaN	NaN	NaN	NaN	NaN	NaN	5418300	NaN	NaN	NaN	NaN	NaN	NaN	NaN	NaN	NaN	NaN	NaN	NaN	NaN	NaN	NaN	NaN	NaN	NaN	NaN	NaN	NaN	NaN	NaN	22.3694	NaN	NaN	NaN	NaN	NaN	NaN	NaN	NaN	NaN	NaN	NaN	NaN	NaN	NaN	NaN	NaN	NaN	NaN
111790000	127360000	111060000	117070000	122690000	120910000	101880000	117540000	NaN	114240000	NaN	106290000	132210000	100860000	97853000	84492000	NaN	135340000	97396000	NaN	101190000	86757000	72667000	114900000	26.7362	26.9243	26.7268	26.8028	26.8704	26.8494	26.6023	26.8086	NaN	26.7675	NaN	26.6634	26.9783	26.5878	26.5441	26.3323	NaN	27.012	26.5374	NaN	26.5925	26.3705	26.1148	26.7758	0.0203115	0.828919
992660000	1041000000	896920000	910530000	904260000	1120000000	1137000000	1204600000	769240000	1107300000	1089300000	1285300000	672950000	1238700000	1214700000	1191800000	1122900000	1193200000	1229700000	1202900000	807300000	1159200000	1182900000	1306600000	29.8867	29.9553	29.7404	29.7621	29.7522	30.0609	30.0826	30.1659	29.5189	30.0444	30.0208	30.2595	29.3259	30.2062	30.178	30.1505	30.0646	30.1522	30.1957	30.1639	29.5885	30.1105	30.1397	30.2832	-0.703527	-0.445255
NaN	NaN	NaN	NaN	NaN	NaN	NaN	NaN	NaN	NaN	NaN	NaN	NaN	NaN	NaN	NaN	NaN	NaN	NaN	33119000	NaN	NaN	NaN	NaN	NaN	NaN	NaN	NaN	NaN	NaN	NaN	NaN	NaN	NaN	NaN	NaN	NaN	NaN	NaN	NaN	NaN	NaN	NaN	24.9812	NaN	NaN	NaN	NaN	NaN	NaN
NaN	28278000	NaN	NaN	27231000	NaN	NaN	27828000	NaN	NaN	NaN	NaN	NaN	NaN	NaN	NaN	NaN	NaN	NaN	NaN	NaN	NaN	NaN	NaN	NaN	24.7532	NaN	NaN	24.6987	NaN	NaN	24.73	NaN	NaN	NaN	NaN	NaN	NaN	NaN	NaN	NaN	NaN	NaN	NaN	NaN	NaN	NaN	NaN	NaN	0.841013
NaN	NaN	NaN	NaN	NaN	NaN	NaN	NaN	NaN	NaN	NaN	NaN	NaN	NaN	NaN	NaN	NaN	NaN	NaN	NaN	30632000	NaN	NaN	NaN	NaN	NaN	NaN	NaN	NaN	NaN	NaN	NaN	NaN	NaN	NaN	NaN	NaN	NaN	NaN	NaN	NaN	NaN	NaN	NaN	24.8685	NaN	NaN	NaN	NaN	NaN
293530000	270660000	289330000	299990000	279320000	275650000	300740000	279020000	281660000	265560000	279520000	278270000	308350000	232770000	247040000	269870000	261260000	304780000	225860000	259180000	256250000	255520000	257730000	233200000	28.1289	28.0119	28.1081	28.1603	28.0573	28.0383	28.1639	28.0558	28.0694	27.9845	28.0584	28.0519	28.2	27.7943	27.8802	28.0077	27.9609	28.1832	27.7509	27.9494	27.933	27.9289	27.9413	27.797	0.835884	-0.106069
20927000	19813000	22060000	23153000	18464000	NaN	NaN	NaN	NaN	NaN	NaN	NaN	NaN	19652000	NaN	NaN	NaN	NaN	18789000	26513000	NaN	19539000	23670000	21693000	24.3189	24.2399	24.3949	24.4647	24.1382	NaN	NaN	NaN	NaN	NaN	NaN	NaN	NaN	24.2282	NaN	NaN	NaN	NaN	24.1634	24.6602	NaN	24.2199	24.4966	24.3707	0	-0.490479
NaN	NaN	NaN	NaN	NaN	NaN	2613500	NaN	NaN	NaN	NaN	NaN	NaN	NaN	NaN	NaN	NaN	NaN	NaN	NaN	NaN	NaN	NaN	NaN	NaN	NaN	NaN	NaN	NaN	NaN	21.3176	NaN	NaN	NaN	NaN	NaN	NaN	NaN	NaN	NaN	NaN	NaN	NaN	NaN	NaN	NaN	NaN	NaN	NaN	NaN
NaN	NaN	NaN	NaN	NaN	NaN	NaN	22884000	NaN	NaN	NaN	NaN	NaN	NaN	NaN	NaN	NaN	NaN	NaN	NaN	NaN	NaN	NaN	NaN	NaN	NaN	NaN	NaN	NaN	NaN	NaN	24.4478	NaN	NaN	NaN	NaN	NaN	NaN	NaN	NaN	NaN	NaN	NaN	NaN	NaN	NaN	NaN	NaN	NaN	NaN
43497000	NaN	55950000	NaN	45648000	44589000	55656000	84789000	NaN	77411000	78657000	77874000	69687000	57469000	69100000	60610000	58939000	49903000	62773000	48639000	59363000	57251000	68211000	62085000	25.3744	NaN	25.7376	NaN	25.444	25.4102	25.73	26.3374	NaN	26.206	26.2291	26.2146	26.0544	25.7763	26.0422	25.8531	25.8127	25.5726	25.9036	25.5356	25.8231	25.7708	26.0235	25.8877	-1.60417	NaN
NaN	NaN	NaN	NaN	NaN	NaN	NaN	NaN	NaN	NaN	NaN	NaN	NaN	NaN	NaN	NaN	NaN	NaN	NaN	NaN	NaN	NaN	21945000	NaN	NaN	NaN	NaN	NaN	NaN	NaN	NaN	NaN	NaN	NaN	NaN	NaN	NaN	NaN	NaN	NaN	NaN	NaN	NaN	NaN	NaN	NaN	24.3874	NaN	NaN	NaN
141060000	135850000	114190000	124010000	121730000	109350000	81047000	97304000	NaN	89394000	103160000	78572000	86532000	86454000	96680000	80456000	55646000	91623100	88856000	NaN	101720000	86192100	82650000	93431000	27.0717	27.0174	26.7669	26.8859	26.8591	26.7044	26.2723	26.536	NaN	26.4137	26.6203	26.2275	26.3667	26.3654	26.5267	26.2617	25.7298	26.4492	26.405	NaN	26.6	26.3611	26.3005	26.4774	1.99751	1.81926
NaN	NaN	NaN	NaN	NaN	NaN	NaN	NaN	NaN	NaN	NaN	NaN	NaN	NaN	NaN	NaN	NaN	NaN	31515000	NaN	NaN	NaN	NaN	NaN	NaN	NaN	NaN	NaN	NaN	NaN	NaN	NaN	NaN	NaN	NaN	NaN	NaN	NaN	NaN	NaN	NaN	NaN	24.9095	NaN	NaN	NaN	NaN	NaN	NaN	NaN
75959000	101040000	67152000	83284000	62046000	75081000	51740000	45508000	66913000	59730000	52381000	61482000	86561000	62331000	56680000	45012000	65392000	44182000	65096000	33520000	44234000	59093000	58878000	42005000	26.1787	26.5904	26.0009	26.3115	25.8868	26.1619	25.6248	25.4396	25.9958	25.832	25.6425	25.8737	26.3672	25.8934	25.7563	25.4238	25.9626	25.397	25.9561	24.9985	25.3987	25.8165	25.8112	25.3241	0.876994	1.98467
NaN	NaN	NaN	29421000	NaN	NaN	NaN	NaN	NaN	NaN	NaN	NaN	NaN	NaN	NaN	NaN	NaN	NaN	NaN	NaN	NaN	NaN	NaN	NaN	NaN	NaN	NaN	24.8103	NaN	NaN	NaN	NaN	NaN	NaN	NaN	NaN	NaN	NaN	NaN	NaN	NaN	NaN	NaN	NaN	NaN	NaN	NaN	NaN	NaN	NaN
158680000	188100000	169890000	177380000	156440000	172570000	204230000	181940000	233960000	177020000	175860000	209530000	220890000	199720000	178720000	181560000	189000000	212870000	186870000	221660000	214420000	188950000	193920000	175090000	27.2415	27.4869	27.34	27.4023	27.221	27.3626	27.6056	27.4389	27.8017	27.3993	27.3899	27.6426	27.7188	27.5734	27.4131	27.4359	27.4938	27.6654	27.4775	27.7238	27.6759	27.4934	27.5309	27.3835	-1.57001	0.0308792
803830000	752560000	808440000	787670000	847910000	689800000	1010100000	975540000	1051600000	918460000	1039800000	1027200000	934930000	1015800000	1049500000	1081900000	1010700000	891850000	934330000	1045300000	994260000	1000000000	1040600000	971151000	29.5823	29.4872	29.5906	29.553	29.6593	29.3616	29.9119	29.8616	29.9699	29.7746	29.9537	29.9361	29.8003	29.92	29.9671	30.0109	29.9127	29.7322	29.7994	29.9613	29.889	29.8974	29.9548	29.8551	-1.5339	-2.03164
345280000	363950000	284670000	368820000	338540000	309250000	468340000	426900000	517930000	437880000	383140000	449260000	405810000	390300000	436320000	431310000	346630000	405040000	412900000	240230000	421870000	386100000	355670000	416300000	28.3632	28.4392	28.0847	28.4583	28.3348	28.2042	28.803	28.6693	28.9482	28.706	28.5133	28.743	28.5962	28.54	28.7008	28.6842	28.3688	28.5935	28.6212	27.8398	28.6522	28.5244	28.406	28.633	-0.826202	-0.517839
64359000	74623000	70626000	81382000	79124000	43885000	NaN	39455000	NaN	34811000	33910000	NaN	31951000	NaN	NaN	NaN	NaN	NaN	42881000	NaN	36901000	NaN	NaN	NaN	25.9396	26.1531	26.0737	26.2782	26.2376	25.3872	NaN	25.2337	NaN	25.053	25.0152	NaN	24.9294	NaN	NaN	NaN	NaN	NaN	25.3538	NaN	25.1372	NaN	NaN	NaN	1.00865	1.387
936240000	891029000	804210000	857010000	797840000	982810000	665700000	637310000	744370000	676850000	728910000	656300000	739410000	751420000	754180000	757050000	637390000	715890000	744350000	822060000	708170000	773010000	688370000	766480000	29.8023	29.7309	29.583	29.6747	29.5715	29.8723	29.3103	29.2474	29.4714	29.3343	29.4412	29.2898	29.4618	29.485	29.4903	29.4958	29.2476	29.4152	29.4714	29.6147	29.3995	29.5259	29.3586	29.5137	1.97019	1.53606
1438500000	1233300000	1108300000	880150000	925690000	1196000000	1320700000	1026800000	850670000	998660000	963120000	1154000000	528350000	1304400000	1166000000	1344900000	966580000	1157500000	1354800000	1170500000	904960000	1421100000	1377300000	1384700000	30.4219	30.1999	30.0457	29.7132	29.786	30.1556	30.2987	29.9355	29.664	29.8954	29.8431	30.104	28.9769	30.2807	30.1189	30.3249	29.8483	30.1084	30.3354	30.1245	29.7533	30.4044	30.3592	30.3669	0.918856	0.25703
159720000	144690000	137990000	147670000	160210000	139450000	109250000	146030000	144310000	124520000	151840000	109890000	142770000	126610000	130260000	124340000	154990000	112340000	104030000	150900000	160660000	130020000	152120000	121600000	27.251	27.1084	27.04	27.1378	27.2554	27.0552	26.7031	27.1217	27.1046	26.8918	27.178	26.7115	27.0891	26.9158	26.9568	26.8897	27.2076	26.7433	26.6324	27.169	27.2594	26.9542	27.1806	26.8576	0.907345	0.183912
113870000	NaN	123110000	99514000	112400000	86854000	NaN	NaN	NaN	NaN	NaN	NaN	NaN	NaN	NaN	NaN	NaN	NaN	NaN	NaN	NaN	NaN	NaN	NaN	26.7628	NaN	26.8754	26.5684	26.7441	26.3721	NaN	NaN	NaN	NaN	NaN	NaN	NaN	NaN	NaN	NaN	NaN	NaN	NaN	NaN	NaN	NaN	NaN	NaN	0.0867389	NaN
NaN	NaN	NaN	NaN	NaN	NaN	NaN	NaN	12801000	NaN	NaN	NaN	NaN	NaN	NaN	NaN	NaN	NaN	NaN	NaN	NaN	NaN	NaN	NaN	NaN	NaN	NaN	NaN	NaN	NaN	NaN	NaN	23.6098	NaN	NaN	NaN	NaN	NaN	NaN	NaN	NaN	NaN	NaN	NaN	NaN	NaN	NaN	NaN	NaN	NaN
NaN	NaN	NaN	13483000	NaN	NaN	NaN	NaN	NaN	NaN	NaN	NaN	NaN	NaN	NaN	NaN	NaN	NaN	NaN	NaN	NaN	NaN	NaN	NaN	NaN	NaN	NaN	23.6846	NaN	NaN	NaN	NaN	NaN	NaN	NaN	NaN	NaN	NaN	NaN	NaN	NaN	NaN	NaN	NaN	NaN	NaN	NaN	NaN	NaN	NaN
NaN	NaN	NaN	NaN	NaN	NaN	NaN	19420000	NaN	NaN	NaN	NaN	NaN	NaN	NaN	NaN	NaN	NaN	NaN	NaN	NaN	NaN	NaN	NaN	NaN	NaN	NaN	NaN	NaN	NaN	NaN	24.211	NaN	NaN	NaN	NaN	NaN	NaN	NaN	NaN	NaN	NaN	NaN	NaN	NaN	NaN	NaN	NaN	NaN	NaN
NaN	NaN	NaN	NaN	NaN	NaN	NaN	NaN	NaN	NaN	NaN	NaN	NaN	NaN	NaN	NaN	NaN	NaN	NaN	NaN	NaN	19733000	NaN	NaN	NaN	NaN	NaN	NaN	NaN	NaN	NaN	NaN	NaN	NaN	NaN	NaN	NaN	NaN	NaN	NaN	NaN	NaN	NaN	NaN	NaN	24.2341	NaN	NaN	NaN	NaN
1109900000	891740000	865670000	1018200000	873000000	934860000	842461000	723580000	938520000	772940000	773820000	790690000	966320000	867800000	881260000	963600000	944260000	962310000	902010000	907840000	974321000	1018000000	869270000	832840000	30.0478	29.732	29.6892	29.9234	29.7014	29.8002	29.65	29.4306	29.8058	29.5258	29.5274	29.5585	29.8479	29.6928	29.715	29.8439	29.8146	29.8419	29.7486	29.7579	29.8598	29.9231	29.6952	29.6335	2.1483	-0.0577102
100350000	93459000	NaN	NaN	99671000	103850000	NaN	70499000	NaN	NaN	NaN	NaN	NaN	78197000	NaN	NaN	NaN	NaN	64865000	NaN	NaN	NaN	NaN	NaN	26.5805	26.4778	NaN	NaN	26.5707	26.6299	NaN	26.0711	NaN	NaN	NaN	NaN	NaN	26.2206	NaN	NaN	NaN	NaN	25.9509	NaN	NaN	NaN	NaN	NaN	0.33853	0
NaN	NaN	NaN	NaN	NaN	NaN	NaN	NaN	NaN	NaN	NaN	NaN	NaN	NaN	NaN	NaN	NaN	7690000	NaN	NaN	NaN	NaN	NaN	NaN	NaN	NaN	NaN	NaN	NaN	NaN	NaN	NaN	NaN	NaN	NaN	NaN	NaN	NaN	NaN	NaN	NaN	22.8746	NaN	NaN	NaN	NaN	NaN	NaN	NaN	NaN
2083400000	2027000000	2187800000	2219200000	2136100000	2009700000	2063400000	2047400000	2317200000	1886800000	2080700000	2279300000	1908400000	1946300000	2054800000	2073800000	2028000000	2025600000	1905300000	2038600000	2060300000	2108500000	2022300000	1948300000	30.9563	30.9167	31.0268	31.0474	30.9923	30.9043	30.9424	30.9311	31.1097	30.8133	30.9544	31.0859	30.8297	30.8581	30.9364	30.9496	30.9174	30.9157	30.8274	30.9249	30.9402	30.9736	30.9133	30.8596	0.297393	-0.224929
318850000	279540000	343650000	333740000	315290000	309970000	371450000	302440000	352140000	312410000	269420000	320570000	329520000	255440000	311410000	307550000	290730000	297080000	323830000	303790000	311610000	286370000	298150000	285460000	28.2483	28.0585	28.3564	28.3141	28.2321	28.2076	28.4686	28.1721	28.3916	28.2189	28.0053	28.2561	28.2958	27.9284	28.2142	28.1962	28.1151	28.1463	28.2707	28.1785	28.2152	28.0933	28.1515	28.0887	0.307943	-1.25477
NaN	NaN	NaN	NaN	NaN	NaN	4835900	NaN	NaN	NaN	NaN	NaN	NaN	NaN	NaN	NaN	NaN	NaN	NaN	NaN	NaN	NaN	NaN	NaN	NaN	NaN	NaN	NaN	NaN	NaN	22.2054	NaN	NaN	NaN	NaN	NaN	NaN	NaN	NaN	NaN	NaN	NaN	NaN	NaN	NaN	NaN	NaN	NaN	NaN	NaN
NaN	NaN	NaN	NaN	NaN	NaN	NaN	NaN	NaN	NaN	NaN	NaN	NaN	NaN	NaN	NaN	NaN	NaN	NaN	NaN	22380000	NaN	NaN	NaN	NaN	NaN	NaN	NaN	NaN	NaN	NaN	NaN	NaN	NaN	NaN	NaN	NaN	NaN	NaN	NaN	NaN	NaN	NaN	NaN	24.4157	NaN	NaN	NaN	NaN	NaN
NaN	NaN	NaN	NaN	NaN	NaN	NaN	NaN	NaN	NaN	NaN	NaN	NaN	NaN	NaN	NaN	NaN	NaN	16520000	NaN	NaN	NaN	NaN	NaN	NaN	NaN	NaN	NaN	NaN	NaN	NaN	NaN	NaN	NaN	NaN	NaN	NaN	NaN	NaN	NaN	NaN	NaN	23.9777	NaN	NaN	NaN	NaN	NaN	NaN	NaN
92765000	71462000	NaN	NaN	NaN	87800000	70665000	NaN	NaN	NaN	NaN	NaN	NaN	68333000	NaN	72159000	69313000	113520000	NaN	NaN	NaN	NaN	NaN	NaN	26.4671	26.0907	NaN	NaN	NaN	26.3877	26.0745	NaN	NaN	NaN	NaN	NaN	NaN	26.0261	NaN	26.1047	26.0466	26.7584	NaN	NaN	NaN	NaN	NaN	NaN	1.19808	-0.0227059
84020000	99351000	100630000	NaN	NaN	82398000	NaN	NaN	67821000	NaN	NaN	NaN	NaN	NaN	NaN	63764000	NaN	NaN	NaN	NaN	71794000	NaN	NaN	NaN	26.3242	26.566	26.5845	NaN	NaN	26.2961	NaN	NaN	26.0152	NaN	NaN	NaN	NaN	NaN	NaN	25.9262	NaN	NaN	NaN	NaN	26.0974	NaN	NaN	NaN	0.107324	1.03007
NaN	NaN	NaN	NaN	NaN	84319000	NaN	NaN	NaN	NaN	NaN	NaN	NaN	NaN	NaN	NaN	NaN	NaN	NaN	NaN	NaN	NaN	NaN	NaN	NaN	NaN	NaN	NaN	NaN	26.3294	NaN	NaN	NaN	NaN	NaN	NaN	NaN	NaN	NaN	NaN	NaN	NaN	NaN	NaN	NaN	NaN	NaN	NaN	NaN	NaN
694400000	691880000	708500000	728020000	652160000	725710000	730230000	705530000	722440000	691600000	676930000	766120000	827350000	680210000	755420000	712100000	675130000	755890000	697580000	703390000	742960000	723070000	707540000	698260000	29.3712	29.3659	29.4002	29.4394	29.2807	29.4348	29.4438	29.3941	29.4283	29.3654	29.3344	29.513	29.6239	29.3414	29.4927	29.4075	29.3306	29.4936	29.3778	29.3897	29.4687	29.4296	29.3982	29.3792	-0.383298	-0.45504
309020000	304730000	287920000	365970000	307140000	237210000	237840000	234140000	256200000	178500000	217000000	147470000	116360000	301310000	251640000	292480000	223830000	260560000	235130000	221960000	268780000	266570000	264800000	212890000	28.2031	28.183	28.1011	28.4471	28.1943	27.8216	27.8254	27.8028	27.9327	27.4113	27.6931	27.1358	26.794	28.1667	27.9068	28.1238	27.7378	27.957	27.8089	27.7257	28.0019	27.9899	27.9803	27.6655	0.781134	0.725541
NaN	NaN	NaN	NaN	NaN	NaN	NaN	NaN	NaN	NaN	NaN	NaN	NaN	NaN	NaN	NaN	NaN	NaN	NaN	NaN	NaN	NaN	NaN	NaN	NaN	NaN	NaN	NaN	NaN	NaN	NaN	NaN	NaN	NaN	NaN	NaN	NaN	NaN	NaN	NaN	NaN	NaN	NaN	NaN	NaN	NaN	NaN	NaN	NaN	NaN
138360000	130770000	141200000	128560000	141660000	99918000	203760000	242630000	288330000	249460000	335160000	248880000	293470000	202490000	273310000	244460000	301800000	206390000	210880000	265070000	269650000	236890000	240210000	210890000	27.0439	26.9625	27.0732	26.9379	27.0779	26.5742	27.6023	27.8542	28.1031	27.8942	28.3203	27.8909	28.1286	27.5933	28.026	27.865	28.169	27.6208	27.6518	27.9818	28.0065	27.8196	27.8397	27.6519	-1.57633	-1.73961
39211000000	39528000000	41212000000	40824000000	41711000000	40802000000	59031900000	60179000000	62147000000	56064000000	56403000000	57897000000	52588000000	55281000000	56880000000	57682000000	54368900000	55704100000	51263000000	54269000000	54023000000	56102000000	54067000000	52891000000	35.1905	35.2022	35.2623	35.2487	35.2797	35.2479	35.7808	35.8085	35.855	35.7064	35.7151	35.7528	35.614	35.6861	35.7272	35.7474	35.6621	35.6971	35.5772	35.6594	35.6529	35.7073	35.654	35.6223	-2.06734	-2.01627
2224000000	2294600000	2318800000	2309700000	2214300000	2311000000	1787000000	1815800000	1767800000	1603600000	1807900000	1570000000	1855900000	1885300000	1758300000	1662800000	1795900000	1803000000	1749500000	1860800000	1845300000	1792300000	1885700000	1699600000	31.0505	31.0956	31.1107	31.1051	31.0442	31.1059	30.7349	30.758	30.7193	30.5787	30.7517	30.5481	30.7895	30.8121	30.7115	30.631	30.7421	30.7478	30.7043	30.7933	30.7812	30.7392	30.8125	30.6625	1.61186	1.85762
NaN	NaN	NaN	NaN	NaN	NaN	NaN	NaN	NaN	NaN	55758000	NaN	NaN	NaN	NaN	NaN	NaN	NaN	NaN	NaN	NaN	NaN	NaN	NaN	NaN	NaN	NaN	NaN	NaN	NaN	NaN	NaN	NaN	NaN	25.7327	NaN	NaN	NaN	NaN	NaN	NaN	NaN	NaN	NaN	NaN	NaN	NaN	NaN	NaN	NaN
96863000	103480000	80877000	NaN	NaN	116950000	112940000	73093000	NaN	75785000	NaN	82129000	NaN	92707000	80637000	76415000	NaN	88922000	80918000	NaN	NaN	NaN	NaN	79169000	26.5294	26.6248	26.2692	NaN	NaN	26.8013	26.751	26.1232	NaN	26.1754	NaN	26.2914	NaN	26.4662	26.2649	26.1874	NaN	26.406	26.27	NaN	NaN	NaN	NaN	26.2384	1.0224	1.41421
NaN	NaN	NaN	NaN	NaN	NaN	NaN	NaN	29585000	NaN	NaN	NaN	NaN	NaN	NaN	NaN	NaN	NaN	NaN	NaN	NaN	NaN	NaN	NaN	NaN	NaN	NaN	NaN	NaN	NaN	NaN	NaN	24.8184	NaN	NaN	NaN	NaN	NaN	NaN	NaN	NaN	NaN	NaN	NaN	NaN	NaN	NaN	NaN	NaN	NaN
450440000	478210000	453520000	442440000	446240000	394070000	347850000	480860000	373970000	521290000	526680000	480600000	532280000	586710000	486050000	458320000	586920000	541560000	519070000	524520000	590440000	571100000	552520000	539010000	28.7468	28.8331	28.7566	28.7209	28.7332	28.5539	28.3739	28.841	28.4783	28.9575	28.9724	28.8403	28.9876	29.1281	28.8565	28.7718	29.1286	29.0125	28.9514	28.9664	29.1372	29.0892	29.0415	29.0057	-0.762393	-0.343758
NaN	NaN	NaN	NaN	NaN	NaN	NaN	NaN	NaN	NaN	NaN	NaN	NaN	NaN	NaN	NaN	NaN	NaN	NaN	NaN	NaN	NaN	10345000	NaN	NaN	NaN	NaN	NaN	NaN	NaN	NaN	NaN	NaN	NaN	NaN	NaN	NaN	NaN	NaN	NaN	NaN	NaN	NaN	NaN	NaN	NaN	23.3024	NaN	NaN	NaN
NaN	NaN	NaN	NaN	NaN	NaN	NaN	NaN	NaN	NaN	NaN	NaN	NaN	72535000	NaN	77566000	NaN	NaN	NaN	NaN	NaN	NaN	NaN	NaN	NaN	NaN	NaN	NaN	NaN	NaN	NaN	NaN	NaN	NaN	NaN	NaN	NaN	26.1122	NaN	26.2089	NaN	NaN	NaN	NaN	NaN	NaN	NaN	NaN	NaN	NaN
755530000	779990000	766670000	785790000	694640000	907800000	1102000000	1022800000	767100000	1083700000	898820000	1051700000	1193300000	1028700000	960030000	972770000	755780000	1060600000	1007900000	703310000	883309000	982240000	913300000	1061000000	29.4929	29.5389	29.514	29.5496	29.3717	29.7578	30.0375	29.9299	29.5148	30.0133	29.7435	29.9701	30.1523	29.9382	29.8385	29.8575	29.4934	29.9822	29.9087	29.3896	29.7183	29.8715	29.7665	29.9828	-1.33838	-1.13967
NaN	NaN	NaN	NaN	NaN	NaN	121460000	118990000	69376000	100380000	101460000	101490000	79708000	105690000	95454000	72055000	88980100	105230000	124590000	83742000	64989000	110010000	105840000	116210000	NaN	NaN	NaN	NaN	NaN	NaN	26.8559	26.8263	26.0479	26.5809	26.5963	26.5968	26.2482	26.6553	26.5083	26.1026	26.407	26.649	26.8926	26.3194	25.9537	26.7131	26.6573	26.7922	NaN	NaN
1840800000	1826300000	1946300000	2052900000	2000000000	1845100000	1655800000	1744500000	2119600000	1644100000	2038700000	1627300000	1483200000	1809600000	1883100000	1708500000	2089800000	1770000000	1593800000	2180400000	2156300000	1944400000	1906000000	1660800000	30.7777	30.7663	30.8581	30.935	30.8974	30.7811	30.6249	30.7002	30.9811	30.6147	30.925	30.5998	30.4661	30.753	30.8105	30.6701	30.9607	30.7211	30.5698	31.0219	31.0059	30.8567	30.8279	30.6292	-0.0110996	-0.086325
136080000	147800000	143670000	143040000	132070000	137410000	147670000	138070000	76945000	130260000	139910000	174870000	174040000	121100000	152070000	119270000	169420000	143880000	143150000	142320000	133240000	145710000	120990000	132850000	27.0199	27.1391	27.0982	27.0918	26.9767	27.0339	27.1378	27.0408	26.1973	26.9568	27.0599	27.3817	27.3748	26.8516	27.1802	26.8297	27.336	27.1003	27.093	27.0846	26.9895	27.1185	26.8503	26.9852	-0.224936	0.287076
NaN	NaN	NaN	NaN	NaN	NaN	NaN	NaN	NaN	NaN	NaN	11677000	NaN	NaN	NaN	NaN	NaN	NaN	NaN	NaN	NaN	NaN	NaN	NaN	NaN	NaN	NaN	NaN	NaN	NaN	NaN	NaN	NaN	NaN	NaN	23.4772	NaN	NaN	NaN	NaN	NaN	NaN	NaN	NaN	NaN	NaN	NaN	NaN	NaN	NaN
1161600000	1172700000	1113700000	980630000	1082900000	1088400000	1050300000	1136000000	855270000	1127700000	1085000000	1050500000	618860000	1147500000	1177900000	1187700000	1141500000	1031300000	1115000000	1055900000	882990000	1147500000	1160800000	1145000000	30.1135	30.1272	30.0527	29.8691	30.0123	30.0196	29.9682	30.0813	29.6718	30.0707	30.015	29.9684	29.205	30.0958	30.1336	30.1455	30.0883	29.9418	30.0544	29.9758	29.7178	30.0958	30.1125	30.0927	0.275891	0.339079
206340000	259840000	197440000	214300000	192760000	299440000	343470000	272640000	253360000	259530000	253690000	310030000	241610000	251750000	243770000	250690000	219580000	250740000	215160000	245500000	184550000	191080000	186910000	249670000	27.6204	27.953	27.5568	27.6751	27.5222	28.1577	28.3556	28.0224	27.9166	27.9513	27.9185	28.2078	27.8481	27.9074	27.8609	27.9013	27.7102	27.9016	27.6808	27.8711	27.4594	27.5096	27.4778	27.8954	-1.08804	0.288733
293230000	304500000	293820000	266080000	277600000	341690000	344890000	368800000	298970000	351430000	356490000	372550000	329030000	360620000	353740000	303290000	370080000	319060000	382040000	338990000	302020000	307660000	324300000	336780000	28.1275	28.1819	28.1304	27.9873	28.0484	28.3481	28.3616	28.4583	28.1554	28.3887	28.4093	28.4729	28.2936	28.4259	28.3981	28.1761	28.4633	28.2493	28.5091	28.3367	28.1701	28.1968	28.2728	28.3272	-1.25537	-0.882078
NaN	NaN	NaN	NaN	NaN	NaN	NaN	NaN	NaN	NaN	NaN	NaN	NaN	NaN	NaN	NaN	NaN	NaN	NaN	53938000	NaN	NaN	NaN	NaN	NaN	NaN	NaN	NaN	NaN	NaN	NaN	NaN	NaN	NaN	NaN	NaN	NaN	NaN	NaN	NaN	NaN	NaN	NaN	25.6848	NaN	NaN	NaN	NaN	NaN	NaN
NaN	NaN	NaN	NaN	NaN	NaN	NaN	NaN	NaN	NaN	NaN	NaN	NaN	NaN	NaN	NaN	24638000	NaN	NaN	NaN	NaN	NaN	NaN	NaN	NaN	NaN	NaN	NaN	NaN	NaN	NaN	NaN	NaN	NaN	NaN	NaN	NaN	NaN	NaN	NaN	24.5544	NaN	NaN	NaN	NaN	NaN	NaN	NaN	NaN	NaN
92705000	86515900	91421000	77633000	101640000	88550000	107740000	105080000	74894000	98586000	96489000	93672100	76038000	95466000	104400000	113170000	91422000	89569000	96006000	NaN	NaN	80220000	103080000	93094000	26.4661	26.3665	26.446	26.2102	26.5989	26.4	26.683	26.6469	26.1583	26.5549	26.5239	26.4811	26.1802	26.5085	26.6375	26.7539	26.446	26.4165	26.5166	NaN	NaN	26.2575	26.6192	26.4722	-0.0647716	-0.67935
238770000	229750000	251680000	257950000	297590000	314930000	356670000	327610000	399170000	310330000	364250000	299660000	339500000	304960000	332150000	358160000	387190000	424610000	240090000	399510000	388510000	330180000	304240000	296420000	27.831	27.7755	27.907	27.9425	28.1488	28.2305	28.41	28.2874	28.5724	28.2092	28.4404	28.1588	28.3388	28.184	28.3073	28.416	28.5285	28.6616	27.839	28.5737	28.5334	28.2987	28.1806	28.1431	-1.69443	-1.91443
3221700000	2868300000	3201000000	3298700000	3256300000	2871600000	3325700000	2954700000	3743000000	2847300000	3313500000	3410500000	3193800000	3351100000	3603300000	3561700000	3190300000	3136400000	3263100000	3415000000	3555400000	3901500000	3500900000	3274200000	31.5852	31.4175	31.5759	31.6193	31.6006	31.4192	31.631	31.4604	31.8015	31.4069	31.6257	31.6673	31.5726	31.642	31.7467	31.7299	31.571	31.5465	31.6036	31.6692	31.7274	31.8614	31.7051	31.6085	-0.247424	-1.69259
578740000	581960000	586880000	621330000	603780000	515940000	481180000	541290000	703500000	500390000	562560000	503040000	699350000	613810000	614990000	635590000	609290000	520640000	538380000	659550000	663220000	635920000	605110000	529730000	29.1083	29.1163	29.1285	29.2108	29.1694	28.9426	28.842	29.0118	29.39	28.8985	29.0674	28.9061	29.3814	29.1932	29.196	29.2435	29.1826	28.9557	29.004	29.2969	29.3049	29.2443	29.1726	28.9807	-0.260324	-0.209033
241780000	248400000	206310000	242990000	195990000	245020000	227100000	237780000	237880000	211120000	231420000	228750000	269580000	255190000	247490000	208590000	222390000	234220000	226030000	219050000	244050000	233760000	239560000	249870000	27.8491	27.8881	27.6202	27.8563	27.5462	27.8683	27.7588	27.8251	27.8257	27.6535	27.7859	27.7692	28.0061	27.927	27.8828	27.6361	27.7285	27.8033	27.7519	27.7067	27.8626	27.8005	27.8358	27.8966	0.321696	0.680421
NaN	NaN	NaN	NaN	NaN	19888000	NaN	NaN	NaN	NaN	NaN	NaN	NaN	NaN	NaN	NaN	NaN	NaN	NaN	NaN	NaN	NaN	NaN	NaN	NaN	NaN	NaN	NaN	NaN	24.2454	NaN	NaN	NaN	NaN	NaN	NaN	NaN	NaN	NaN	NaN	NaN	NaN	NaN	NaN	NaN	NaN	NaN	NaN	NaN	NaN
NaN	NaN	NaN	NaN	NaN	NaN	NaN	59352000	NaN	NaN	NaN	NaN	NaN	NaN	NaN	NaN	NaN	NaN	NaN	NaN	NaN	NaN	NaN	NaN	NaN	NaN	NaN	NaN	NaN	NaN	NaN	25.8228	NaN	NaN	NaN	NaN	NaN	NaN	NaN	NaN	NaN	NaN	NaN	NaN	NaN	NaN	NaN	NaN	NaN	NaN
NaN	NaN	NaN	NaN	NaN	NaN	NaN	NaN	39685000	NaN	NaN	NaN	NaN	NaN	NaN	NaN	NaN	NaN	NaN	NaN	NaN	NaN	NaN	NaN	NaN	NaN	NaN	NaN	NaN	NaN	NaN	NaN	25.2421	NaN	NaN	NaN	NaN	NaN	NaN	NaN	NaN	NaN	NaN	NaN	NaN	NaN	NaN	NaN	NaN	NaN
4198400000	4200400000	4694390000	4414600000	5005390000	4081800000	3187900000	3555600000	3915800000	3404200000	3710400000	3131200000	3675800000	3379200000	3553200000	3456000000	4075600000	3186000000	3334700000	4013800000	4101100000	3437800000	3837900000	3324200000	31.9672	31.9679	32.1283	32.0396	32.2208	31.9266	31.57	31.7274	31.8667	31.6647	31.7889	31.5441	31.7754	31.654	31.7265	31.6865	31.9244	31.5691	31.6349	31.9023	31.9334	31.6788	31.8377	31.6304	1.00219	1.00592
NaN	14877000	NaN	NaN	NaN	NaN	NaN	NaN	NaN	NaN	NaN	NaN	NaN	NaN	NaN	NaN	NaN	NaN	NaN	NaN	NaN	NaN	NaN	NaN	NaN	23.8266	NaN	NaN	NaN	NaN	NaN	NaN	NaN	NaN	NaN	NaN	NaN	NaN	NaN	NaN	NaN	NaN	NaN	NaN	NaN	NaN	NaN	NaN	NaN	NaN
317990000	354260000	351660000	331180000	356840000	325000000	434180000	404110000	416270000	412150000	434050000	387260000	401250000	394290000	405400000	427770000	449560000	398930000	401910000	420120000	389500000	407390000	396540000	397610000	28.2444	28.4002	28.3896	28.303	28.4107	28.2759	28.6937	28.5902	28.6329	28.6186	28.6933	28.5287	28.5799	28.5547	28.5948	28.6723	28.7439	28.5716	28.5823	28.6462	28.537	28.6018	28.5629	28.5668	-2.37432	-1.25767
36615000	NaN	NaN	NaN	NaN	NaN	NaN	NaN	NaN	NaN	NaN	NaN	NaN	NaN	NaN	NaN	NaN	NaN	NaN	NaN	NaN	NaN	NaN	NaN	25.1259	NaN	NaN	NaN	NaN	NaN	NaN	NaN	NaN	NaN	NaN	NaN	NaN	NaN	NaN	NaN	NaN	NaN	NaN	NaN	NaN	NaN	NaN	NaN	NaN	NaN
NaN	NaN	NaN	NaN	NaN	NaN	NaN	NaN	46374000	NaN	NaN	NaN	NaN	NaN	NaN	NaN	NaN	NaN	NaN	NaN	NaN	NaN	NaN	NaN	NaN	NaN	NaN	NaN	NaN	NaN	NaN	NaN	25.4668	NaN	NaN	NaN	NaN	NaN	NaN	NaN	NaN	NaN	NaN	NaN	NaN	NaN	NaN	NaN	NaN	NaN
NaN	39648000	NaN	NaN	NaN	NaN	NaN	NaN	NaN	NaN	NaN	NaN	35260000	NaN	NaN	NaN	NaN	NaN	NaN	NaN	NaN	NaN	NaN	NaN	NaN	25.2407	NaN	NaN	NaN	NaN	NaN	NaN	NaN	NaN	NaN	NaN	25.0715	NaN	NaN	NaN	NaN	NaN	NaN	NaN	NaN	NaN	NaN	NaN	NaN	0.707107
NaN	NaN	NaN	NaN	16929000	NaN	NaN	NaN	NaN	NaN	NaN	NaN	NaN	NaN	NaN	NaN	NaN	NaN	NaN	NaN	NaN	NaN	NaN	NaN	NaN	NaN	NaN	NaN	24.013	NaN	NaN	NaN	NaN	NaN	NaN	NaN	NaN	NaN	NaN	NaN	NaN	NaN	NaN	NaN	NaN	NaN	NaN	NaN	NaN	NaN
187780000	226340000	200610000	195160000	209410000	187860000	162640000	226040000	187550000	188210000	293280000	223210000	199840000	232640000	203070000	202420000	243280000	193530000	170290000	236580000	208750000	198140000	218110000	177170000	27.4845	27.7539	27.5798	27.5401	27.6418	27.4851	27.2771	27.752	27.4827	27.4878	28.1277	27.7338	27.5743	27.7935	27.5974	27.5928	27.858	27.528	27.3434	27.8178	27.6372	27.5619	27.7005	27.4006	-0.547327	0.900935
NaN	NaN	NaN	NaN	NaN	46268000	NaN	NaN	NaN	NaN	NaN	NaN	NaN	NaN	NaN	NaN	NaN	NaN	NaN	NaN	NaN	38791000	NaN	NaN	NaN	NaN	NaN	NaN	NaN	25.4635	NaN	NaN	NaN	NaN	NaN	NaN	NaN	NaN	NaN	NaN	NaN	NaN	NaN	NaN	NaN	25.2092	NaN	NaN	NaN	NaN
587030000	507980000	516590000	422500000	455400000	580680000	665090000	509420000	520220000	572960000	399050000	526770000	251270000	474930000	520990000	576400000	417700000	526180000	541790000	417310000	313300000	490660000	492070000	567270000	29.1289	28.9202	28.9444	28.6544	28.7626	29.1132	29.309	28.9243	28.9545	29.0939	28.572	28.9726	27.9047	28.8231	28.9567	29.1025	28.6379	28.971	29.0132	28.6365	28.223	28.8701	28.8743	29.0795	0.615387	-0.0448209
NaN	NaN	NaN	NaN	NaN	NaN	NaN	5100800	NaN	NaN	NaN	NaN	NaN	NaN	NaN	NaN	NaN	NaN	NaN	NaN	NaN	NaN	NaN	NaN	NaN	NaN	NaN	NaN	NaN	NaN	NaN	22.2823	NaN	NaN	NaN	NaN	NaN	NaN	NaN	NaN	NaN	NaN	NaN	NaN	NaN	NaN	NaN	NaN	NaN	NaN
30199000	38076000	38756000	40235000	38018000	40876000	30016000	44504000	39032000	39166000	40430000	40949000	49593000	43173000	37617000	41411000	46527000	34432000	39008000	48799000	38026000	41165000	38546000	40369000	24.848	25.1824	25.2079	25.2619	25.1802	25.2847	24.8392	25.4074	25.2182	25.2231	25.2689	25.2873	25.5636	25.3636	25.1649	25.3035	25.4716	25.0372	25.2173	25.5403	25.1805	25.2949	25.2001	25.2667	-2.29368	-0.349666
NaN	80313000	NaN	NaN	NaN	NaN	NaN	NaN	NaN	NaN	NaN	NaN	NaN	NaN	NaN	NaN	NaN	NaN	NaN	NaN	NaN	NaN	NaN	NaN	NaN	26.2591	NaN	NaN	NaN	NaN	NaN	NaN	NaN	NaN	NaN	NaN	NaN	NaN	NaN	NaN	NaN	NaN	NaN	NaN	NaN	NaN	NaN	NaN	NaN	NaN
81107000	83385000	96212900	97578000	78952000	63152000	49604000	58839000	74885000	57699000	69457000	68596000	54008000	75339000	67376000	61058000	95836000	NaN	58736000	70596000	75588000	74042000	73406000	71614000	26.2733	26.3133	26.5197	26.5401	26.2345	25.9123	25.564	25.8103	26.1582	25.782	26.0496	26.0316	25.6867	26.1669	26.0057	25.8637	26.5141	NaN	25.8077	26.0731	26.1717	26.1418	26.1294	26.0937	0.691862	0.845814
384320000	339770000	364280000	302120000	298270000	311590000	518470000	421810000	496240000	399420000	471110000	466830000	86013000	492890000	505130000	601200000	506190000	437820000	487250000	560790000	306390000	458120000	529770000	459970000	28.5177	28.34	28.4405	28.1705	28.152	28.2151	28.9497	28.652	28.8865	28.5733	28.8115	28.7983	26.3581	28.8767	28.9121	29.1633	28.9151	28.7058	28.8601	29.0629	28.1908	28.7712	28.9808	28.777	-0.433372	-0.733896
498250000	514260000	555720000	490520000	555190000	680960000	607510000	569760000	528560000	572190000	629240000	722720000	605140000	632340000	544790000	503030000	561270000	534890000	487170000	590360000	410130000	513140000	533470000	579470000	28.8923	28.9379	29.0498	28.8697	29.0484	29.343	29.1783	29.0858	28.9775	29.0919	29.229	29.4289	29.1727	29.2361	29.0211	28.9061	29.0641	28.9947	28.8598	29.137	28.6115	28.9348	28.9908	29.1102	-0.907261	-0.643246
NaN	NaN	NaN	NaN	NaN	NaN	NaN	NaN	5471500	NaN	NaN	NaN	NaN	NaN	NaN	NaN	NaN	NaN	NaN	NaN	NaN	NaN	NaN	NaN	NaN	NaN	NaN	NaN	NaN	NaN	NaN	NaN	22.3835	NaN	NaN	NaN	NaN	NaN	NaN	NaN	NaN	NaN	NaN	NaN	NaN	NaN	NaN	NaN	NaN	NaN
NaN	NaN	NaN	NaN	NaN	32320000	NaN	NaN	NaN	NaN	NaN	NaN	NaN	NaN	NaN	NaN	NaN	NaN	NaN	NaN	NaN	NaN	NaN	NaN	NaN	NaN	NaN	NaN	NaN	24.9459	NaN	NaN	NaN	NaN	NaN	NaN	NaN	NaN	NaN	NaN	NaN	NaN	NaN	NaN	NaN	NaN	NaN	NaN	NaN	NaN
NaN	NaN	NaN	NaN	NaN	20973000	NaN	NaN	NaN	NaN	NaN	NaN	NaN	NaN	NaN	NaN	NaN	NaN	NaN	NaN	NaN	NaN	NaN	NaN	NaN	NaN	NaN	NaN	NaN	24.322	NaN	NaN	NaN	NaN	NaN	NaN	NaN	NaN	NaN	NaN	NaN	NaN	NaN	NaN	NaN	NaN	NaN	NaN	NaN	NaN
NaN	82075000	NaN	NaN	NaN	NaN	87578000	NaN	NaN	72365000	62495000	67268000	NaN	79185000	83593000	NaN	87999000	NaN	63563000	NaN	NaN	81079000	80584000	78409000	NaN	26.2904	NaN	NaN	NaN	NaN	26.3841	NaN	NaN	26.1088	25.8972	26.0034	NaN	26.2387	26.3169	NaN	26.391	NaN	25.9217	NaN	NaN	26.2728	26.264	26.2245	NaN	0.215943
NaN	NaN	NaN	NaN	NaN	NaN	NaN	NaN	NaN	NaN	NaN	NaN	NaN	NaN	18062000	NaN	NaN	NaN	NaN	NaN	NaN	NaN	NaN	NaN	NaN	NaN	NaN	NaN	NaN	NaN	NaN	NaN	NaN	NaN	NaN	NaN	NaN	NaN	24.1065	NaN	NaN	NaN	NaN	NaN	NaN	NaN	NaN	NaN	NaN	NaN
NaN	NaN	NaN	NaN	NaN	NaN	NaN	95129000	NaN	NaN	NaN	NaN	NaN	NaN	NaN	NaN	NaN	NaN	NaN	NaN	NaN	NaN	NaN	NaN	NaN	NaN	NaN	NaN	NaN	NaN	NaN	26.5034	NaN	NaN	NaN	NaN	NaN	NaN	NaN	NaN	NaN	NaN	NaN	NaN	NaN	NaN	NaN	NaN	NaN	NaN
83335000	NaN	66448000	76476000	NaN	138170000	169070000	124760000	104010000	156890000	98688900	164670000	156840000	98879000	120190000	117060000	114550000	156850000	114960000	116310000	123780000	110410000	129080000	172690000	26.3124	NaN	25.9857	26.1885	NaN	27.0419	27.333	26.8946	26.6321	27.2252	26.5564	27.295	27.2247	26.5592	26.8407	26.8027	26.7714	27.2248	26.7766	26.7934	26.8832	26.7183	26.9437	27.3636	-1.37273	NaN
26469000	27976000	NaN	NaN	NaN	NaN	NaN	NaN	NaN	NaN	NaN	34457000	37945000	NaN	27089000	NaN	NaN	NaN	NaN	NaN	NaN	NaN	NaN	NaN	24.6578	24.7377	NaN	NaN	NaN	NaN	NaN	NaN	NaN	NaN	NaN	25.0383	25.1774	NaN	24.6912	NaN	NaN	NaN	NaN	NaN	NaN	NaN	NaN	NaN	-0.295537	0
1806700000	2346300000	2206900000	2069400000	1654900000	3033200000	3029100000	1909200000	1662700000	2291600000	1519700000	2881800000	2448100000	1666200000	1751700000	1354600000	1283900000	2095200000	2536600000	1474700000	1574100000	1856400000	1788200000	2394600000	30.7507	31.1277	31.0394	30.9466	30.6241	31.4982	31.4962	30.8303	30.6309	31.0937	30.5011	31.4243	31.189	30.6339	30.7061	30.3352	30.2579	30.9644	31.2402	30.4578	30.5519	30.7899	30.7359	31.1571	-0.16491	0.882172
404000000	405960000	377060000	424740000	440200000	424340000	600650000	649740000	758190000	667450000	752770000	663960000	740540000	653130000	687370000	697280000	744050000	669240000	562010000	682260000	711780000	693640000	625790000	642430000	28.5898	28.5968	28.4902	28.662	28.7136	28.6606	29.1619	29.2753	29.498	29.3141	29.4876	29.3065	29.464	29.2828	29.3565	29.3772	29.4708	29.3179	29.066	29.3457	29.4069	29.3696	29.2211	29.259	-1.94563	-1.92636
1032300000	817670000	782540000	699230000	1034000000	601460000	475580000	641950000	507860000	691740000	773370000	552270000	404700000	526960000	477470000	615180000	633130000	516260000	435930000	568390000	402400000	472200000	621190000	601200000	29.9432	29.6069	29.5436	29.3812	29.9456	29.1639	28.8251	29.2579	28.9199	29.3657	29.5266	29.0408	28.5923	28.9731	28.8308	29.1964	29.2379	28.9435	28.6995	29.0823	28.5841	28.8148	29.2105	29.1633	2.094	1.19081
NaN	NaN	NaN	NaN	NaN	NaN	NaN	NaN	NaN	NaN	NaN	NaN	123600000	NaN	NaN	NaN	NaN	NaN	NaN	NaN	NaN	NaN	NaN	NaN	NaN	NaN	NaN	NaN	NaN	NaN	NaN	NaN	NaN	NaN	NaN	NaN	26.8811	NaN	NaN	NaN	NaN	NaN	NaN	NaN	NaN	NaN	NaN	NaN	NaN	NaN
NaN	NaN	34650000	NaN	NaN	NaN	NaN	NaN	NaN	NaN	44222000	NaN	NaN	NaN	NaN	NaN	NaN	NaN	31484000	NaN	NaN	34730000	39181000	NaN	NaN	NaN	25.0464	NaN	NaN	NaN	NaN	NaN	NaN	NaN	25.3983	NaN	NaN	NaN	NaN	NaN	NaN	NaN	24.9081	NaN	NaN	25.0497	25.2236	NaN	NaN	NaN
9723510	NaN	NaN	NaN	NaN	NaN	NaN	NaN	NaN	NaN	NaN	NaN	NaN	NaN	NaN	NaN	NaN	NaN	NaN	NaN	NaN	NaN	NaN	NaN	23.213	NaN	NaN	NaN	NaN	NaN	NaN	NaN	NaN	NaN	NaN	NaN	NaN	NaN	NaN	NaN	NaN	NaN	NaN	NaN	NaN	NaN	NaN	NaN	NaN	NaN
NaN	NaN	NaN	NaN	NaN	NaN	NaN	8383300	NaN	NaN	NaN	NaN	NaN	NaN	NaN	NaN	NaN	NaN	NaN	NaN	NaN	NaN	NaN	NaN	NaN	NaN	NaN	NaN	NaN	NaN	NaN	22.9991	NaN	NaN	NaN	NaN	NaN	NaN	NaN	NaN	NaN	NaN	NaN	NaN	NaN	NaN	NaN	NaN	NaN	NaN
21333000	NaN	NaN	NaN	NaN	NaN	NaN	NaN	NaN	NaN	NaN	NaN	NaN	NaN	NaN	NaN	NaN	NaN	NaN	NaN	NaN	NaN	NaN	NaN	24.3466	NaN	NaN	NaN	NaN	NaN	NaN	NaN	NaN	NaN	NaN	NaN	NaN	NaN	NaN	NaN	NaN	NaN	NaN	NaN	NaN	NaN	NaN	NaN	NaN	NaN
162260000	157410000	163290000	176670000	150730000	200080000	167860000	158500000	162330000	179380000	152320000	178410000	148360000	171520000	162860000	155860000	157230000	233180000	159070000	149460000	150270000	157480000	167060000	159050000	27.2737	27.23	27.2829	27.3965	27.1674	27.576	27.3227	27.2399	27.2744	27.4184	27.1825	27.4106	27.1445	27.3538	27.2791	27.2157	27.2283	27.7969	27.2451	27.1552	27.163	27.2306	27.3158	27.2449	0.0946525	-0.194675
249530000	234270000	238370000	265680000	245020000	232940000	248180000	286790000	259840000	246140000	269350000	243590000	265960000	259140000	282980000	243360000	277540000	320440000	236710000	316390000	295590000	261960000	282160000	252380000	27.8946	27.8036	27.8286	27.9851	27.8683	27.7954	27.8868	28.0954	27.953	27.8749	28.0049	27.8599	27.9866	27.9492	28.0761	27.8585	28.0481	28.2555	27.8185	28.2371	28.139	27.9648	28.0719	27.911	-0.432062	-1.12871
NaN	NaN	NaN	NaN	NaN	NaN	NaN	NaN	NaN	NaN	NaN	NaN	NaN	NaN	NaN	NaN	41414000	NaN	NaN	NaN	NaN	NaN	NaN	NaN	NaN	NaN	NaN	NaN	NaN	NaN	NaN	NaN	NaN	NaN	NaN	NaN	NaN	NaN	NaN	NaN	25.3036	NaN	NaN	NaN	NaN	NaN	NaN	NaN	NaN	NaN
11064000	NaN	NaN	NaN	NaN	NaN	NaN	NaN	NaN	NaN	NaN	NaN	NaN	NaN	NaN	NaN	NaN	NaN	NaN	NaN	NaN	NaN	NaN	NaN	23.3994	NaN	NaN	NaN	NaN	NaN	NaN	NaN	NaN	NaN	NaN	NaN	NaN	NaN	NaN	NaN	NaN	NaN	NaN	NaN	NaN	NaN	NaN	NaN	NaN	NaN
83849000	89752000	99331000	98004000	83713000	112960000	95166000	87253000	91329100	NaN	76080000	105190000	95922000	90853000	85243000	72003000	71359000	87468000	77129000	92451000	82209000	87878000	89349000	94480000	26.3213	26.4194	26.5657	26.5463	26.3189	26.7512	26.5039	26.3787	26.4446	NaN	26.181	26.6484	26.5154	26.437	26.3451	26.1016	26.0886	26.3823	26.2008	26.4622	26.2928	26.389	26.4129	26.4935	-0.564364	0.039977
NaN	NaN	NaN	NaN	NaN	NaN	NaN	NaN	NaN	NaN	NaN	NaN	NaN	NaN	NaN	NaN	NaN	NaN	9449200	NaN	NaN	NaN	NaN	NaN	NaN	NaN	NaN	NaN	NaN	NaN	NaN	NaN	NaN	NaN	NaN	NaN	NaN	NaN	NaN	NaN	NaN	NaN	23.1718	NaN	NaN	NaN	NaN	NaN	NaN	NaN
493910000	480580000	450850000	357050000	406560000	391350000	811310000	722650000	574120000	681820000	680220000	618370000	398140000	708810000	644500000	681740000	680510000	647880000	703010000	668650000	470530000	604410000	622170000	727180000	28.8797	28.8402	28.7481	28.4116	28.5989	28.5439	29.5957	29.4287	29.0968	29.3448	29.3414	29.2039	28.5687	29.4008	29.2636	29.3446	29.342	29.2712	29.389	29.3167	28.8097	29.171	29.2127	29.4377	-0.982146	-1.09029
NaN	NaN	19127000	NaN	NaN	NaN	NaN	NaN	NaN	NaN	NaN	NaN	NaN	NaN	NaN	NaN	NaN	NaN	NaN	NaN	NaN	NaN	NaN	NaN	NaN	NaN	24.1891	NaN	NaN	NaN	NaN	NaN	NaN	NaN	NaN	NaN	NaN	NaN	NaN	NaN	NaN	NaN	NaN	NaN	NaN	NaN	NaN	NaN	NaN	NaN
NaN	NaN	20467000	NaN	NaN	NaN	NaN	NaN	NaN	NaN	NaN	NaN	NaN	NaN	NaN	NaN	NaN	NaN	22279000	NaN	NaN	NaN	NaN	NaN	NaN	NaN	24.2868	NaN	NaN	NaN	NaN	NaN	NaN	NaN	NaN	NaN	NaN	NaN	NaN	NaN	NaN	NaN	24.4092	NaN	NaN	NaN	NaN	NaN	NaN	NaN
318360000	395670000	275280000	289890000	291370000	323230000	309230000	332940000	176060000	295090000	264490000	412000000	175430000	314090000	352750000	256810000	281180000	314360000	299270000	313260000	221850000	305060000	307640000	318680000	28.2461	28.5597	28.0363	28.1109	28.1183	28.268	28.2041	28.3107	27.3915	28.1366	27.9786	28.6181	27.3863	28.2266	28.3941	27.9361	28.0669	28.2278	28.1569	28.2228	27.725	28.1845	28.1967	28.2475	0.185524	1.23411
76388000	74733000	72021000	69855000	64511000	75850000	NaN	73690000	46980000	65864000	63846000	76319000	81043000	86514000	85071100	74903000	77265000	59379000	74737000	77489000	64374000	65766000	72510000	77777000	26.1868	26.1552	26.1019	26.0579	25.943	26.1766	NaN	26.135	25.4855	25.973	25.9281	26.1855	26.2722	26.3664	26.3422	26.1585	26.2033	25.8235	26.1553	26.2075	25.94	25.9708	26.1117	26.2128	0.157338	0
119720000	110390000	154150000	125360000	153920000	109140000	NaN	118950000	112400000	120270000	NaN	NaN	79119000	NaN	NaN	116350000	113890000	116180000	85964000	NaN	77770000	NaN	NaN	79843000	26.8351	26.718	27.1998	26.9015	27.1976	26.7016	NaN	26.8258	26.7441	26.8417	NaN	NaN	26.2375	NaN	NaN	26.7939	26.7631	26.7918	26.3572	NaN	26.2127	NaN	NaN	26.2507	0.185105	-0.190652
NaN	NaN	NaN	NaN	NaN	NaN	NaN	NaN	NaN	NaN	NaN	48825000	NaN	NaN	NaN	NaN	NaN	NaN	NaN	NaN	NaN	NaN	NaN	NaN	NaN	NaN	NaN	NaN	NaN	NaN	NaN	NaN	NaN	NaN	NaN	25.5411	NaN	NaN	NaN	NaN	NaN	NaN	NaN	NaN	NaN	NaN	NaN	NaN	NaN	NaN
298890000	267340000	305810000	243890000	256980000	271460000	367290000	371010000	304620000	345470000	262090000	325220000	132200000	334000000	368690000	369200000	289540000	315750000	327530000	411560000	191160000	327090000	381810000	347210000	28.155	27.9941	28.1881	27.8617	27.9371	28.0162	28.4523	28.4669	28.1824	28.364	27.9655	28.2768	26.9781	28.3153	28.4578	28.4598	28.1092	28.2342	28.2871	28.6165	27.5102	28.2851	28.5083	28.3712	-0.274296	-0.713612
1318800000	1625300000	1220500000	1417000000	1198900000	1719500000	3600800000	2824200000	2187200000	2958700000	2190000000	3427900000	3738100000	2762400000	3064000000	2365200000	2140500000	3129500000	3476400000	2364100000	3403900000	3362800000	2965800000	3799800000	30.2966	30.5981	30.1848	30.4002	30.1591	30.6793	31.7457	31.3952	31.0264	31.4623	31.0283	31.6747	31.7997	31.3633	31.5128	31.1393	30.9953	31.5433	31.6949	31.1386	31.6645	31.647	31.4658	31.8233	-1.88783	-1.36214
NaN	NaN	NaN	NaN	31438000	NaN	NaN	NaN	NaN	NaN	NaN	NaN	NaN	NaN	NaN	NaN	NaN	NaN	NaN	NaN	NaN	NaN	NaN	NaN	NaN	NaN	NaN	NaN	24.906	NaN	NaN	NaN	NaN	NaN	NaN	NaN	NaN	NaN	NaN	NaN	NaN	NaN	NaN	NaN	NaN	NaN	NaN	NaN	NaN	NaN
37032000	NaN	NaN	35263000	38037000	NaN	NaN	NaN	NaN	NaN	41632000	NaN	NaN	NaN	NaN	39873000	NaN	NaN	NaN	NaN	NaN	NaN	NaN	NaN	25.1423	NaN	NaN	25.0717	25.1809	NaN	NaN	NaN	NaN	NaN	25.3112	NaN	NaN	NaN	NaN	25.2489	NaN	NaN	NaN	NaN	NaN	NaN	NaN	NaN	-0.412822	NaN
NaN	NaN	NaN	NaN	NaN	NaN	NaN	NaN	158290000	NaN	NaN	NaN	NaN	NaN	NaN	NaN	159650000	185260000	NaN	NaN	178860000	NaN	111930000	NaN	NaN	NaN	NaN	NaN	NaN	NaN	NaN	NaN	27.238	NaN	NaN	NaN	NaN	NaN	NaN	NaN	27.2503	27.465	NaN	NaN	27.4143	NaN	26.738	NaN	NaN	NaN
57332000	79747000	63061000	72047000	55414000	75076000	47812000	68902000	NaN	51552000	47904000	60007000	60624000	69391000	54309000	50307000	44383000	NaN	55418000	NaN	59585000	53010000	62654000	63858000	25.7728	26.2489	25.9102	26.1024	25.7237	26.1618	25.5109	26.038	NaN	25.6195	25.5136	25.8386	25.8534	26.0482	25.6947	25.5843	25.4035	NaN	25.7239	NaN	25.8284	25.6598	25.9009	25.9284	-0.244677	1.8501
NaN	NaN	NaN	NaN	NaN	NaN	NaN	NaN	NaN	NaN	NaN	NaN	NaN	NaN	NaN	NaN	NaN	NaN	NaN	NaN	NaN	NaN	54352000	NaN	NaN	NaN	NaN	NaN	NaN	NaN	NaN	NaN	NaN	NaN	NaN	NaN	NaN	NaN	NaN	NaN	NaN	NaN	NaN	NaN	NaN	NaN	25.6958	NaN	NaN	NaN
NaN	15951000	NaN	NaN	NaN	NaN	NaN	NaN	NaN	NaN	NaN	NaN	NaN	NaN	NaN	NaN	NaN	NaN	NaN	NaN	NaN	NaN	NaN	NaN	NaN	23.9271	NaN	NaN	NaN	NaN	NaN	NaN	NaN	NaN	NaN	NaN	NaN	NaN	NaN	NaN	NaN	NaN	NaN	NaN	NaN	NaN	NaN	NaN	NaN	NaN
NaN	NaN	NaN	NaN	NaN	NaN	NaN	NaN	24733000	NaN	NaN	NaN	NaN	NaN	NaN	NaN	NaN	NaN	NaN	NaN	NaN	NaN	NaN	NaN	NaN	NaN	NaN	NaN	NaN	NaN	NaN	NaN	24.5599	NaN	NaN	NaN	NaN	NaN	NaN	NaN	NaN	NaN	NaN	NaN	NaN	NaN	NaN	NaN	NaN	NaN
106380000	112990000	112240000	82080000	102860000	107670000	183660000	106080000	NaN	119690000	NaN	117830000	74830000	95007000	100240000	60675000	NaN	97170000	117490000	NaN	NaN	91820000	73186000	132430000	26.6647	26.7516	26.742	26.2905	26.6161	26.682	27.4525	26.6606	NaN	26.8347	NaN	26.8121	26.1571	26.5015	26.5789	25.8546	NaN	26.534	26.808	NaN	NaN	26.4523	26.1251	26.9807	0.0115488	0.258074
NaN	NaN	NaN	NaN	NaN	NaN	NaN	NaN	NaN	NaN	NaN	NaN	NaN	NaN	NaN	NaN	14521000	NaN	NaN	NaN	NaN	NaN	NaN	NaN	NaN	NaN	NaN	NaN	NaN	NaN	NaN	NaN	NaN	NaN	NaN	NaN	NaN	NaN	NaN	NaN	23.7916	NaN	NaN	NaN	NaN	NaN	NaN	NaN	NaN	NaN
NaN	NaN	NaN	NaN	15817000	NaN	NaN	NaN	NaN	NaN	NaN	NaN	NaN	NaN	NaN	NaN	NaN	NaN	NaN	NaN	NaN	NaN	NaN	NaN	NaN	NaN	NaN	NaN	23.915	NaN	NaN	NaN	NaN	NaN	NaN	NaN	NaN	NaN	NaN	NaN	NaN	NaN	NaN	NaN	NaN	NaN	NaN	NaN	NaN	NaN
979260000	1068900000	1041900000	793000000	879640000	1324000000	2495900000	2082700000	1641600000	2218900000	1660300000	2459400000	1311700000	1923000000	2122100000	1954000000	1461300000	2201800000	1918200000	1598300000	1125000000	1670700000	1744900000	2112300000	29.8671	29.9935	29.9566	29.5627	29.7123	30.3023	31.2169	30.9558	30.6125	31.0472	30.6288	31.1957	30.2888	30.8407	30.9828	30.8638	30.4446	31.036	30.8371	30.5739	30.0673	30.6378	30.7005	30.9762	-1.56493	-1.30684
70747000	NaN	NaN	NaN	NaN	NaN	NaN	NaN	NaN	NaN	NaN	NaN	NaN	NaN	NaN	NaN	NaN	NaN	NaN	NaN	NaN	NaN	NaN	NaN	26.0762	NaN	NaN	NaN	NaN	NaN	NaN	NaN	NaN	NaN	NaN	NaN	NaN	NaN	NaN	NaN	NaN	NaN	NaN	NaN	NaN	NaN	NaN	NaN	NaN	NaN
514540000	424760000	429060000	308630000	434660000	300460000	250770000	322250000	253280000	381460000	404310000	325110000	104860000	334900000	377160000	419120000	457970000	237510000	440910000	311610000	170750000	292400000	312750000	380440000	28.9387	28.6621	28.6766	28.2013	28.6953	28.1626	27.9018	28.2636	27.9162	28.507	28.5909	28.2764	26.6439	28.3192	28.4906	28.6428	28.7707	27.8234	28.7159	28.2152	27.3473	28.1234	28.2204	28.5031	1.2752	0.724829
NaN	NaN	NaN	NaN	NaN	NaN	NaN	18943000	NaN	NaN	NaN	NaN	NaN	NaN	NaN	NaN	NaN	NaN	NaN	NaN	NaN	NaN	NaN	NaN	NaN	NaN	NaN	NaN	NaN	NaN	NaN	24.1752	NaN	NaN	NaN	NaN	NaN	NaN	NaN	NaN	NaN	NaN	NaN	NaN	NaN	NaN	NaN	NaN	NaN	NaN
NaN	NaN	NaN	NaN	NaN	NaN	NaN	NaN	36174000	NaN	NaN	NaN	NaN	NaN	NaN	NaN	NaN	NaN	NaN	NaN	NaN	NaN	NaN	NaN	NaN	NaN	NaN	NaN	NaN	NaN	NaN	NaN	25.1084	NaN	NaN	NaN	NaN	NaN	NaN	NaN	NaN	NaN	NaN	NaN	NaN	NaN	NaN	NaN	NaN	NaN
NaN	NaN	NaN	NaN	NaN	NaN	NaN	NaN	NaN	NaN	NaN	NaN	NaN	NaN	NaN	NaN	NaN	NaN	NaN	NaN	NaN	NaN	NaN	2246700	NaN	NaN	NaN	NaN	NaN	NaN	NaN	NaN	NaN	NaN	NaN	NaN	NaN	NaN	NaN	NaN	NaN	NaN	NaN	NaN	NaN	NaN	NaN	21.0994	NaN	NaN
8094400	NaN	NaN	NaN	NaN	NaN	NaN	NaN	NaN	NaN	NaN	NaN	NaN	NaN	NaN	NaN	NaN	NaN	NaN	NaN	NaN	NaN	NaN	NaN	22.9485	NaN	NaN	NaN	NaN	NaN	NaN	NaN	NaN	NaN	NaN	NaN	NaN	NaN	NaN	NaN	NaN	NaN	NaN	NaN	NaN	NaN	NaN	NaN	NaN	NaN
54860000	NaN	NaN	NaN	NaN	NaN	118760000	102550000	127620000	NaN	94906000	88790000	NaN	99081000	NaN	115160000	98123000	122130000	NaN	110240000	NaN	107620000	92685000	87975000	25.7093	NaN	NaN	NaN	NaN	NaN	26.8235	26.6118	26.9273	NaN	26.5	26.4039	NaN	26.5621	NaN	26.7791	26.5481	26.8638	NaN	26.7161	NaN	26.6814	26.4658	26.3906	-2.91525	NaN
96454000	75193000	NaN	NaN	NaN	83637000	91278000	NaN	NaN	NaN	NaN	NaN	NaN	NaN	NaN	NaN	NaN	91824000	58110000	NaN	NaN	NaN	NaN	NaN	26.5233	26.1641	NaN	NaN	NaN	26.3176	26.4438	NaN	NaN	NaN	NaN	NaN	NaN	NaN	NaN	NaN	NaN	26.4524	25.7923	NaN	NaN	NaN	NaN	NaN	0.48833	-0.741569
97770000	93810000	99725000	87842000	90231000	112480000	97392000	91397100	NaN	97132000	91499900	93873000	94940000	97269000	93090000	83854000	NaN	145180000	70501000	NaN	77123000	95634000	91176000	98823900	26.5429	26.4832	26.5715	26.3884	26.4271	26.7451	26.5373	26.4456	NaN	26.5334	26.4473	26.4842	26.5005	26.5355	26.4721	26.3214	NaN	27.1133	26.0711	NaN	26.2007	26.511	26.4422	26.5584	0.296399	-0.00489407
NaN	NaN	NaN	NaN	NaN	NaN	NaN	18786000	NaN	NaN	NaN	NaN	NaN	NaN	NaN	NaN	NaN	NaN	NaN	NaN	NaN	NaN	NaN	NaN	NaN	NaN	NaN	NaN	NaN	NaN	NaN	24.1632	NaN	NaN	NaN	NaN	NaN	NaN	NaN	NaN	NaN	NaN	NaN	NaN	NaN	NaN	NaN	NaN	NaN	NaN
85429000	68008000	73379000	61021000	59046000	54425000	NaN	NaN	NaN	NaN	NaN	NaN	NaN	NaN	NaN	NaN	34518000	NaN	34703000	NaN	NaN	NaN	NaN	NaN	26.3482	26.0192	26.1289	25.8628	25.8153	25.6978	NaN	NaN	NaN	NaN	NaN	NaN	NaN	NaN	NaN	NaN	25.0408	NaN	25.0486	NaN	NaN	NaN	NaN	NaN	1.04592	0.370032
NaN	NaN	NaN	NaN	NaN	NaN	NaN	NaN	NaN	NaN	NaN	NaN	NaN	NaN	NaN	NaN	NaN	NaN	NaN	NaN	NaN	NaN	NaN	NaN	NaN	NaN	NaN	NaN	NaN	NaN	NaN	NaN	NaN	NaN	NaN	NaN	NaN	NaN	NaN	NaN	NaN	NaN	NaN	NaN	NaN	NaN	NaN	NaN	NaN	NaN
137000000	202420000	113500000	249890000	155870000	189470000	135770000	112970000	116600000	136150000	58174000	113020000	103140000	54706000	58524000	88148000	NaN	91193000	115310000	130810000	50005000	110360000	54599000	115180000	27.0296	27.5928	26.7581	27.8967	27.2158	27.4974	27.0166	26.7514	26.797	27.0206	25.7939	26.752	26.62	25.7052	25.8025	26.3934	NaN	26.4424	26.7809	26.9629	25.5756	26.7176	25.7024	26.7793	0.431193	1.32568
NaN	NaN	123890000	NaN	407150000	NaN	NaN	NaN	NaN	NaN	NaN	NaN	NaN	NaN	NaN	NaN	140080000	NaN	NaN	NaN	NaN	NaN	NaN	NaN	NaN	NaN	26.8845	NaN	28.601	NaN	NaN	NaN	NaN	NaN	NaN	NaN	NaN	NaN	NaN	NaN	27.0617	NaN	NaN	NaN	NaN	NaN	NaN	NaN	NaN	NaN
101590000	102630000	93122000	123030000	98164000	92225000	NaN	NaN	105370000	NaN	NaN	83940000	110340000	114900000	94502000	97493000	NaN	NaN	96817000	NaN	109800000	100070000	NaN	86561000	26.5982	26.6129	26.4726	26.8744	26.5487	26.4587	NaN	NaN	26.6509	NaN	NaN	26.3229	26.7174	26.7758	26.4938	26.5388	NaN	NaN	26.5288	NaN	26.7103	26.5764	NaN	26.3672	0.243319	0.343695
NaN	7032200	NaN	NaN	NaN	NaN	NaN	NaN	NaN	NaN	NaN	NaN	NaN	NaN	NaN	NaN	NaN	NaN	NaN	NaN	NaN	NaN	NaN	NaN	NaN	22.7455	NaN	NaN	NaN	NaN	NaN	NaN	NaN	NaN	NaN	NaN	NaN	NaN	NaN	NaN	NaN	NaN	NaN	NaN	NaN	NaN	NaN	NaN	NaN	NaN
597900000	602880000	612680000	651230000	612180000	618810000	711600000	644940000	682200000	658740000	613360000	613630000	784150000	613590000	657310000	648730000	563560000	657090000	694290000	521250000	766960000	658810000	626910000	656830000	29.1553	29.1673	29.1906	29.2786	29.1894	29.2049	29.4065	29.2646	29.3456	29.2951	29.1922	29.1928	29.5466	29.1927	29.292	29.273	29.07	29.2915	29.371	28.9574	29.5146	29.2953	29.2237	29.2909	-0.892851	-0.798704
4869700000	4729600000	4681800000	4551100000	4538200000	4518100000	3389400000	3625200000	3029700000	3665700000	3225600000	3675700000	3435800000	3638100000	3870100000	3415100000	3468800000	4009800000	3801800000	3703000000	3016500000	3570000000	3829900000	3971300000	32.1812	32.1391	32.1244	32.0836	32.0795	32.0731	31.6584	31.7554	31.4965	31.7714	31.5869	31.7754	31.678	31.7605	31.8497	31.6693	31.6918	31.9009	31.824	31.786	31.4902	31.7333	31.8347	31.887	1.95956	1.7535
NaN	15030000	NaN	NaN	NaN	NaN	NaN	NaN	NaN	NaN	NaN	NaN	NaN	18485000	NaN	19017000	NaN	NaN	NaN	NaN	NaN	NaN	NaN	NaN	NaN	23.8413	NaN	NaN	NaN	NaN	NaN	NaN	NaN	NaN	NaN	NaN	NaN	24.1399	NaN	24.1808	NaN	NaN	NaN	NaN	NaN	NaN	NaN	NaN	NaN	-1.4011
NaN	NaN	NaN	NaN	NaN	NaN	NaN	NaN	26012000	NaN	NaN	NaN	NaN	NaN	NaN	NaN	NaN	NaN	NaN	NaN	NaN	NaN	NaN	NaN	NaN	NaN	NaN	NaN	NaN	NaN	NaN	NaN	24.6327	NaN	NaN	NaN	NaN	NaN	NaN	NaN	NaN	NaN	NaN	NaN	NaN	NaN	NaN	NaN	NaN	NaN
219400000	207300000	202740000	231330000	207120000	239850000	199180000	190530000	220240000	190550000	187410000	194730000	222340000	187760000	204000000	199750000	192050000	175350000	192590000	205350000	157640000	194460000	186810000	193610000	27.709	27.6271	27.5951	27.7854	27.6259	27.8376	27.5695	27.5054	27.7145	27.5056	27.4816	27.5369	27.7282	27.4843	27.604	27.5736	27.5169	27.3857	27.521	27.6135	27.2321	27.5349	27.477	27.5286	1.19628	0.567825
NaN	NaN	NaN	NaN	NaN	NaN	NaN	NaN	NaN	NaN	NaN	NaN	30945000	NaN	NaN	NaN	NaN	NaN	NaN	NaN	NaN	NaN	NaN	NaN	NaN	NaN	NaN	NaN	NaN	NaN	NaN	NaN	NaN	NaN	NaN	NaN	24.8832	NaN	NaN	NaN	NaN	NaN	NaN	NaN	NaN	NaN	NaN	NaN	NaN	NaN
112920000	102440000	123760000	119440000	134290000	100410000	NaN	NaN	76472000	NaN	NaN	NaN	NaN	NaN	NaN	NaN	NaN	NaN	NaN	NaN	NaN	NaN	NaN	NaN	26.7507	26.6102	26.883	26.8317	27.0008	26.5813	NaN	NaN	26.1884	NaN	NaN	NaN	NaN	NaN	NaN	NaN	NaN	NaN	NaN	NaN	NaN	NaN	NaN	NaN	0	-0.512435
NaN	76236000	NaN	83404000	NaN	90076000	81448000	63265000	NaN	NaN	NaN	75395000	78047000	69092000	NaN	NaN	NaN	65007000	74523000	58788000	84327000	66950000	76867000	84237000	NaN	26.184	NaN	26.3136	NaN	26.4246	26.2794	25.9149	NaN	NaN	NaN	26.168	26.2178	26.042	NaN	NaN	NaN	25.9541	26.1512	25.809	26.3295	25.9966	26.1959	26.328	NaN	0
NaN	NaN	NaN	NaN	NaN	NaN	NaN	NaN	15981000	NaN	NaN	NaN	NaN	NaN	NaN	NaN	NaN	NaN	NaN	NaN	NaN	NaN	NaN	NaN	NaN	NaN	NaN	NaN	NaN	NaN	NaN	NaN	23.9299	NaN	NaN	NaN	NaN	NaN	NaN	NaN	NaN	NaN	NaN	NaN	NaN	NaN	NaN	NaN	NaN	NaN
NaN	NaN	NaN	NaN	NaN	NaN	NaN	NaN	19422000	NaN	NaN	NaN	NaN	NaN	NaN	NaN	NaN	NaN	NaN	NaN	NaN	NaN	NaN	NaN	NaN	NaN	NaN	NaN	NaN	NaN	NaN	NaN	24.2112	NaN	NaN	NaN	NaN	NaN	NaN	NaN	NaN	NaN	NaN	NaN	NaN	NaN	NaN	NaN	NaN	NaN
NaN	NaN	18788000	19206000	NaN	NaN	NaN	NaN	NaN	NaN	NaN	NaN	NaN	NaN	NaN	NaN	NaN	NaN	NaN	NaN	19283000	NaN	19482000	NaN	NaN	NaN	24.1633	24.1951	NaN	NaN	NaN	NaN	NaN	NaN	NaN	NaN	NaN	NaN	NaN	NaN	NaN	NaN	NaN	NaN	24.2008	NaN	24.2156	NaN	NaN	NaN
NaN	NaN	NaN	NaN	NaN	NaN	NaN	NaN	NaN	NaN	NaN	12993000	NaN	NaN	NaN	NaN	NaN	NaN	NaN	NaN	NaN	NaN	NaN	NaN	NaN	NaN	NaN	NaN	NaN	NaN	NaN	NaN	NaN	NaN	NaN	23.6312	NaN	NaN	NaN	NaN	NaN	NaN	NaN	NaN	NaN	NaN	NaN	NaN	NaN	NaN
NaN	59091000	51308000	61719000	40302000	41925000	NaN	40510000	47105000	41092000	38508000	37615000	37846000	51696000	51803000	46555000	44736000	NaN	55676000	43918000	50837000	49663000	51937000	49400000	NaN	25.8164	25.6127	25.8792	25.2643	25.3213	NaN	25.2718	25.4894	25.2924	25.1987	25.1648	25.1736	25.6235	25.6265	25.4724	25.4149	NaN	25.7306	25.3883	25.5994	25.5657	25.6303	25.558	NaN	1.5572
NaN	NaN	NaN	NaN	NaN	NaN	2835700	NaN	NaN	NaN	NaN	NaN	NaN	NaN	NaN	NaN	NaN	NaN	NaN	NaN	NaN	NaN	NaN	NaN	NaN	NaN	NaN	NaN	NaN	NaN	21.4353	NaN	NaN	NaN	NaN	NaN	NaN	NaN	NaN	NaN	NaN	NaN	NaN	NaN	NaN	NaN	NaN	NaN	NaN	NaN
NaN	32832000	NaN	NaN	NaN	29095000	NaN	NaN	NaN	NaN	NaN	NaN	NaN	NaN	NaN	NaN	NaN	NaN	33966000	NaN	NaN	NaN	NaN	NaN	NaN	24.9686	NaN	NaN	NaN	24.7943	NaN	NaN	NaN	NaN	NaN	NaN	NaN	NaN	NaN	NaN	NaN	NaN	25.0176	NaN	NaN	NaN	NaN	NaN	NaN	0
NaN	NaN	NaN	NaN	NaN	NaN	NaN	NaN	NaN	NaN	NaN	NaN	NaN	NaN	NaN	36878000	46825000	NaN	NaN	NaN	NaN	NaN	NaN	NaN	NaN	NaN	NaN	NaN	NaN	NaN	NaN	NaN	NaN	NaN	NaN	NaN	NaN	NaN	NaN	25.1363	25.4808	NaN	NaN	NaN	NaN	NaN	NaN	NaN	NaN	NaN
147070000	181670000	153690000	145910000	136930000	206400000	108290000	124870000	NaN	117870000	89549900	107300000	64435000	91785000	90759000	72851000	NaN	111430000	97721000	81634000	NaN	98784000	86783000	127880000	27.1319	27.4367	27.1954	27.1205	27.0289	27.6209	26.6903	26.8959	NaN	26.8126	26.4162	26.6771	25.9413	26.4518	26.4355	26.1184	NaN	26.7316	26.5422	26.2827	NaN	26.5578	26.3709	26.9302	1.02918	1.73957
2962400000	2923100000	3020400000	3067300000	2990800000	2660400000	2143800000	2166600000	2335000000	2199600000	2219000000	1984600000	2253900000	2076900000	2259800000	2217000000	2317900000	2301300000	2316400000	2411700000	2579700000	2205800000	2322800000	2224300000	31.4641	31.4449	31.4921	31.5143	31.4779	31.309	30.9975	31.0128	31.1208	31.0346	31.0473	30.8862	31.0698	30.9518	31.0735	31.046	31.1102	31.0998	31.1092	31.1674	31.2646	31.0387	31.1132	31.0507	1.83182	1.73368
NaN	NaN	NaN	NaN	NaN	29955000	NaN	21620000	NaN	NaN	NaN	27556000	NaN	NaN	NaN	NaN	NaN	NaN	NaN	NaN	NaN	NaN	NaN	NaN	NaN	NaN	NaN	NaN	NaN	24.8363	NaN	24.3659	NaN	NaN	NaN	24.7159	NaN	NaN	NaN	NaN	NaN	NaN	NaN	NaN	NaN	NaN	NaN	NaN	NaN	NaN
NaN	NaN	NaN	NaN	NaN	NaN	NaN	NaN	11047000	NaN	NaN	NaN	NaN	NaN	NaN	NaN	NaN	NaN	NaN	NaN	NaN	NaN	NaN	NaN	NaN	NaN	NaN	NaN	NaN	NaN	NaN	NaN	23.3972	NaN	NaN	NaN	NaN	NaN	NaN	NaN	NaN	NaN	NaN	NaN	NaN	NaN	NaN	NaN	NaN	NaN
229270000	219900000	216370000	183360000	236480000	187350000	201220000	204900000	181140000	183110000	189550000	171610000	197290000	221060000	206800000	223770000	244590000	188650000	222380000	194040000	190660000	186080000	236100000	202410000	27.7725	27.7123	27.6889	27.4501	27.8171	27.4812	27.5842	27.6103	27.4325	27.4481	27.498	27.3546	27.5557	27.7199	27.6237	27.7374	27.8658	27.4911	27.7285	27.5318	27.5064	27.4713	27.8148	27.5927	1.28416	0.864069
70265000	44962000	NaN	52533000	70896000	50396000	58131000	40451000	68342000	NaN	NaN	56962000	49245000	NaN	44643000	58142000	NaN	59703000	53926000	NaN	NaN	46437000	NaN	41916000	26.0663	25.4222	NaN	25.6467	26.0792	25.5868	25.7928	25.2697	26.0263	NaN	NaN	25.7635	25.5535	NaN	25.4119	25.7931	NaN	25.8313	25.6845	NaN	NaN	25.4688	NaN	25.321	1.56091	-0.948126
517780000	456000000	510350000	520970000	475200000	537880000	446600000	338620000	386430000	372500000	327090000	358970000	408370000	359360000	371210000	370700000	278990000	425360000	415710000	270740000	370790000	331810000	306680000	402110000	28.9478	28.7645	28.9269	28.9566	28.824	29.0027	28.7344	28.3351	28.5256	28.4727	28.2851	28.4193	28.6053	28.4209	28.4677	28.4657	28.0556	28.6641	28.631	28.0123	28.466	28.3058	28.1922	28.583	1.60522	0.949322
356960000	335180000	340100000	352300000	363090000	362320000	375620000	370020000	379690000	353870000	371230000	331610000	389110000	380790000	387900000	361650000	367090000	397040000	363390000	414460000	386170000	385420000	387850000	350400000	28.4112	28.3204	28.3414	28.3922	28.4358	28.4327	28.4847	28.463	28.5002	28.3986	28.4677	28.3049	28.5356	28.5044	28.5311	28.43	28.4516	28.5647	28.4369	28.6267	28.5247	28.5219	28.5309	28.3844	-0.583365	-1.7326
NaN	NaN	NaN	NaN	NaN	NaN	90174000	98058900	84634000	99009000	82627000	69731000	NaN	89870100	78693000	79616000	81980000	125670000	75611000	NaN	67921000	85952000	NaN	83827000	NaN	NaN	NaN	NaN	NaN	NaN	26.4262	26.5471	26.3347	26.5611	26.3001	26.0553	NaN	26.4213	26.2297	26.2466	26.2888	26.9051	26.1721	NaN	26.0174	26.357	NaN	26.3209	NaN	NaN
13805000000	13632000000	13983000000	14244000000	14581000000	14867000000	11764000000	11247000000	12106000000	12292000000	10828000000	12146000000	14217000000	10971000000	11232000000	11349000000	11845000000	11310000000	11195000000	11616000000	12169000000	11238000000	11130000000	11291000000	33.6845	33.6663	33.703	33.7296	33.7634	33.7914	33.4537	33.3888	33.495	33.517	33.334	33.4998	33.7269	33.353	33.3869	33.4018	33.4636	33.3969	33.3821	33.4354	33.5025	33.3877	33.3737	33.3945	1.42506	1.31027
NaN	17924000	NaN	NaN	NaN	NaN	NaN	NaN	NaN	NaN	NaN	NaN	NaN	NaN	NaN	NaN	NaN	NaN	NaN	NaN	NaN	NaN	NaN	NaN	NaN	24.0954	NaN	NaN	NaN	NaN	NaN	NaN	NaN	NaN	NaN	NaN	NaN	NaN	NaN	NaN	NaN	NaN	NaN	NaN	NaN	NaN	NaN	NaN	NaN	NaN
268140000	224030000	295780000	293650000	248810000	255690000	222750000	246050000	305110000	230690000	277950000	237760000	263420000	271430000	258860000	293580000	340230000	242900000	254630000	303700000	315490000	290970000	307910000	243100000	27.9984	27.7391	28.1399	28.1295	27.8905	27.9298	27.7309	27.8744	28.1848	27.7814	28.0503	27.8249	27.9728	28.016	27.9476	28.1292	28.3419	27.8558	27.9238	28.1781	28.233	28.1163	28.1979	27.857	0.0759705	-1.46171
717060000	686510000	693780000	655750000	695520000	561830000	879730000	967520000	1060200000	974380000	993590000	895340000	646600000	961689000	999220000	926960000	1008800000	916470000	948630000	1034000000	1014600000	971560000	1034800000	1010600000	29.4175	29.3547	29.3699	29.2886	29.3735	29.0656	29.7125	29.8497	29.9817	29.8599	29.8881	29.7379	29.2683	29.841	29.8962	29.7879	29.91	29.7715	29.8213	29.9456	29.9183	29.8557	29.9467	29.9126	-1.36086	-1.56752
28019000	25121000	NaN	NaN	30315000	NaN	NaN	NaN	NaN	NaN	NaN	NaN	NaN	NaN	NaN	NaN	25090000	NaN	NaN	25555000	NaN	NaN	NaN	NaN	24.7399	24.5824	NaN	NaN	24.8535	NaN	NaN	NaN	NaN	NaN	NaN	NaN	NaN	NaN	NaN	NaN	24.5806	NaN	NaN	24.6071	NaN	NaN	NaN	NaN	0.940957	-0.175093
NaN	9502500	NaN	NaN	NaN	NaN	NaN	NaN	NaN	NaN	NaN	NaN	NaN	NaN	NaN	NaN	NaN	NaN	NaN	NaN	NaN	NaN	NaN	NaN	NaN	23.1799	NaN	NaN	NaN	NaN	NaN	NaN	NaN	NaN	NaN	NaN	NaN	NaN	NaN	NaN	NaN	NaN	NaN	NaN	NaN	NaN	NaN	NaN	NaN	NaN
NaN	NaN	NaN	NaN	NaN	NaN	NaN	NaN	NaN	NaN	NaN	34542000	NaN	NaN	NaN	NaN	NaN	NaN	NaN	NaN	NaN	NaN	NaN	NaN	NaN	NaN	NaN	NaN	NaN	NaN	NaN	NaN	NaN	NaN	NaN	25.0418	NaN	NaN	NaN	NaN	NaN	NaN	NaN	NaN	NaN	NaN	NaN	NaN	NaN	NaN
1905900000	2001100000	1869100000	1780800000	1853300000	2056700000	2513600000	2462300000	1893200000	2382200000	1869800000	2551200000	2713000000	2415200000	2495300000	2196600000	2212000000	2660400000	2600000000	2168700000	2015300000	2418100000	2451200000	2615100000	30.8278	30.8981	30.7997	30.7299	30.7874	30.9377	31.2271	31.1974	30.8182	31.1496	30.8002	31.2485	31.3372	31.1695	31.2166	31.0326	31.0427	31.309	31.2759	31.0142	30.9083	31.1712	31.1908	31.2842	-1.33706	-0.986688
533030000	456150000	492960000	426270000	553000000	388350000	320830000	562210000	523800000	450480000	830730000	485340000	389940000	455700000	494240000	584590000	748320000	434000000	441460000	602380000	450170000	482470000	603410000	412460000	28.9896	28.7649	28.8769	28.6672	29.0427	28.5328	28.2572	29.0665	28.9644	28.7469	29.6298	28.8544	28.5387	28.7635	28.8806	29.1229	29.4791	28.6931	28.7177	29.1661	28.7459	28.8459	29.1686	28.6197	0.460409	-0.281226
NaN	NaN	NaN	NaN	NaN	NaN	NaN	NaN	NaN	NaN	NaN	NaN	NaN	NaN	NaN	NaN	NaN	NaN	NaN	NaN	NaN	NaN	NaN	20433000	NaN	NaN	NaN	NaN	NaN	NaN	NaN	NaN	NaN	NaN	NaN	NaN	NaN	NaN	NaN	NaN	NaN	NaN	NaN	NaN	NaN	NaN	NaN	24.2844	NaN	NaN
108500000	NaN	98946000	NaN	NaN	NaN	154330000	91999000	NaN	107740000	128390000	110730000	NaN	155430000	161210000	188950000	NaN	179070000	NaN	NaN	NaN	129730000	130260000	117860000	26.6931	NaN	26.5601	NaN	NaN	NaN	27.2014	26.4551	NaN	26.683	26.936	26.7225	NaN	27.2117	27.2644	27.4934	NaN	27.4159	NaN	NaN	NaN	26.9509	26.9568	26.8125	-0.776978	NaN
NaN	NaN	NaN	NaN	NaN	NaN	NaN	NaN	4651200	NaN	NaN	NaN	NaN	NaN	NaN	NaN	NaN	NaN	NaN	NaN	NaN	NaN	NaN	NaN	NaN	NaN	NaN	NaN	NaN	NaN	NaN	NaN	22.1492	NaN	NaN	NaN	NaN	NaN	NaN	NaN	NaN	NaN	NaN	NaN	NaN	NaN	NaN	NaN	NaN	NaN
1780700000	1441200000	1321500000	937520000	1396500000	1149600000	1021200000	976300000	843890000	948489000	1418700000	1198800000	778300000	791140000	888590000	1011200000	1072600000	919940000	948240000	1254500000	899889000	1213000000	1054800000	933551000	30.7298	30.4246	30.2995	29.8043	30.3792	30.0985	29.9276	29.8627	29.6525	29.8211	30.4019	30.1589	29.5358	29.5594	29.7269	29.9134	29.9985	29.777	29.8207	30.2245	29.7452	30.1759	29.9743	29.7982	2.59271	1.61502
NaN	NaN	NaN	NaN	NaN	NaN	NaN	NaN	16092000	NaN	NaN	NaN	NaN	NaN	NaN	NaN	NaN	NaN	NaN	NaN	NaN	NaN	NaN	NaN	NaN	NaN	NaN	NaN	NaN	NaN	NaN	NaN	23.9398	NaN	NaN	NaN	NaN	NaN	NaN	NaN	NaN	NaN	NaN	NaN	NaN	NaN	NaN	NaN	NaN	NaN
68299000	80213000	75588000	75053000	74251000	82262000	55962000	64645000	46977000	52805000	68071000	51215000	70453000	59454000	57292000	50203000	61695000	55220000	58165000	64558000	63831000	64869000	61055000	61200000	26.0254	26.2573	26.1717	26.1614	26.1459	26.2937	25.7379	25.946	25.4855	25.6542	26.0205	25.6101	26.0702	25.8253	25.7718	25.5813	25.8787	25.7187	25.7936	25.9441	25.9278	25.951	25.8636	25.867	0.567755	1.64587
NaN	NaN	8611300	NaN	NaN	NaN	NaN	NaN	NaN	NaN	NaN	NaN	NaN	NaN	NaN	NaN	NaN	NaN	NaN	NaN	NaN	NaN	NaN	NaN	NaN	NaN	23.0378	NaN	NaN	NaN	NaN	NaN	NaN	NaN	NaN	NaN	NaN	NaN	NaN	NaN	NaN	NaN	NaN	NaN	NaN	NaN	NaN	NaN	NaN	NaN
NaN	NaN	NaN	NaN	NaN	NaN	NaN	NaN	NaN	NaN	NaN	NaN	NaN	NaN	NaN	NaN	NaN	NaN	NaN	NaN	5888400	NaN	NaN	NaN	NaN	NaN	NaN	NaN	NaN	NaN	NaN	NaN	NaN	NaN	NaN	NaN	NaN	NaN	NaN	NaN	NaN	NaN	NaN	NaN	22.4894	NaN	NaN	NaN	NaN	NaN
NaN	57151000	NaN	NaN	NaN	67816000	54778000	NaN	NaN	77427000	NaN	72559000	NaN	NaN	NaN	NaN	NaN	NaN	40410000	NaN	52817000	NaN	47983000	67765000	NaN	25.7683	NaN	NaN	NaN	26.0151	25.7071	NaN	NaN	26.2063	NaN	26.1127	NaN	NaN	NaN	NaN	NaN	NaN	25.2682	NaN	25.6545	NaN	25.516	26.014	NaN	0
842670000	768560000	824680000	841870000	827400000	698170000	654380000	700960000	718630000	657040000	712540000	631620000	610930000	750260000	741470000	683770000	760250000	723320000	729000000	730230000	769210000	735970000	772620000	694370000	29.6504	29.5176	29.6193	29.649	29.624	29.379	29.2856	29.3848	29.4207	29.2914	29.4084	29.2345	29.1864	29.4828	29.4658	29.3489	29.5019	29.4301	29.4413	29.4438	29.5188	29.4551	29.5252	29.3711	1.67637	0.605127
NaN	NaN	NaN	NaN	NaN	NaN	NaN	12359000	NaN	NaN	NaN	NaN	NaN	NaN	NaN	NaN	NaN	NaN	NaN	NaN	NaN	NaN	NaN	NaN	NaN	NaN	NaN	NaN	NaN	NaN	NaN	23.5591	NaN	NaN	NaN	NaN	NaN	NaN	NaN	NaN	NaN	NaN	NaN	NaN	NaN	NaN	NaN	NaN	NaN	NaN
NaN	NaN	NaN	NaN	56490000	NaN	NaN	NaN	NaN	NaN	NaN	NaN	NaN	NaN	NaN	NaN	NaN	NaN	NaN	NaN	NaN	NaN	NaN	NaN	NaN	NaN	NaN	NaN	25.7515	NaN	NaN	NaN	NaN	NaN	NaN	NaN	NaN	NaN	NaN	NaN	NaN	NaN	NaN	NaN	NaN	NaN	NaN	NaN	NaN	NaN
1627600000	1752300000	1733100000	1458300000	1603300000	1532900000	1691400000	1856800000	1558600000	1802800000	1822500000	1789400000	881540000	1950500000	1991700000	1943000000	1925000000	1758300000	1778300000	2052200000	1379800000	1907000000	2133900000	1912300000	30.6001	30.7066	30.6907	30.4416	30.5784	30.5136	30.6556	30.7902	30.5376	30.7476	30.7633	30.7368	29.7155	30.8612	30.8914	30.8556	30.8422	30.7115	30.7279	30.9345	30.3618	30.8287	30.9908	30.8327	-0.502593	-0.0978219
48904000	NaN	NaN	NaN	48947000	NaN	NaN	NaN	NaN	NaN	NaN	NaN	NaN	NaN	NaN	NaN	NaN	NaN	NaN	NaN	NaN	NaN	NaN	NaN	25.5434	NaN	NaN	NaN	25.5447	NaN	NaN	NaN	NaN	NaN	NaN	NaN	NaN	NaN	NaN	NaN	NaN	NaN	NaN	NaN	NaN	NaN	NaN	NaN	-0.707107	NaN
NaN	NaN	NaN	22274000	23295000	NaN	NaN	NaN	NaN	NaN	NaN	NaN	NaN	NaN	NaN	NaN	NaN	NaN	NaN	NaN	NaN	NaN	NaN	NaN	NaN	NaN	NaN	24.4089	24.4735	NaN	NaN	NaN	NaN	NaN	NaN	NaN	NaN	NaN	NaN	NaN	NaN	NaN	NaN	NaN	NaN	NaN	NaN	NaN	NaN	NaN
NaN	NaN	NaN	NaN	NaN	NaN	NaN	25173000	NaN	NaN	NaN	NaN	NaN	NaN	NaN	NaN	NaN	NaN	NaN	NaN	NaN	NaN	NaN	NaN	NaN	NaN	NaN	NaN	NaN	NaN	NaN	24.5854	NaN	NaN	NaN	NaN	NaN	NaN	NaN	NaN	NaN	NaN	NaN	NaN	NaN	NaN	NaN	NaN	NaN	NaN
NaN	NaN	NaN	NaN	NaN	45692000	NaN	NaN	NaN	NaN	NaN	NaN	NaN	NaN	NaN	NaN	NaN	NaN	NaN	NaN	NaN	NaN	NaN	NaN	NaN	NaN	NaN	NaN	NaN	25.4454	NaN	NaN	NaN	NaN	NaN	NaN	NaN	NaN	NaN	NaN	NaN	NaN	NaN	NaN	NaN	NaN	NaN	NaN	NaN	NaN
220990000	413790000	204820000	289520000	220690000	215010000	108570000	157040000	100890000	157180000	115850000	147220000	125170000	123960000	124880000	94156000	95571000	79171000	155970000	101090000	125060000	121600000	103800000	134140000	27.7194	28.6243	27.6098	28.1091	27.7174	27.6798	26.694	27.2266	26.5882	27.2278	26.7877	27.1334	26.8993	26.8853	26.896	26.4886	26.5101	26.2385	27.2167	26.5911	26.898	26.8576	26.6292	26.9992	1.36134	2.86232
320070000	288670000	345480000	308830000	315180000	350350000	232910000	245900000	236120000	247480000	272860000	278290000	229450000	232300000	238720000	275960000	219890000	218900000	185100000	179010000	204670000	187870000	165550000	229340000	28.2538	28.1048	28.364	28.2022	28.2316	28.3842	27.7952	27.8735	27.8149	27.8827	28.0236	28.052	27.7736	27.7914	27.8307	28.0399	27.7122	27.7057	27.4637	27.4155	27.6087	27.4852	27.3027	27.7729	1.43019	0.935837
NaN	NaN	NaN	NaN	NaN	NaN	NaN	1853300	NaN	NaN	NaN	NaN	NaN	NaN	NaN	NaN	NaN	NaN	NaN	NaN	NaN	NaN	NaN	NaN	NaN	NaN	NaN	NaN	NaN	NaN	NaN	20.8217	NaN	NaN	NaN	NaN	NaN	NaN	NaN	NaN	NaN	NaN	NaN	NaN	NaN	NaN	NaN	NaN	NaN	NaN
NaN	NaN	NaN	NaN	NaN	NaN	NaN	NaN	80140000	NaN	NaN	NaN	NaN	NaN	NaN	NaN	82093000	NaN	NaN	79978000	NaN	NaN	NaN	NaN	NaN	NaN	NaN	NaN	NaN	NaN	NaN	NaN	26.256	NaN	NaN	NaN	NaN	NaN	NaN	NaN	26.2908	NaN	NaN	26.2531	NaN	NaN	NaN	NaN	NaN	NaN
NaN	NaN	NaN	NaN	NaN	105990000	95501000	NaN	NaN	79412000	NaN	104340000	105430000	NaN	NaN	NaN	NaN	NaN	84646000	NaN	NaN	NaN	NaN	72658000	NaN	NaN	NaN	NaN	NaN	26.6594	26.509	NaN	NaN	26.2429	NaN	26.6367	26.6517	NaN	NaN	NaN	NaN	NaN	26.3349	NaN	NaN	NaN	NaN	26.1146	NaN	NaN
NaN	NaN	NaN	NaN	NaN	NaN	NaN	5880200	NaN	NaN	NaN	NaN	NaN	NaN	NaN	NaN	NaN	NaN	NaN	NaN	NaN	NaN	NaN	NaN	NaN	NaN	NaN	NaN	NaN	NaN	NaN	22.4874	NaN	NaN	NaN	NaN	NaN	NaN	NaN	NaN	NaN	NaN	NaN	NaN	NaN	NaN	NaN	NaN	NaN	NaN
NaN	NaN	NaN	NaN	NaN	NaN	NaN	NaN	NaN	NaN	NaN	NaN	NaN	NaN	NaN	NaN	NaN	NaN	13011000	NaN	NaN	NaN	NaN	NaN	NaN	NaN	NaN	NaN	NaN	NaN	NaN	NaN	NaN	NaN	NaN	NaN	NaN	NaN	NaN	NaN	NaN	NaN	23.6332	NaN	NaN	NaN	NaN	NaN	NaN	NaN
483610000	500460000	469580000	585580000	402650000	502170000	463070000	502750000	NaN	458270000	364780000	515750000	613630000	392820000	NaN	332080000	302530000	NaN	490000000	NaN	NaN	NaN	361650000	524190000	28.8493	28.8987	28.8068	29.1253	28.585	28.9036	28.7867	28.9053	NaN	28.7716	28.4425	28.9421	29.1928	28.5493	NaN	28.307	28.1725	NaN	28.8682	NaN	NaN	NaN	28.43	28.9655	0.0734138	0.244229
78670000	90017000	96331100	90765000	88237000	69267000	63845000	103470000	68653000	61149000	58446000	59240000	71874000	60955000	68674000	53210000	NaN	70667000	67176000	77354000	72999000	64343000	70939000	61851000	26.2293	26.4237	26.5215	26.4356	26.3949	26.0457	25.9281	26.6246	26.0328	25.8658	25.8006	25.8201	26.099	25.8612	26.0333	25.6652	NaN	26.0745	26.0014	26.205	26.1214	25.9393	26.0801	25.8823	0.721724	1.48565
NaN	NaN	NaN	NaN	NaN	NaN	NaN	NaN	NaN	NaN	NaN	NaN	NaN	NaN	NaN	NaN	NaN	NaN	NaN	NaN	NaN	NaN	NaN	15270000	NaN	NaN	NaN	NaN	NaN	NaN	NaN	NaN	NaN	NaN	NaN	NaN	NaN	NaN	NaN	NaN	NaN	NaN	NaN	NaN	NaN	NaN	NaN	23.8642	NaN	NaN
NaN	NaN	NaN	38809000	NaN	NaN	NaN	NaN	NaN	NaN	NaN	NaN	NaN	NaN	NaN	NaN	NaN	NaN	NaN	NaN	NaN	NaN	NaN	NaN	NaN	NaN	NaN	25.2099	NaN	NaN	NaN	NaN	NaN	NaN	NaN	NaN	NaN	NaN	NaN	NaN	NaN	NaN	NaN	NaN	NaN	NaN	NaN	NaN	NaN	NaN
NaN	46128000	NaN	40778000	NaN	60470000	NaN	NaN	NaN	NaN	NaN	NaN	NaN	NaN	NaN	NaN	NaN	NaN	NaN	NaN	NaN	NaN	NaN	NaN	NaN	25.4591	NaN	25.2813	NaN	25.8497	NaN	NaN	NaN	NaN	NaN	NaN	NaN	NaN	NaN	NaN	NaN	NaN	NaN	NaN	NaN	NaN	NaN	NaN	NaN	0
110330000	113160000	124780000	129470000	125920000	126720000	99804000	150530000	95903000	132200000	101660000	129290000	145860000	127430000	135970000	120640000	102230000	145460000	120070000	115150000	135780000	132530000	128030000	122150000	26.7173	26.7538	26.8948	26.948	26.9079	26.9171	26.5726	27.1655	26.5151	26.9781	26.5992	26.946	27.12	26.9251	27.0187	26.8461	26.6072	27.116	26.8393	26.7789	27.0167	26.9817	26.9319	26.8641	-1.08771	-0.884167
NaN	NaN	NaN	NaN	NaN	2280600	NaN	NaN	NaN	NaN	NaN	NaN	NaN	NaN	NaN	NaN	NaN	NaN	NaN	NaN	NaN	NaN	NaN	NaN	NaN	NaN	NaN	NaN	NaN	21.121	NaN	NaN	NaN	NaN	NaN	NaN	NaN	NaN	NaN	NaN	NaN	NaN	NaN	NaN	NaN	NaN	NaN	NaN	NaN	NaN
202550000	176370000	203480000	168160000	181840000	174660000	214210000	205270000	201550000	181120000	214300000	182520000	NaN	195940000	222170000	196340000	203590000	170630000	188200000	221820000	132050000	192400000	199950000	185860000	27.5937	27.394	27.6003	27.3253	27.4381	27.38	27.6744	27.6129	27.5866	27.4324	27.6751	27.4435	NaN	27.5458	27.7271	27.5488	27.6011	27.3463	27.4877	27.7248	26.9765	27.5195	27.5751	27.4696	0.284788	-0.90323
610290000	486120000	534320000	445420000	511820000	435890000	499400000	549650000	563990000	567760000	592520000	510980000	261460000	571020000	583310000	585810000	640140000	514620000	518890000	685270000	470850000	582530000	658100000	578020000	29.1849	28.8567	28.9931	28.7306	28.9311	28.6994	28.8956	29.0339	29.0711	29.0807	29.1423	28.9287	27.962	29.089	29.1197	29.1259	29.2538	28.9389	28.9509	29.3521	28.8107	29.1178	29.2937	29.1065	0.469429	-0.694124
NaN	NaN	NaN	NaN	NaN	NaN	NaN	43278000	NaN	NaN	NaN	NaN	NaN	NaN	NaN	NaN	NaN	NaN	NaN	NaN	NaN	NaN	NaN	NaN	NaN	NaN	NaN	NaN	NaN	NaN	NaN	25.3671	NaN	NaN	NaN	NaN	NaN	NaN	NaN	NaN	NaN	NaN	NaN	NaN	NaN	NaN	NaN	NaN	NaN	NaN
326180000	278490000	301520000	325390000	314800000	277350000	190960000	187220000	217040000	219970000	222860000	190190000	237250000	216660000	235640000	218090000	249680000	198360000	257540000	259210000	267780000	197070000	200100000	217900000	28.2811	28.0531	28.1677	28.2776	28.2299	28.0471	27.5087	27.4802	27.6934	27.7127	27.7316	27.5029	27.8218	27.6909	27.812	27.7003	27.8955	27.5635	27.9402	27.9495	27.9965	27.5541	27.5761	27.6991	1.96166	1.08333
781080000	707610000	787540000	635110000	789140000	766940000	913530000	884850000	853831000	951401000	940980000	1023400000	571170000	883469000	929570000	964250000	1002100000	818820000	980831000	828450000	719880000	854530000	913111000	998990000	29.5409	29.3984	29.5528	29.2424	29.5557	29.5145	29.7669	29.7209	29.6694	29.8255	29.8096	29.9307	29.0893	29.7186	29.792	29.8448	29.9004	29.609	29.8694	29.6258	29.4232	29.6706	29.7662	29.8959	-0.707879	-1.36432
NaN	NaN	NaN	NaN	NaN	NaN	11219000	NaN	NaN	NaN	NaN	NaN	NaN	NaN	NaN	NaN	NaN	NaN	NaN	NaN	NaN	NaN	NaN	NaN	NaN	NaN	NaN	NaN	NaN	NaN	23.4194	NaN	NaN	NaN	NaN	NaN	NaN	NaN	NaN	NaN	NaN	NaN	NaN	NaN	NaN	NaN	NaN	NaN	NaN	NaN
472490000	442580000	490680000	457790000	536440000	482480000	561810000	439090000	486220000	455860000	522860000	531200000	506950000	447400000	467770000	466440000	531280000	503380000	537380000	512190000	460720000	466380000	417940000	483740000	28.8157	28.7214	28.8702	28.7701	28.9988	28.8459	29.0655	28.7099	28.857	28.764	28.9618	28.9847	28.9173	28.737	28.8012	28.7971	28.9849	28.9071	29.0014	28.9321	28.7793	28.7969	28.6387	28.8497	-0.291958	-1.15093
102520000	94000100	97321000	95117000	79763000	74096000	62724000	84882000	81640000	75236000	82231000	61374000	105420000	100650000	97856000	111100000	88765000	59203000	134460000	80037000	89402000	87602000	79859000	110940000	26.6113	26.4862	26.5362	26.5032	26.2492	26.1429	25.9025	26.339	26.2828	26.1649	26.2932	25.8711	26.6516	26.5848	26.5442	26.7273	26.4035	25.8192	27.0026	26.2542	26.4138	26.3845	26.251	26.7252	0.765899	0.32483
NaN	59088000	NaN	NaN	NaN	NaN	NaN	NaN	NaN	NaN	84161000	NaN	NaN	NaN	72498000	NaN	77535000	NaN	61242000	70513000	NaN	72096000	NaN	NaN	NaN	25.8164	NaN	NaN	NaN	NaN	NaN	NaN	NaN	NaN	26.3266	NaN	NaN	NaN	26.1114	NaN	26.2083	NaN	25.868	26.0714	NaN	26.1034	NaN	NaN	NaN	-1.57326
3162800000	3243500000	3308900000	3246000000	3426600000	3315500000	3577200000	3805200000	3002900000	3616100000	3700400000	3679600000	3576000000	3846100000	4017700000	3403000000	4016400000	3756300000	3934200000	3845900000	3655400000	3675200000	3775200000	3921900000	31.5586	31.5949	31.6237	31.596	31.6741	31.6266	31.7362	31.8253	31.4837	31.7518	31.785	31.7769	31.7357	31.8407	31.9037	31.6642	31.9033	31.8067	31.8734	31.8407	31.7674	31.7752	31.8139	31.8689	-1.78381	-1.479
1283600000	1265300000	1179300000	1245600000	1213000000	1117200000	1380000000	1870200000	1313100000	1555700000	1589000000	1653200000	1500600000	1890500000	1822800000	1456200000	1741300000	1591300000	1660600000	1717800000	1830000000	1745100000	1929300000	1550900000	30.2575	30.2368	30.1353	30.2142	30.1759	30.0572	30.362	30.8005	30.2903	30.5349	30.5655	30.6226	30.4829	30.8161	30.7635	30.4396	30.6975	30.5676	30.6291	30.6779	30.7692	30.7007	30.8454	30.5305	-1.20393	-1.28916
80769000	83724000	87176900	84003000	79765000	63013000	80079000	71560000	101430000	64137000	76204000	79100000	70083000	86071000	76787000	77795000	80535000	69192000	84093900	83786000	102070000	80531000	83977000	89607000	26.2673	26.3191	26.3774	26.3239	26.2493	25.9091	26.2549	26.0926	26.5959	25.9347	26.1834	26.2372	26.0626	26.359	26.1944	26.2132	26.2631	26.0441	26.3255	26.3202	26.605	26.263	26.3235	26.4171	0.0249897	0.331901
909970000	848580000	940810000	859800000	909859000	934380000	1005700000	1014500000	1079100000	1048400000	994780000	1003500000	1199300000	932760000	1018400000	1064100000	1046900000	1079800000	1097600000	1085700000	1060600000	995600000	983300000	1092200000	29.7612	29.6605	29.8093	29.6794	29.7611	29.7994	29.9056	29.9181	30.0072	29.9655	29.8898	29.9024	30.1595	29.7969	29.9237	29.987	29.9635	30.0081	30.0317	30.016	29.9822	29.891	29.8731	30.0246	-1.2469	-2.08126
295630000	290830000	336390000	309660000	361860000	267470000	183150000	177580000	241770000	130980000	196700000	141470000	180680000	239210000	173980000	211170000	195370000	244060000	148450000	202130000	213450000	186250000	186010000	152840000	28.1392	28.1156	28.3256	28.2061	28.4309	27.9948	27.4485	27.4039	27.8491	26.9648	27.5514	27.0759	27.4289	27.8337	27.3743	27.6538	27.5416	27.8627	27.1454	27.5907	27.6693	27.4727	27.4708	27.1874	1.39359	1.33566
NaN	NaN	NaN	29814000	NaN	NaN	NaN	NaN	NaN	NaN	NaN	NaN	NaN	NaN	NaN	NaN	NaN	NaN	NaN	NaN	NaN	NaN	NaN	NaN	NaN	NaN	NaN	24.8295	NaN	NaN	NaN	NaN	NaN	NaN	NaN	NaN	NaN	NaN	NaN	NaN	NaN	NaN	NaN	NaN	NaN	NaN	NaN	NaN	NaN	NaN
NaN	NaN	NaN	NaN	34896000	NaN	NaN	NaN	NaN	NaN	NaN	NaN	NaN	NaN	NaN	NaN	NaN	NaN	NaN	NaN	NaN	NaN	NaN	NaN	NaN	NaN	NaN	NaN	25.0566	NaN	NaN	NaN	NaN	NaN	NaN	NaN	NaN	NaN	NaN	NaN	NaN	NaN	NaN	NaN	NaN	NaN	NaN	NaN	NaN	NaN
858680000	796390000	895510000	916530000	886171000	782320000	618050000	642440000	700530000	534990000	627030000	640910000	744380000	724140000	659380000	665380000	615110000	587760000	643650000	899360000	768010000	717070000	775180000	615710000	29.6775	29.5689	29.7381	29.7716	29.723	29.5432	29.2031	29.259	29.3839	28.9949	29.224	29.2555	29.4715	29.4317	29.2965	29.3096	29.1963	29.1307	29.2617	29.7443	29.5166	29.4175	29.53	29.1977	1.26259	0.767086
NaN	NaN	NaN	NaN	NaN	15100000	NaN	NaN	NaN	NaN	NaN	NaN	NaN	NaN	NaN	NaN	NaN	NaN	NaN	NaN	NaN	NaN	NaN	NaN	NaN	NaN	NaN	NaN	NaN	23.848	NaN	NaN	NaN	NaN	NaN	NaN	NaN	NaN	NaN	NaN	NaN	NaN	NaN	NaN	NaN	NaN	NaN	NaN	NaN	NaN
205010000	194030000	204270000	204270000	193020000	216990000	146790000	157390000	153530000	164330000	189650000	137810000	186340000	173980000	167000000	159330000	174550000	164330000	158290000	181410000	180850000	171060000	165490000	174320000	27.6111	27.5317	27.6059	27.6059	27.5242	27.6931	27.1292	27.2298	27.1939	27.292	27.4988	27.0381	27.4734	27.3743	27.3153	27.2474	27.3791	27.292	27.238	27.4347	27.4302	27.3499	27.3022	27.3772	1.42455	0.943888
NaN	NaN	NaN	NaN	NaN	43885000	NaN	NaN	NaN	NaN	NaN	46339000	42834000	NaN	NaN	NaN	NaN	NaN	NaN	NaN	NaN	NaN	NaN	NaN	NaN	NaN	NaN	NaN	NaN	25.3872	NaN	NaN	NaN	NaN	NaN	25.4657	25.3523	NaN	NaN	NaN	NaN	NaN	NaN	NaN	NaN	NaN	NaN	NaN	NaN	NaN
NaN	NaN	NaN	NaN	NaN	NaN	42457000	NaN	NaN	64309000	NaN	47478000	NaN	NaN	NaN	NaN	NaN	NaN	39193000	NaN	NaN	NaN	NaN	NaN	NaN	NaN	NaN	NaN	NaN	NaN	25.3395	NaN	NaN	25.9385	NaN	25.5008	NaN	NaN	NaN	NaN	NaN	NaN	25.2241	NaN	NaN	NaN	NaN	NaN	NaN	NaN
NaN	NaN	NaN	NaN	NaN	NaN	18602000	NaN	NaN	NaN	NaN	NaN	NaN	NaN	NaN	NaN	NaN	NaN	NaN	NaN	NaN	NaN	NaN	NaN	NaN	NaN	NaN	NaN	NaN	NaN	24.149	NaN	NaN	NaN	NaN	NaN	NaN	NaN	NaN	NaN	NaN	NaN	NaN	NaN	NaN	NaN	NaN	NaN	NaN	NaN
NaN	NaN	NaN	NaN	NaN	NaN	NaN	NaN	75173000	NaN	NaN	NaN	NaN	NaN	NaN	NaN	NaN	NaN	NaN	NaN	NaN	NaN	NaN	NaN	NaN	NaN	NaN	NaN	NaN	NaN	NaN	NaN	26.1637	NaN	NaN	NaN	NaN	NaN	NaN	NaN	NaN	NaN	NaN	NaN	NaN	NaN	NaN	NaN	NaN	NaN
120690000	107970000	55171000	69429000	89154000	87216000	218260000	188290000	187860000	173310000	181980000	206600000	171520000	186090000	190130000	219220000	189050000	207650000	255740000	187680000	179060000	166910000	184210000	219010000	26.8467	26.6861	25.7174	26.049	26.4098	26.3781	27.7015	27.4884	27.4851	27.3688	27.4392	27.6223	27.3538	27.4714	27.5024	27.7078	27.4942	27.6296	27.9301	27.4837	27.4159	27.3145	27.4568	27.7064	-0.996653	-1.25604
NaN	NaN	NaN	NaN	14574000	NaN	NaN	NaN	NaN	NaN	NaN	NaN	NaN	NaN	NaN	NaN	NaN	NaN	NaN	NaN	NaN	NaN	NaN	NaN	NaN	NaN	NaN	NaN	23.7969	NaN	NaN	NaN	NaN	NaN	NaN	NaN	NaN	NaN	NaN	NaN	NaN	NaN	NaN	NaN	NaN	NaN	NaN	NaN	NaN	NaN
123680000	121930000	127600000	133800000	114520000	143690000	120530000	121020000	115770000	123280000	115880000	111660000	109230000	136150000	115660000	110990000	134540000	113490000	110240000	134600000	131100000	137330000	138140000	116490000	26.882	26.8615	26.9271	26.9955	26.771	27.0984	26.8448	26.8507	26.7867	26.8774	26.7881	26.7345	26.7028	27.0206	26.7853	26.7259	27.0035	26.758	26.7161	27.0041	26.9661	27.0331	27.0416	26.7956	0.212647	0.0442667
NaN	NaN	NaN	NaN	NaN	NaN	NaN	NaN	NaN	30477000	NaN	NaN	NaN	NaN	NaN	NaN	NaN	NaN	NaN	NaN	NaN	NaN	NaN	NaN	NaN	NaN	NaN	NaN	NaN	NaN	NaN	NaN	NaN	24.8612	NaN	NaN	NaN	NaN	NaN	NaN	NaN	NaN	NaN	NaN	NaN	NaN	NaN	NaN	NaN	NaN
27405000000	26013000000	27734000000	26649000000	26855000000	29383000000	26293000000	27096000000	22671000000	26299000000	27967000000	25280000000	19492000000	28752000000	28755000000	26481000000	27878000000	26917000000	23583000000	27693000000	17385000000	24228000000	26143000000	24782000000	34.6737	34.5985	34.6909	34.6334	34.6445	34.7743	34.614	34.6574	34.4001	34.6143	34.703	34.5573	34.1822	34.7429	34.7431	34.6242	34.6984	34.6478	34.457	34.6888	34.0171	34.496	34.6057	34.5286	0.247342	-0.16675
66731000	74707000	78458000	78669000	83141000	55201000	55791000	85645000	68754000	76593000	88183000	62287000	79504000	77695000	87169000	69667000	76662000	53942000	66013000	76585000	90989000	80614000	85631000	69271000	25.9919	26.1547	26.2254	26.2293	26.3091	25.7182	25.7335	26.3519	26.0349	26.1907	26.394	25.8924	26.2445	26.2113	26.3773	26.054	26.192	25.6849	25.9762	26.1906	26.4392	26.2645	26.3516	26.0457	-0.89422	-0.164138
NaN	47013000	NaN	NaN	56103000	NaN	NaN	NaN	NaN	NaN	NaN	NaN	NaN	NaN	NaN	NaN	NaN	NaN	NaN	NaN	NaN	NaN	NaN	NaN	NaN	25.4866	NaN	NaN	25.7416	NaN	NaN	NaN	NaN	NaN	NaN	NaN	NaN	NaN	NaN	NaN	NaN	NaN	NaN	NaN	NaN	NaN	NaN	NaN	NaN	-0.707107
344530000	336210000	297780000	347250000	304600000	328110000	227220000	276190000	254740000	252230000	244780000	373970000	365350000	243030000	303900000	210410000	254820000	299100000	262810000	295820000	280910000	253600000	276610000	282370000	28.3601	28.3248	28.1497	28.3714	28.1823	28.2896	27.7595	28.0411	27.9244	27.9102	27.8669	28.4783	28.4447	27.8566	28.179	27.6486	27.9249	28.1561	27.9694	28.1401	28.0655	27.918	28.0433	28.073	1.32821	1.16712
NaN	NaN	28144000	NaN	NaN	NaN	NaN	NaN	NaN	NaN	NaN	NaN	NaN	NaN	NaN	NaN	NaN	NaN	NaN	NaN	NaN	NaN	NaN	NaN	NaN	NaN	24.7463	NaN	NaN	NaN	NaN	NaN	NaN	NaN	NaN	NaN	NaN	NaN	NaN	NaN	NaN	NaN	NaN	NaN	NaN	NaN	NaN	NaN	NaN	NaN
NaN	33167000	NaN	23827000	NaN	NaN	NaN	NaN	NaN	NaN	NaN	NaN	NaN	NaN	NaN	NaN	NaN	NaN	NaN	NaN	NaN	26742000	33404000	29404000	NaN	24.9832	NaN	24.5061	NaN	NaN	NaN	NaN	NaN	NaN	NaN	NaN	NaN	NaN	NaN	NaN	NaN	NaN	NaN	NaN	NaN	24.6726	24.9935	24.8095	NaN	0.830983
NaN	NaN	NaN	NaN	NaN	NaN	NaN	NaN	NaN	NaN	NaN	NaN	22147000	NaN	NaN	NaN	NaN	NaN	NaN	NaN	NaN	14947000	NaN	NaN	NaN	NaN	NaN	NaN	NaN	NaN	NaN	NaN	NaN	NaN	NaN	NaN	24.4006	NaN	NaN	NaN	NaN	NaN	NaN	NaN	NaN	23.8334	NaN	NaN	NaN	NaN
568070000	576610000	574220000	616550000	571950000	548140000	331860000	414050000	355320000	391310000	421410000	409530000	372520000	369840000	391600000	337520000	407810000	344510000	361970000	376180000	396590000	382240000	368190000	383820000	29.0815	29.103	29.097	29.1996	29.0913	29.03	28.306	28.6252	28.4045	28.5437	28.6507	28.6094	28.4727	28.4623	28.5448	28.3304	28.6033	28.36	28.4313	28.4868	28.5631	28.5099	28.4559	28.5159	1.78187	1.85326
NaN	NaN	NaN	NaN	NaN	NaN	118150000	NaN	NaN	NaN	NaN	NaN	NaN	NaN	NaN	NaN	NaN	NaN	NaN	NaN	NaN	NaN	NaN	NaN	NaN	NaN	NaN	NaN	NaN	NaN	26.816	NaN	NaN	NaN	NaN	NaN	NaN	NaN	NaN	NaN	NaN	NaN	NaN	NaN	NaN	NaN	NaN	NaN	NaN	NaN
280310000	278080000	284300000	269280000	236290000	269460000	285970000	258290000	225910000	293610000	NaN	262800000	NaN	316170000	286310000	272040000	239150000	279690000	294700000	288920000	228850000	299310000	313130000	351950000	28.0624	28.0509	28.0828	28.0045	27.816	28.0055	28.0913	27.9444	27.7512	28.1293	NaN	27.9694	NaN	28.2361	28.093	28.0192	27.8333	28.0593	28.1347	28.1061	27.7698	28.1571	28.2222	28.3908	0.0102322	-0.0635864
90432000	93476000	94568000	73654000	95645000	59559000	62517000	66859000	71943000	73283000	71512000	50068000	58957000	63297000	73200000	58894000	77683000	63746000	58474000	64048000	60178000	70858000	72818000	58701000	26.4303	26.4781	26.4948	26.1343	26.5112	25.8278	25.8977	25.9946	26.1004	26.127	26.0917	25.5774	25.8132	25.9156	26.1253	25.8116	26.2111	25.9258	25.8013	25.9326	25.8427	26.0784	26.1178	25.8069	1.58706	1.77954
NaN	49679000	NaN	NaN	NaN	NaN	NaN	NaN	NaN	NaN	NaN	NaN	NaN	NaN	NaN	NaN	NaN	49036000	NaN	NaN	NaN	NaN	NaN	61673000	NaN	25.5661	NaN	NaN	NaN	NaN	NaN	NaN	NaN	NaN	NaN	NaN	NaN	NaN	NaN	NaN	NaN	25.5473	NaN	NaN	NaN	NaN	NaN	25.8781	NaN	0
79348000	86435000	NaN	85950000	102620000	NaN	99550000	88025000	103820000	75215000	107310000	81075000	94855000	96233900	NaN	103400000	NaN	106080000	85020000	84427000	87857000	90239000	NaN	103980000	26.2417	26.3651	NaN	26.357	26.6127	NaN	26.5689	26.3914	26.6295	26.1645	26.6772	26.2728	26.4992	26.52	NaN	26.6237	NaN	26.6606	26.3413	26.3312	26.3887	26.4272	NaN	26.6317	-1.15823	-0.387843
979660000	836850000	1039400000	924191000	1030700000	863000000	641890000	767850000	778940000	645200000	781270000	646780000	576860000	782720000	820650000	776320000	783640000	708620000	766760000	910810000	883530000	814551000	919610000	774110000	29.8677	29.6404	29.9531	29.7836	29.941	29.6848	29.2578	29.5162	29.5369	29.2652	29.5412	29.2687	29.1036	29.5439	29.6122	29.5321	29.5456	29.4004	29.5142	29.7626	29.7187	29.6014	29.7764	29.528	1.47175	0.435803
9467590000	9938000000	9270210000	9838410000	9611900000	10186000000	10917000000	11482000000	10833000000	10702000000	10182000000	10971000000	13214000000	10373000000	10108000000	10097000000	9840490000	10616000000	10641000000	9931900000	11313000000	10966000000	10683000000	10797000000	33.1404	33.2103	33.11	33.1958	33.1622	33.2459	33.3459	33.4187	33.3347	33.3172	33.2453	33.353	33.6213	33.2721	33.2348	33.2332	33.1961	33.3055	33.3089	33.2094	33.3973	33.3523	33.3146	33.3299	-1.3796	-0.729538
NaN	NaN	NaN	NaN	NaN	NaN	NaN	NaN	20190000	NaN	NaN	NaN	NaN	NaN	NaN	NaN	NaN	NaN	NaN	NaN	NaN	NaN	NaN	NaN	NaN	NaN	NaN	NaN	NaN	NaN	NaN	NaN	24.2671	NaN	NaN	NaN	NaN	NaN	NaN	NaN	NaN	NaN	NaN	NaN	NaN	NaN	NaN	NaN	NaN	NaN
93611000	104050000	75533000	90459000	63907000	132350000	77249000	64912000	NaN	70497000	NaN	62783000	92611900	NaN	NaN	NaN	NaN	NaN	99545000	NaN	57108000	63141000	NaN	81811000	26.4802	26.6327	26.1706	26.4308	25.9295	26.9798	26.203	25.952	NaN	26.0711	NaN	25.9039	26.4647	NaN	NaN	NaN	NaN	NaN	26.5688	NaN	25.7672	25.9121	NaN	26.2858	0.808263	1.25306
212160000	214030000	199740000	186490000	196910000	173850000	190970000	235670000	160380000	243720000	217050000	258600000	205120000	249740000	238700000	203000000	248350000	229650000	256910000	238770000	198710000	240400000	248460000	249060000	27.6606	27.6732	27.5735	27.4745	27.553	27.3733	27.5088	27.8122	27.2569	27.8606	27.6935	27.9461	27.6119	27.8959	27.8306	27.5969	27.8878	27.7749	27.9367	27.831	27.5661	27.8409	27.8884	27.8919	-0.38368	-0.317669
438130000	405380000	503400000	421150000	487910000	465580000	381650000	361090000	396390000	347400000	319320000	330100000	386390000	352590000	398980000	409230000	344900000	375070000	374750000	440850000	386920000	366490000	364880000	349470000	28.7068	28.5947	28.9071	28.6498	28.862	28.7945	28.5077	28.4278	28.5623	28.372	28.2504	28.2983	28.5255	28.3934	28.5717	28.6083	28.3616	28.4826	28.4814	28.7157	28.5275	28.4492	28.4428	28.3806	1.10628	0.454372
78770000	93284000	NaN	NaN	95642000	60221000	27468000	75047000	NaN	56587000	77201000	56088000	54165000	53685000	83088000	NaN	65749000	61112000	45147000	93134000	60574000	NaN	73398000	54989000	26.2311	26.4751	NaN	NaN	26.5111	25.8438	24.7112	26.1613	NaN	25.754	26.2021	25.7412	25.6909	25.678	26.3081	NaN	25.9705	25.865	25.4281	26.4728	25.8522	NaN	26.1292	25.7126	0.841219	1.4017
NaN	NaN	NaN	NaN	39803000	NaN	NaN	NaN	NaN	NaN	NaN	NaN	NaN	NaN	NaN	NaN	NaN	NaN	NaN	NaN	NaN	NaN	NaN	NaN	NaN	NaN	NaN	NaN	25.2464	NaN	NaN	NaN	NaN	NaN	NaN	NaN	NaN	NaN	NaN	NaN	NaN	NaN	NaN	NaN	NaN	NaN	NaN	NaN	NaN	NaN
45061000	NaN	NaN	NaN	40686000	NaN	NaN	NaN	NaN	NaN	NaN	NaN	NaN	NaN	NaN	35085000	NaN	NaN	NaN	NaN	NaN	NaN	NaN	NaN	25.4254	NaN	NaN	NaN	25.278	NaN	NaN	NaN	NaN	NaN	NaN	NaN	NaN	NaN	NaN	25.0644	NaN	NaN	NaN	NaN	NaN	NaN	NaN	NaN	0.802837	NaN
NaN	NaN	NaN	NaN	NaN	NaN	NaN	22043000	NaN	NaN	NaN	NaN	NaN	NaN	NaN	NaN	NaN	NaN	NaN	NaN	NaN	NaN	NaN	NaN	NaN	NaN	NaN	NaN	NaN	NaN	NaN	24.3938	NaN	NaN	NaN	NaN	NaN	NaN	NaN	NaN	NaN	NaN	NaN	NaN	NaN	NaN	NaN	NaN	NaN	NaN
385300000	425690000	378760000	329300000	352990000	401440000	396810000	414510000	267060000	423830000	400260000	391460000	267710000	416880000	422590000	390490000	379880000	387750000	432060000	378400000	300320000	408160000	432040000	447940000	28.5214	28.6652	28.4967	28.2948	28.3951	28.5806	28.5639	28.6268	27.9926	28.6589	28.5764	28.5443	27.9961	28.6351	28.6547	28.5407	28.501	28.5306	28.6867	28.4953	28.1619	28.6046	28.6866	28.7387	-0.156491	0.532303
NaN	NaN	NaN	NaN	NaN	NaN	NaN	NaN	18599000	NaN	NaN	NaN	NaN	NaN	NaN	NaN	NaN	NaN	NaN	NaN	NaN	NaN	NaN	NaN	NaN	NaN	NaN	NaN	NaN	NaN	NaN	NaN	24.1487	NaN	NaN	NaN	NaN	NaN	NaN	NaN	NaN	NaN	NaN	NaN	NaN	NaN	NaN	NaN	NaN	NaN
1084700000	1071000000	1197700000	1138600000	1224500000	962740000	1222600000	1409700000	1675900000	1297000000	1445600000	1291000000	1177000000	1403400000	1474400000	1366000000	1467600000	1316300000	1096500000	1440100000	1389200000	1266900000	1371100000	1185700000	30.0146	29.9963	30.1576	30.0846	30.1895	29.8426	30.1873	30.3927	30.6423	30.2725	30.429	30.2658	30.1325	30.3863	30.4575	30.3473	30.4508	30.2938	30.0303	30.4235	30.3716	30.2387	30.3527	30.1431	-1.37901	-1.47836
NaN	NaN	NaN	53515000	NaN	NaN	NaN	NaN	NaN	NaN	NaN	NaN	NaN	NaN	NaN	NaN	NaN	NaN	NaN	NaN	NaN	NaN	NaN	NaN	NaN	NaN	NaN	25.6734	NaN	NaN	NaN	NaN	NaN	NaN	NaN	NaN	NaN	NaN	NaN	NaN	NaN	NaN	NaN	NaN	NaN	NaN	NaN	NaN	NaN	NaN
NaN	NaN	NaN	NaN	23819000	NaN	NaN	NaN	NaN	NaN	NaN	NaN	NaN	NaN	NaN	NaN	NaN	NaN	NaN	NaN	NaN	NaN	NaN	NaN	NaN	NaN	NaN	NaN	24.5056	NaN	NaN	NaN	NaN	NaN	NaN	NaN	NaN	NaN	NaN	NaN	NaN	NaN	NaN	NaN	NaN	NaN	NaN	NaN	NaN	NaN
92221000	96076900	92261900	100730000	94889000	84910000	72312000	60209000	84628000	66737000	89374000	77320000	87714000	83014000	76909000	81895000	81729000	81031000	82195000	77908000	81164000	69681000	75456000	80568000	26.4586	26.5177	26.4592	26.5859	26.4997	26.3394	26.1077	25.8435	26.3346	25.992	26.4134	26.2043	26.3863	26.3069	26.1966	26.2873	26.2843	26.272	26.2925	26.2153	26.2743	26.0543	26.1691	26.2637	1.0027	1.34564
63127000	63023000	69530000	57676000	61969000	62585000	66914000	55298000	64571000	56871000	66409000	NaN	65084000	54008000	57679000	63058000	NaN	62005000	59887000	NaN	65192000	53560000	44664000	56840000	25.9118	25.9094	26.0511	25.7815	25.885	25.8993	25.9958	25.7207	25.9444	25.7612	25.9849	NaN	25.9558	25.6867	25.7815	25.9102	NaN	25.8859	25.8357	NaN	25.9582	25.6747	25.4126	25.7604	0.171371	0.155605
NaN	NaN	NaN	NaN	NaN	NaN	NaN	NaN	NaN	NaN	NaN	NaN	NaN	NaN	NaN	NaN	NaN	NaN	NaN	NaN	5640800	NaN	NaN	NaN	NaN	NaN	NaN	NaN	NaN	NaN	NaN	NaN	NaN	NaN	NaN	NaN	NaN	NaN	NaN	NaN	NaN	NaN	NaN	NaN	22.4275	NaN	NaN	NaN	NaN	NaN
NaN	NaN	NaN	NaN	NaN	NaN	NaN	NaN	NaN	NaN	NaN	NaN	NaN	NaN	NaN	NaN	NaN	NaN	10330000	NaN	NaN	NaN	NaN	NaN	NaN	NaN	NaN	NaN	NaN	NaN	NaN	NaN	NaN	NaN	NaN	NaN	NaN	NaN	NaN	NaN	NaN	NaN	23.3003	NaN	NaN	NaN	NaN	NaN	NaN	NaN
NaN	NaN	78878000	NaN	85897000	NaN	NaN	NaN	NaN	NaN	NaN	NaN	NaN	NaN	NaN	NaN	NaN	NaN	NaN	NaN	NaN	NaN	NaN	NaN	NaN	NaN	26.2331	NaN	26.3561	NaN	NaN	NaN	NaN	NaN	NaN	NaN	NaN	NaN	NaN	NaN	NaN	NaN	NaN	NaN	NaN	NaN	NaN	NaN	NaN	NaN
2225000000	2172000000	2184900000	2045500000	1961100000	2045600000	2421300000	2551800000	2190100000	2501500000	2282200000	2486000000	2335800000	2440900000	2586000000	2477200000	2409000000	2478400000	2801500000	1990900000	2265200000	2471400000	2560900000	2663500000	31.0512	31.0164	31.0249	30.9298	30.869	30.9299	31.1731	31.2489	31.0283	31.2201	31.0878	31.2112	31.1213	31.1848	31.2681	31.2061	31.1658	31.2068	31.3836	30.8908	31.077	31.2027	31.254	31.3107	-0.822417	-1.06422
156410000	165630000	154400000	173160000	141820000	155990000	100730000	122690000	111360000	99178000	100040000	93167000	107550000	126120000	121140000	88132000	96850000	NaN	113710000	78416000	122290000	114230000	114620000	126070000	27.2208	27.3034	27.2021	27.3675	27.0795	27.2169	26.5859	26.8704	26.7307	26.5635	26.576	26.4733	26.6804	26.9102	26.8521	26.3932	26.5292	NaN	26.7608	26.2246	26.8657	26.7674	26.7723	26.9096	1.4529	1.72059
193830000	226430000	206820000	221930000	179550000	278750000	231580000	272750000	203170000	267670000	230870000	337740000	331260000	243680000	241260000	175890000	201660000	239320000	269090000	202590000	243060000	218090000	233210000	266660000	27.5302	27.7545	27.6238	27.7255	27.4198	28.0544	27.7869	28.023	27.5981	27.9959	27.7825	28.3313	28.3034	27.8604	27.846	27.3901	27.5873	27.8344	28.0035	27.594	27.8567	27.7003	27.7971	27.9904	-1.083	-0.155162
61789000	76666000	61882000	81208000	61319000	80867100	103010000	99921100	93732000	87957000	86383000	99084000	144570000	70261000	80415000	86787000	78171000	85010000	96259000	136250000	87326000	81595000	82586000	98498000	25.8808	26.1921	25.883	26.2751	25.8698	26.269	26.6182	26.5743	26.482	26.3903	26.3642	26.5621	27.1072	26.0662	26.261	26.371	26.2201	26.3411	26.5204	27.0217	26.3799	26.282	26.2994	26.5536	-1.56176	-0.531588
NaN	NaN	NaN	NaN	NaN	3006400	NaN	NaN	NaN	NaN	NaN	NaN	NaN	NaN	NaN	NaN	NaN	NaN	NaN	NaN	NaN	NaN	NaN	NaN	NaN	NaN	NaN	NaN	NaN	21.5196	NaN	NaN	NaN	NaN	NaN	NaN	NaN	NaN	NaN	NaN	NaN	NaN	NaN	NaN	NaN	NaN	NaN	NaN	NaN	NaN
110030000	96482000	90918000	96258000	90637000	118970000	116770000	105740000	110030000	93953000	91332000	92393000	114590000	92862100	106270000	117310000	87037900	118090000	105860000	NaN	89510100	107310000	60575000	97341000	26.7133	26.5238	26.4381	26.5204	26.4336	26.826	26.7991	26.6559	26.7133	26.4854	26.4446	26.4613	26.7719	26.4686	26.6632	26.8057	26.3751	26.8153	26.6576	NaN	26.4155	26.6772	25.8522	26.5365	0.81439	-0.0589164
202810000	190610000	229120000	196380000	200500000	225410000	295170000	309980000	252500000	283200000	343110000	270610000	283510000	348130000	353300000	366130000	377920000	325910000	352770000	342840000	281680000	339740000	361530000	322230000	27.5956	27.506	27.7715	27.5491	27.579	27.748	28.137	28.2076	27.9117	28.0772	28.3541	28.0116	28.0788	28.3751	28.3963	28.4478	28.4935	28.2799	28.3942	28.353	28.0695	28.3399	28.4295	28.2635	-1.75582	-2.02832
1379700000	1424000000	1480500000	1535100000	1513500000	1442300000	2031100000	2221900000	2347700000	2009300000	2078500000	2159100000	2465400000	2120600000	2119800000	2068900000	2100000000	2145800000	1934400000	2173100000	2287200000	2142200000	2284100000	1895900000	30.3617	30.4073	30.4634	30.5157	30.4952	30.4257	30.9196	31.0491	31.1286	30.904	30.9529	31.0078	31.1992	30.9818	30.9813	30.9462	30.9677	30.9989	30.8492	31.0171	31.0909	30.9964	31.089	30.8202	-2.14938	-1.98567
144730000	142230000	157750000	144890000	149870000	134920000	119270000	143600000	137730000	123140000	152350000	123880000	132280000	119200000	143700000	142920000	151190000	120020000	135090000	156080000	159110000	129830000	142060000	125320000	27.1088	27.0837	27.2331	27.1104	27.1591	27.0075	26.8297	27.0975	27.0373	26.8757	27.1828	26.8844	26.979	26.8288	27.0985	27.0906	27.1718	26.8387	27.0093	27.2177	27.2454	26.952	27.0819	26.901	0.188554	0.00625861
63544000	46357000	56288000	55549000	57372000	47361000	60343000	NaN	NaN	62084000	57442000	60121000	55238000	NaN	NaN	69400000	NaN	NaN	57517000	52774000	64561000	NaN	57006000	64201000	25.9213	25.4663	25.7463	25.7273	25.7738	25.4972	25.8467	NaN	NaN	25.8877	25.7756	25.8414	25.7192	NaN	NaN	26.0484	NaN	NaN	25.7775	25.6533	25.9442	NaN	25.7646	25.9361	0.96247	-2.044
NaN	NaN	NaN	NaN	NaN	NaN	NaN	NaN	NaN	NaN	NaN	NaN	NaN	NaN	NaN	NaN	NaN	NaN	NaN	NaN	NaN	NaN	NaN	27041000	NaN	NaN	NaN	NaN	NaN	NaN	NaN	NaN	NaN	NaN	NaN	NaN	NaN	NaN	NaN	NaN	NaN	NaN	NaN	NaN	NaN	NaN	NaN	24.6886	NaN	NaN
41843000	46503000	42825000	50195000	43492000	NaN	NaN	NaN	NaN	NaN	42740000	NaN	NaN	NaN	NaN	NaN	41934000	NaN	39386000	NaN	NaN	NaN	47606000	NaN	25.3185	25.4708	25.3519	25.581	25.3742	NaN	NaN	NaN	NaN	NaN	25.3491	NaN	NaN	NaN	NaN	NaN	25.3216	NaN	25.2312	NaN	NaN	NaN	25.5046	NaN	-0.289297	1.02758
NaN	NaN	29084000	NaN	NaN	NaN	NaN	NaN	NaN	NaN	NaN	NaN	NaN	NaN	NaN	NaN	NaN	NaN	NaN	NaN	NaN	NaN	NaN	NaN	NaN	NaN	24.7937	NaN	NaN	NaN	NaN	NaN	NaN	NaN	NaN	NaN	NaN	NaN	NaN	NaN	NaN	NaN	NaN	NaN	NaN	NaN	NaN	NaN	NaN	NaN
735720000	761500000	765960000	794470000	752959000	841170000	770500000	782510000	621670000	772330000	714060000	785880000	929270000	752880000	763210000	679860000	738980000	838670000	770290000	772060000	831430000	814680000	778120000	769690000	29.4546	29.5043	29.5127	29.5654	29.488	29.6478	29.5212	29.5435	29.2116	29.5246	29.4115	29.5497	29.7915	29.4878	29.5075	29.3407	29.461	29.6435	29.5208	29.5241	29.631	29.6017	29.5354	29.5197	-0.604955	-0.15255
NaN	NaN	NaN	NaN	10617000	NaN	NaN	NaN	NaN	NaN	NaN	NaN	NaN	NaN	NaN	NaN	NaN	NaN	NaN	NaN	NaN	NaN	NaN	NaN	NaN	NaN	NaN	NaN	23.3399	NaN	NaN	NaN	NaN	NaN	NaN	NaN	NaN	NaN	NaN	NaN	NaN	NaN	NaN	NaN	NaN	NaN	NaN	NaN	NaN	NaN
797680000	786220000	785870000	773090000	738900000	795290000	736520000	713210000	798740000	728820000	745410000	608370000	828400000	760970000	751790000	755540000	704520000	726760000	735950000	753360000	788001000	764800000	742360000	729460000	29.5712	29.5504	29.5497	29.5261	29.4608	29.5669	29.4562	29.4098	29.5732	29.441	29.4735	29.1804	29.6258	29.5033	29.4858	29.4929	29.3921	29.4369	29.455	29.4888	29.5536	29.5105	29.4675	29.4423	0.966009	0.725845
NaN	NaN	44939000	NaN	NaN	NaN	NaN	41535000	NaN	48750000	NaN	43834000	NaN	NaN	NaN	NaN	NaN	NaN	44957000	NaN	NaN	NaN	46495000	43632000	NaN	NaN	25.4215	NaN	NaN	NaN	NaN	25.3078	NaN	25.5389	NaN	25.3855	NaN	NaN	NaN	NaN	NaN	NaN	25.422	NaN	NaN	NaN	25.4706	25.3789	NaN	NaN
1132900000	1167800000	1068300000	1088000000	1044500000	1012900000	929090000	942180000	906979000	883960000	963390000	922571000	1021900000	1032700000	932380000	965590000	1028800000	923460000	930230000	1015400000	999211000	998861000	985080000	937920000	30.0774	30.1211	29.9927	30.019	29.9602	29.9158	29.7912	29.8114	29.7565	29.7194	29.8435	29.7811	29.9286	29.9438	29.7963	29.8468	29.9383	29.7825	29.793	29.9194	29.8962	29.8957	29.8757	29.8049	1.86085	2.28578
242530000	193950000	162600000	147670000	159760000	190970000	173950000	143210000	115470000	151810000	132410000	149690000	NaN	106840000	110720000	135040000	140240000	138060000	117260000	134930000	NaN	98521900	120880000	142270000	27.8536	27.5311	27.2768	27.1378	27.2513	27.5088	27.3741	27.0936	26.7829	27.1777	26.9804	27.1574	NaN	26.6709	26.7223	27.0088	27.0633	27.0407	26.8051	27.0076	NaN	26.5539	26.849	27.0841	2.54395	1.49206
NaN	NaN	NaN	NaN	NaN	NaN	NaN	13574000	NaN	NaN	NaN	NaN	NaN	NaN	NaN	NaN	NaN	NaN	NaN	NaN	NaN	NaN	NaN	NaN	NaN	NaN	NaN	NaN	NaN	NaN	NaN	23.6943	NaN	NaN	NaN	NaN	NaN	NaN	NaN	NaN	NaN	NaN	NaN	NaN	NaN	NaN	NaN	NaN	NaN	NaN
NaN	NaN	NaN	NaN	NaN	NaN	NaN	NaN	82607000	NaN	NaN	NaN	NaN	NaN	NaN	NaN	NaN	NaN	NaN	NaN	NaN	NaN	NaN	NaN	NaN	NaN	NaN	NaN	NaN	NaN	NaN	NaN	26.2998	NaN	NaN	NaN	NaN	NaN	NaN	NaN	NaN	NaN	NaN	NaN	NaN	NaN	NaN	NaN	NaN	NaN
1135300000	1159400000	1189500000	1136800000	1128300000	1228000000	1319300000	1301500000	1120100000	1211200000	1259100000	1289800000	1215700000	1240100000	1230200000	1167200000	1137200000	1180500000	1252100000	1099800000	1124900000	1230900000	1227000000	1291500000	30.0804	30.1107	30.1477	30.0823	30.0715	30.1937	30.2971	30.2775	30.061	30.1738	30.2297	30.2645	30.1791	30.2078	30.1962	30.1204	30.0828	30.1368	30.2217	30.0346	30.0672	30.1971	30.1925	30.2664	-1.22653	-0.839512
59216000	61705000	NaN	NaN	53415000	60699000	NaN	NaN	NaN	NaN	NaN	NaN	NaN	NaN	NaN	NaN	NaN	NaN	NaN	NaN	NaN	NaN	NaN	NaN	25.8195	25.8789	NaN	NaN	25.6707	25.8552	NaN	NaN	NaN	NaN	NaN	NaN	NaN	NaN	NaN	NaN	NaN	NaN	NaN	NaN	NaN	NaN	NaN	NaN	-0.178094	0.414786
NaN	NaN	NaN	NaN	NaN	NaN	NaN	NaN	21626000	NaN	NaN	NaN	NaN	NaN	NaN	NaN	NaN	NaN	NaN	NaN	NaN	NaN	NaN	NaN	NaN	NaN	NaN	NaN	NaN	NaN	NaN	NaN	24.3663	NaN	NaN	NaN	NaN	NaN	NaN	NaN	NaN	NaN	NaN	NaN	NaN	NaN	NaN	NaN	NaN	NaN
NaN	34466000	36984000	NaN	34250000	NaN	NaN	37601000	35966000	NaN	37537000	36055000	NaN	NaN	41348000	42050000	37565000	NaN	NaN	NaN	NaN	NaN	35906000	35271000	NaN	25.0387	25.1404	NaN	25.0296	NaN	NaN	25.1643	25.1001	NaN	25.1618	25.1037	NaN	NaN	25.3013	25.3256	25.1629	NaN	NaN	NaN	NaN	NaN	25.0977	25.072	NaN	-0.881766
62220000	NaN	55136000	NaN	NaN	54641000	NaN	NaN	NaN	NaN	NaN	NaN	NaN	60854000	NaN	61860000	NaN	79251000	NaN	74088000	NaN	NaN	NaN	NaN	25.8909	NaN	25.7165	NaN	NaN	25.7035	NaN	NaN	NaN	NaN	NaN	NaN	NaN	25.8588	NaN	25.8825	NaN	26.2399	NaN	26.1427	NaN	NaN	NaN	NaN	0.0405506	NaN
46926000	57655000	64162000	NaN	62724000	56021000	52503000	NaN	NaN	NaN	NaN	NaN	54508000	NaN	NaN	NaN	NaN	NaN	NaN	NaN	NaN	NaN	NaN	NaN	25.4839	25.7809	25.9352	NaN	25.9025	25.7395	25.6459	NaN	NaN	NaN	NaN	NaN	25.7	NaN	NaN	NaN	NaN	NaN	NaN	NaN	NaN	NaN	NaN	NaN	-1.65981	0.269379
NaN	NaN	NaN	NaN	NaN	NaN	NaN	112890000	NaN	NaN	NaN	NaN	NaN	NaN	NaN	99466000	NaN	NaN	NaN	NaN	NaN	NaN	NaN	NaN	NaN	NaN	NaN	NaN	NaN	NaN	NaN	26.7503	NaN	NaN	NaN	NaN	NaN	NaN	NaN	26.5677	NaN	NaN	NaN	NaN	NaN	NaN	NaN	NaN	NaN	NaN
NaN	NaN	NaN	NaN	NaN	92619000	82953000	NaN	NaN	NaN	NaN	NaN	65862000	NaN	NaN	NaN	NaN	74940000	NaN	NaN	NaN	NaN	NaN	NaN	NaN	NaN	NaN	NaN	NaN	26.4648	26.3058	NaN	NaN	NaN	NaN	NaN	25.9729	NaN	NaN	NaN	NaN	26.1592	NaN	NaN	NaN	NaN	NaN	NaN	NaN	NaN
103430000	99224900	91941900	82281000	97166900	87390000	88125000	98721000	87235100	88792000	NaN	NaN	NaN	99129000	95194000	89389000	95097000	84239000	80032000	97933000	86371000	94138000	122890000	94035000	26.6241	26.5642	26.4542	26.2941	26.534	26.381	26.393	26.5569	26.3784	26.4039	NaN	NaN	NaN	26.5628	26.5044	26.4136	26.5029	26.328	26.2541	26.5453	26.364	26.4883	26.8728	26.4867	1.01379	0.571926
49196000	42224000	42130000	42485000	43144000	NaN	41620000	42002000	44451000	35973000	44916000	34601000	40766000	35844000	37316000	45581000	48504000	48334000	38269000	44652000	44233000	43301000	45811000	41358000	25.552	25.3316	25.3283	25.3405	25.3627	NaN	25.3108	25.324	25.4057	25.1004	25.4207	25.0443	25.2809	25.0952	25.1533	25.4419	25.5316	25.5265	25.1897	25.4122	25.3986	25.3679	25.4492	25.3017	1.51664	-0.0637238
NaN	NaN	NaN	NaN	NaN	NaN	36037000	NaN	NaN	NaN	NaN	NaN	NaN	NaN	NaN	NaN	NaN	NaN	NaN	NaN	NaN	NaN	NaN	NaN	NaN	NaN	NaN	NaN	NaN	NaN	25.103	NaN	NaN	NaN	NaN	NaN	NaN	NaN	NaN	NaN	NaN	NaN	NaN	NaN	NaN	NaN	NaN	NaN	NaN	NaN
122250000	89379000	117660000	124910000	137770000	84517000	NaN	106720000	109770000	NaN	107400000	88385000	73475000	92905000	100680000	103800000	112500000	108970000	75133000	131350000	117600000	103780000	101580000	97223000	26.8653	26.4134	26.81	26.8963	27.0377	26.3327	NaN	26.6693	26.7099	NaN	26.6784	26.3973	26.1308	26.4693	26.5852	26.6292	26.7453	26.6994	26.1629	26.9688	26.8093	26.629	26.598	26.5348	0.901218	-0.9838
311820000	347640000	337450000	349340000	322990000	277060000	212330000	280970000	273850000	251780000	257020000	263100000	221710000	255740000	251050000	243520000	243820000	208690000	264220000	196260000	266020000	245730000	221900000	250870000	28.2161	28.373	28.3301	28.3801	28.2669	28.0456	27.6617	28.0658	28.0288	27.9076	27.9373	27.971	27.7241	27.9301	27.9034	27.8595	27.8612	27.6368	27.9772	27.5482	27.987	27.8725	27.7253	27.9024	1.23622	1.92289
171720000	148390000	175640000	163670000	177430000	136290000	174020000	171630000	228310000	166050000	171810000	147110000	100740000	174800000	186220000	214500000	187310000	165310000	161590000	195300000	163520000	188810000	196130000	164930000	27.3555	27.1448	27.388	27.2862	27.4027	27.0221	27.3747	27.3547	27.7664	27.307	27.3562	27.1323	26.5861	27.3811	27.4724	27.6764	27.4809	27.3006	27.2678	27.5411	27.2849	27.4924	27.5472	27.2973	-0.00164435	-0.916583
58768000	57110000	61692000	60989000	59981000	60771000	50871000	50400000	44779000	45847000	49991000	53648000	48571000	42513000	54514000	52707000	47995000	48325000	44099000	NaN	60126000	48739000	54323000	48723000	25.8085	25.7672	25.8786	25.862	25.838	25.8569	25.6003	25.5869	25.4163	25.4503	25.5752	25.677	25.5336	25.3414	25.7001	25.6515	25.5164	25.5263	25.3942	NaN	25.8415	25.5386	25.6951	25.5381	1.24379	0.997125
40484000	NaN	NaN	NaN	NaN	NaN	NaN	NaN	NaN	NaN	NaN	NaN	NaN	NaN	NaN	38016000	NaN	40734000	NaN	NaN	NaN	NaN	NaN	NaN	25.2708	NaN	NaN	NaN	NaN	NaN	NaN	NaN	NaN	NaN	NaN	NaN	NaN	NaN	NaN	25.1801	NaN	25.2797	NaN	NaN	NaN	NaN	NaN	NaN	0	NaN
NaN	NaN	NaN	NaN	NaN	NaN	NaN	NaN	NaN	NaN	NaN	NaN	NaN	NaN	NaN	NaN	NaN	NaN	NaN	39784000	NaN	NaN	NaN	NaN	NaN	NaN	NaN	NaN	NaN	NaN	NaN	NaN	NaN	NaN	NaN	NaN	NaN	NaN	NaN	NaN	NaN	NaN	NaN	25.2457	NaN	NaN	NaN	NaN	NaN	NaN
NaN	NaN	NaN	NaN	1480700	NaN	NaN	NaN	NaN	NaN	NaN	NaN	NaN	NaN	NaN	NaN	NaN	NaN	NaN	NaN	NaN	NaN	NaN	NaN	NaN	NaN	NaN	NaN	20.4978	NaN	NaN	NaN	NaN	NaN	NaN	NaN	NaN	NaN	NaN	NaN	NaN	NaN	NaN	NaN	NaN	NaN	NaN	NaN	NaN	NaN
99918000	70801000	131120000	101850000	110500000	105900000	95723000	102030000	78662000	98748100	151170000	67303000	117900000	112110000	130930000	125220000	128630000	111210000	120740000	144000000	128640000	117510000	131610000	109640000	26.5742	26.0773	26.9663	26.6019	26.7195	26.6581	26.5124	26.6044	26.2292	26.5572	27.1716	26.0042	26.813	26.7403	26.9642	26.8999	26.9387	26.7287	26.8473	27.1015	26.9388	26.8082	26.9717	26.7082	-0.544627	-2.23329
960410000	968350000	1038200000	1039300000	1017600000	968671000	723970000	800810000	804120000	710910000	749020000	773890000	779840000	716300000	744530000	764480000	757300000	775120000	744180000	792570000	781570000	755890000	757520000	770540000	29.8391	29.851	29.9514	29.953	29.9225	29.8514	29.4314	29.5769	29.5828	29.4051	29.4804	29.5276	29.5386	29.416	29.4718	29.5099	29.4963	29.5298	29.4711	29.562	29.5418	29.4936	29.4967	29.5213	1.59143	1.65234
76660000	92633000	101900000	99921100	92592000	104520000	NaN	NaN	NaN	NaN	NaN	NaN	NaN	NaN	NaN	NaN	NaN	NaN	NaN	NaN	NaN	NaN	NaN	NaN	26.192	26.465	26.6026	26.5743	26.4644	26.6392	NaN	NaN	NaN	NaN	NaN	NaN	NaN	NaN	NaN	NaN	NaN	NaN	NaN	NaN	NaN	NaN	NaN	NaN	-1.97551	-0.329356
8761600	NaN	NaN	NaN	NaN	NaN	NaN	NaN	NaN	NaN	NaN	NaN	NaN	NaN	NaN	NaN	NaN	NaN	NaN	NaN	NaN	NaN	NaN	NaN	23.0628	NaN	NaN	NaN	NaN	NaN	NaN	NaN	NaN	NaN	NaN	NaN	NaN	NaN	NaN	NaN	NaN	NaN	NaN	NaN	NaN	NaN	NaN	NaN	NaN	NaN
275880000	236840000	228340000	204640000	221190000	273260000	288310000	174150000	222860000	202180000	194430000	190770000	114050000	228660000	239470000	276850000	232980000	290240000	238580000	212510000	165390000	249780000	192620000	246680000	28.0395	27.8193	27.7666	27.6085	27.7207	28.0257	28.103	27.3758	27.7316	27.5911	27.5347	27.5073	26.7651	27.7686	27.8353	28.0445	27.7956	28.1127	27.8299	27.663	27.3013	27.8961	27.5212	27.8781	0.895578	0.170384
NaN	NaN	NaN	NaN	NaN	NaN	NaN	NaN	NaN	NaN	NaN	NaN	NaN	NaN	NaN	NaN	NaN	NaN	NaN	NaN	NaN	144780000	NaN	NaN	NaN	NaN	NaN	NaN	NaN	NaN	NaN	NaN	NaN	NaN	NaN	NaN	NaN	NaN	NaN	NaN	NaN	NaN	NaN	NaN	NaN	27.1093	NaN	NaN	NaN	NaN
NaN	NaN	NaN	30057000	NaN	NaN	NaN	NaN	NaN	NaN	NaN	NaN	NaN	NaN	NaN	NaN	NaN	NaN	NaN	NaN	NaN	NaN	NaN	NaN	NaN	NaN	NaN	24.8412	NaN	NaN	NaN	NaN	NaN	NaN	NaN	NaN	NaN	NaN	NaN	NaN	NaN	NaN	NaN	NaN	NaN	NaN	NaN	NaN	NaN	NaN
34986000	33924000	NaN	34962000	28087000	34660000	NaN	NaN	NaN	NaN	NaN	30613000	34649000	31382000	31933000	NaN	NaN	31123000	NaN	30671000	33308000	NaN	NaN	NaN	25.0603	25.0158	NaN	25.0593	24.7434	25.0468	NaN	NaN	NaN	NaN	NaN	24.8676	25.0463	24.9034	24.9285	NaN	NaN	24.8915	NaN	24.8704	24.9894	NaN	NaN	NaN	1.00844	0.565807
283510000	260290000	295560000	295100000	269950000	343670000	290500000	264450000	299860000	260270000	233230000	289100000	306830000	241120000	255630000	251190000	246470000	275850000	254210000	252790000	243690000	254870000	241250000	270260000	28.0788	27.9555	28.1389	28.1366	28.0081	28.3564	28.114	27.9784	28.1597	27.9554	27.7972	28.107	28.1929	27.8452	27.9295	27.9042	27.8768	28.0393	27.9214	27.9134	27.8605	27.9252	27.846	28.0098	0.798807	-0.0816891
290330000	255970000	322240000	411390000	301830000	441950000	111790000	68118000	30072000	118470000	24696000	90906000	100810000	42909000	27392000	25568000	31448000	73609000	110410000	32021000	72685000	41581000	30242000	102540000	28.1131	27.9314	28.2636	28.6159	28.1692	28.7193	26.7362	26.0215	24.8419	26.8199	24.5578	26.4379	26.5871	25.3548	24.7073	24.6078	24.9065	26.1334	26.7183	24.9325	26.1152	25.3094	24.85	26.6116	1.32325	1.19167
NaN	NaN	NaN	9400500	NaN	NaN	NaN	NaN	NaN	NaN	NaN	NaN	NaN	NaN	NaN	NaN	NaN	NaN	NaN	NaN	NaN	NaN	NaN	NaN	NaN	NaN	NaN	23.1643	NaN	NaN	NaN	NaN	NaN	NaN	NaN	NaN	NaN	NaN	NaN	NaN	NaN	NaN	NaN	NaN	NaN	NaN	NaN	NaN	NaN	NaN
334120000	238820000	249840000	124920000	264260000	122000000	81883000	128590000	59525000	103780000	258760000	189260000	48206000	63687000	64645000	165520000	158250000	40070000	78125000	109670000	51019000	117220000	116910000	69864000	28.3158	27.8313	27.8964	26.8964	27.9774	26.8623	26.2871	26.9382	25.827	26.629	27.947	27.4958	25.5227	25.9245	25.946	27.3024	27.2376	25.256	26.2193	26.7086	25.6045	26.8046	26.8008	26.058	1.74428	1.18581
219360000	203490000	238080000	169650000	224480000	165210000	148420000	161140000	152530000	164400000	161630000	155610000	NaN	150410000	161450000	136120000	154870000	139440000	109360000	150940000	136030000	123050000	159640000	112330000	27.7087	27.6004	27.8269	27.338	27.742	27.2997	27.1451	27.2637	27.1845	27.2926	27.2681	27.2134	NaN	27.1643	27.2665	27.0203	27.2065	27.0551	26.7045	27.1694	27.0194	26.8747	27.2502	26.7432	1.73441	1.35507
605790000	586110000	569200000	543600000	574130000	499000000	586890000	565390000	584200000	558820000	575620000	563430000	455510000	499880000	542090000	558550000	615620000	550140000	550830000	524330000	546850000	526150000	526480000	506210000	29.1742	29.1266	29.0844	29.018	29.0968	28.8945	29.1285	29.0747	29.1219	29.0578	29.1005	29.0697	28.7629	28.897	29.014	29.0571	29.1975	29.0352	29.037	28.9659	29.0266	28.9709	28.9718	28.9152	1.27122	0.794948
NaN	NaN	NaN	NaN	NaN	NaN	NaN	NaN	NaN	NaN	NaN	NaN	NaN	NaN	NaN	NaN	NaN	29602000	NaN	NaN	NaN	NaN	NaN	NaN	NaN	NaN	NaN	NaN	NaN	NaN	NaN	NaN	NaN	NaN	NaN	NaN	NaN	NaN	NaN	NaN	NaN	24.8192	NaN	NaN	NaN	NaN	NaN	NaN	NaN	NaN
NaN	28216000	27144000	NaN	NaN	NaN	NaN	NaN	NaN	NaN	NaN	33582000	45191000	NaN	NaN	NaN	NaN	NaN	34539000	NaN	NaN	NaN	NaN	NaN	NaN	24.75	24.6941	NaN	NaN	NaN	NaN	NaN	NaN	NaN	NaN	25.0012	25.4295	NaN	NaN	NaN	NaN	NaN	25.0417	NaN	NaN	NaN	NaN	NaN	NaN	-0.858376
735000000	588240000	630400000	605390000	631100000	638120000	686170000	480850000	721340000	491560000	583820000	438550000	275870000	660680000	665550000	745970000	687160000	787630000	503290000	791570000	512450000	625940000	599780000	552990000	29.4532	29.1318	29.2317	29.1733	29.2333	29.2493	29.354	28.841	29.4261	28.8728	29.1209	28.7082	28.0394	29.2994	29.31	29.4745	29.3561	29.5529	28.9068	29.5601	28.9328	29.2214	29.1599	29.0427	0.671643	-0.280811
NaN	NaN	NaN	NaN	NaN	10810000	NaN	NaN	NaN	NaN	NaN	NaN	NaN	NaN	NaN	NaN	NaN	NaN	NaN	NaN	NaN	NaN	NaN	NaN	NaN	NaN	NaN	NaN	NaN	23.3659	NaN	NaN	NaN	NaN	NaN	NaN	NaN	NaN	NaN	NaN	NaN	NaN	NaN	NaN	NaN	NaN	NaN	NaN	NaN	NaN
NaN	NaN	NaN	NaN	NaN	NaN	39728000	NaN	NaN	35716000	NaN	NaN	NaN	NaN	NaN	NaN	51665000	46089000	NaN	NaN	NaN	NaN	NaN	NaN	NaN	NaN	NaN	NaN	NaN	NaN	25.2437	NaN	NaN	25.0901	NaN	NaN	NaN	NaN	NaN	NaN	25.6227	25.4579	NaN	NaN	NaN	NaN	NaN	NaN	NaN	NaN
NaN	NaN	NaN	NaN	NaN	17128000	NaN	NaN	NaN	NaN	NaN	NaN	NaN	NaN	NaN	NaN	NaN	NaN	NaN	NaN	NaN	NaN	NaN	NaN	NaN	NaN	NaN	NaN	NaN	24.0299	NaN	NaN	NaN	NaN	NaN	NaN	NaN	NaN	NaN	NaN	NaN	NaN	NaN	NaN	NaN	NaN	NaN	NaN	NaN	NaN
137370000	141280000	128560000	128260000	142610000	136440000	143250000	149210000	154800000	134500000	132420000	150440000	122840000	145000000	131840000	133380000	142770000	177410000	131220000	156080000	133810000	138530000	139510000	120210000	27.0335	27.074	26.9379	26.9345	27.0875	27.0237	27.094	27.1528	27.2058	27.003	26.9805	27.1646	26.8722	27.1115	26.9742	26.991	27.0891	27.4025	26.9674	27.2177	26.9956	27.0456	27.0558	26.841	-0.0497744	0.282457
NaN	NaN	NaN	NaN	NaN	NaN	NaN	NaN	NaN	NaN	NaN	98201000	NaN	NaN	NaN	NaN	NaN	NaN	50444000	NaN	NaN	NaN	NaN	NaN	NaN	NaN	NaN	NaN	NaN	NaN	NaN	NaN	NaN	NaN	NaN	26.5492	NaN	NaN	NaN	NaN	NaN	NaN	25.5882	NaN	NaN	NaN	NaN	NaN	NaN	NaN
1836300000	1944700000	1937600000	1882500000	1743300000	1910400000	1375000000	1371200000	1116300000	1225100000	1185200000	1502000000	629980000	1425300000	1378400000	1285600000	1118200000	1343100000	1106100000	1348200000	826210000	1264200000	1328000000	1234300000	30.7742	30.8569	30.8516	30.81	30.6992	30.8312	30.3568	30.3528	30.0561	30.1903	30.1425	30.4842	29.2307	30.4086	30.3603	30.2598	30.0585	30.3229	30.0428	30.3284	29.6219	30.2356	30.3066	30.201	1.16258	1.37707
72005000	62557000	70285000	66719000	63617000	NaN	83795000	80377000	74414000	69638000	NaN	58545000	81061000	73883000	NaN	71668000	78047000	84017000	79560000	93287000	77114000	85405000	76909000	76884000	26.1016	25.8987	26.0667	25.9916	25.9229	NaN	26.3204	26.2603	26.1491	26.0534	NaN	25.803	26.2725	26.1387	NaN	26.0948	26.2178	26.3242	26.2455	26.4752	26.2005	26.3478	26.1966	26.1962	-0.561772	-1.76698
44248000	41356000	54426000	41615000	50889000	44603000	NaN	43365000	NaN	NaN	NaN	NaN	NaN	NaN	NaN	NaN	NaN	NaN	NaN	NaN	NaN	NaN	NaN	NaN	25.3991	25.3016	25.6978	25.3106	25.6009	25.4106	NaN	25.37	NaN	NaN	NaN	NaN	NaN	NaN	NaN	NaN	NaN	NaN	NaN	NaN	NaN	NaN	NaN	NaN	0	-0.620404
170360000	192510000	196610000	191080000	239060000	184230000	257970000	146310000	299830000	186910000	217650000	NaN	190390000	164190000	178450000	267580000	191630000	156410000	177790000	191950000	213480000	167360000	172180000	199960000	27.344	27.5204	27.5508	27.5096	27.8328	27.4569	27.9426	27.1245	28.1596	27.4778	27.6974	NaN	27.5044	27.2908	27.4109	27.9954	27.5137	27.2208	27.4056	27.5162	27.6695	27.3184	27.3593	27.5751	-0.654548	0.0425222
110730000	86961000	105160000	92330000	NaN	90181100	121200000	107720000	144150000	109050000	101740000	122210000	119260000	90652000	110910000	128020000	106070000	121180000	120530000	92851000	117660000	116310000	112700000	116350000	26.7225	26.3739	26.648	26.4603	NaN	26.4263	26.8528	26.6827	27.103	26.7004	26.6003	26.8648	26.8295	26.4338	26.7248	26.9318	26.6604	26.8526	26.8448	26.4684	26.81	26.7934	26.7479	26.7939	-0.0127592	-1.91179
NaN	NaN	39734000	NaN	NaN	NaN	NaN	NaN	NaN	NaN	NaN	NaN	NaN	29041000	NaN	NaN	NaN	NaN	NaN	NaN	NaN	NaN	26767000	NaN	NaN	NaN	25.2439	NaN	NaN	NaN	NaN	NaN	NaN	NaN	NaN	NaN	NaN	24.7916	NaN	NaN	NaN	NaN	NaN	NaN	NaN	NaN	24.674	NaN	NaN	NaN
NaN	NaN	NaN	NaN	NaN	NaN	NaN	NaN	NaN	NaN	NaN	NaN	NaN	NaN	NaN	NaN	NaN	NaN	NaN	NaN	NaN	NaN	5127400	NaN	NaN	NaN	NaN	NaN	NaN	NaN	NaN	NaN	NaN	NaN	NaN	NaN	NaN	NaN	NaN	NaN	NaN	NaN	NaN	NaN	NaN	NaN	22.2898	NaN	NaN	NaN
NaN	NaN	NaN	53683000	NaN	NaN	NaN	NaN	NaN	NaN	NaN	NaN	NaN	NaN	NaN	NaN	NaN	NaN	NaN	NaN	NaN	NaN	NaN	NaN	NaN	NaN	NaN	25.678	NaN	NaN	NaN	NaN	NaN	NaN	NaN	NaN	NaN	NaN	NaN	NaN	NaN	NaN	NaN	NaN	NaN	NaN	NaN	NaN	NaN	NaN
27808000	NaN	NaN	NaN	NaN	NaN	24759000	NaN	NaN	NaN	NaN	NaN	NaN	NaN	36172000	NaN	NaN	NaN	NaN	NaN	NaN	NaN	NaN	NaN	24.729	NaN	NaN	NaN	NaN	NaN	24.5614	NaN	NaN	NaN	NaN	NaN	NaN	NaN	25.1084	NaN	NaN	NaN	NaN	NaN	NaN	NaN	NaN	NaN	0	NaN
46357000	50803000	49559000	46462000	56954000	32642000	NaN	41522000	NaN	34550000	46053000	37384000	28246000	NaN	42841000	38562000	45179000	NaN	37549000	45476000	39026000	NaN	41032000	45213000	25.4663	25.5984	25.5626	25.4695	25.7633	24.9602	NaN	25.3074	NaN	25.0422	25.4568	25.1559	24.7515	NaN	25.3525	25.2007	25.4291	NaN	25.1623	25.4386	25.2179	NaN	25.2902	25.4302	0.468164	1.01175
1054100000	923690000	1113700000	818530000	1074600000	937050000	588150000	634570000	540490000	525650000	651770000	508660000	247620000	630220000	668120000	602430000	559100000	770370000	544260000	723860000	465770000	624070000	738280000	609840000	29.9734	29.7828	30.0527	29.6085	30.0012	29.8036	29.1316	29.2412	29.0097	28.9695	29.2798	28.9221	27.8836	29.2313	29.3155	29.1662	29.0585	29.521	29.0197	29.4311	28.795	29.2171	29.4596	29.1839	1.56932	1.16369
NaN	NaN	NaN	NaN	NaN	NaN	NaN	33024000	NaN	NaN	NaN	NaN	NaN	NaN	NaN	NaN	NaN	NaN	NaN	NaN	NaN	NaN	NaN	NaN	NaN	NaN	NaN	NaN	NaN	NaN	NaN	24.977	NaN	NaN	NaN	NaN	NaN	NaN	NaN	NaN	NaN	NaN	NaN	NaN	NaN	NaN	NaN	NaN	NaN	NaN
153810000	185610000	183330000	187770000	144790000	193780000	112020000	154440000	65289000	145700000	129940000	164370000	114020000	133210000	137230000	90010000	128760000	148030000	153910000	149740000	146570000	134900000	131780000	148960000	27.1966	27.4677	27.4499	27.4844	27.1094	27.5298	26.7392	27.2025	25.9603	27.1184	26.9533	27.2924	26.7647	26.9891	27.032	26.4236	26.9401	27.1413	27.1975	27.1579	27.127	27.0073	26.9736	27.1504	0.211282	0.986927
70106000	70621000	58939000	69637000	66946000	66724000	77952000	46822000	69224000	60868000	69895000	68835000	65190000	74320000	73451000	62361000	70702000	66136000	82032000	NaN	75224000	74349000	68351000	55000000	26.063	26.0736	25.8127	26.0534	25.9965	25.9917	26.2161	25.4807	26.0448	25.8592	26.0587	26.0366	25.9581	26.1472	26.1303	25.8941	26.0752	25.9789	26.2897	NaN	26.1647	26.1478	26.0265	25.7129	0.103046	0.162617
NaN	NaN	NaN	38287000	NaN	NaN	NaN	NaN	NaN	NaN	NaN	NaN	NaN	NaN	NaN	NaN	NaN	NaN	NaN	NaN	NaN	NaN	NaN	NaN	NaN	NaN	NaN	25.1904	NaN	NaN	NaN	NaN	NaN	NaN	NaN	NaN	NaN	NaN	NaN	NaN	NaN	NaN	NaN	NaN	NaN	NaN	NaN	NaN	NaN	NaN
43232000	NaN	NaN	NaN	NaN	46075000	NaN	NaN	NaN	NaN	NaN	NaN	NaN	NaN	NaN	NaN	NaN	NaN	NaN	NaN	NaN	NaN	NaN	NaN	25.3656	NaN	NaN	NaN	NaN	25.4575	NaN	NaN	NaN	NaN	NaN	NaN	NaN	NaN	NaN	NaN	NaN	NaN	NaN	NaN	NaN	NaN	NaN	NaN	-0.707107	NaN
167260000	123000000	139520000	104460000	134290000	128810000	100100000	51748000	74503000	NaN	61146000	NaN	NaN	NaN	NaN	86444900	67187000	87705000	88901000	NaN	NaN	64405000	NaN	NaN	27.3175	26.8741	27.0559	26.6384	27.0008	26.9407	26.5769	25.625	26.1508	NaN	25.8658	NaN	NaN	NaN	NaN	26.3653	26.0017	26.3862	26.4057	NaN	NaN	25.9407	NaN	NaN	1.81208	0.930832
182180000	189430000	209030000	215530000	213820000	207060000	157440000	199330000	176420000	208620000	215470000	179930000	237290000	252850000	203560000	191830000	253400000	215470000	234450000	249540000	227270000	211910000	231140000	245160000	27.4408	27.4971	27.6391	27.6833	27.6718	27.6255	27.2302	27.5706	27.3944	27.6363	27.6829	27.4229	27.8221	27.9137	27.6009	27.5153	27.9168	27.6829	27.8047	27.8947	27.7598	27.6589	27.7842	27.8691	-1.26379	-0.946945
526430000	469560000	502040000	503730000	519810000	491050000	779520000	684760000	802910000	608170000	731190000	694540000	565680000	735680000	757770000	778790000	802890000	670430000	762730000	778650000	869360000	741940000	802000000	676130000	28.9717	28.8067	28.9032	28.9081	28.9534	28.8713	29.538	29.351	29.5807	29.1799	29.4457	29.3715	29.0754	29.4545	29.4972	29.5367	29.5806	29.3205	29.5066	29.5364	29.6954	29.4667	29.579	29.3327	-1.48885	-2.05088
NaN	NaN	NaN	NaN	NaN	NaN	NaN	NaN	NaN	NaN	NaN	NaN	29867000	NaN	NaN	NaN	NaN	NaN	NaN	NaN	NaN	NaN	NaN	NaN	NaN	NaN	NaN	NaN	NaN	NaN	NaN	NaN	NaN	NaN	NaN	NaN	24.832	NaN	NaN	NaN	NaN	NaN	NaN	NaN	NaN	NaN	NaN	NaN	NaN	NaN
233820000	186890000	182740000	202680000	189700000	192120000	205970000	178760000	260420000	184900000	212860000	184270000	222400000	200790000	206670000	224590000	234050000	207900000	205400000	226350000	239720000	218580000	190440000	184540000	27.8008	27.4776	27.4452	27.5946	27.4991	27.5174	27.6179	27.4134	27.9563	27.4622	27.6653	27.4572	27.7286	27.5811	27.6228	27.7427	27.8022	27.6313	27.6139	27.754	27.8368	27.7036	27.5048	27.4594	1.26499	-0.945488
451850000	364410000	425770000	407440000	476560000	420340000	410720000	368950000	489790000	376100000	467240000	381720000	411040000	398430000	390290000	488250000	410340000	367060000	412620000	465330000	455990000	392590000	391140000	410820000	28.7513	28.441	28.6655	28.602	28.8281	28.647	28.6136	28.4589	28.8676	28.4865	28.7996	28.5079	28.6147	28.5698	28.54	28.863	28.6122	28.4514	28.6202	28.7937	28.7644	28.5484	28.5431	28.6139	1.03095	-1.29528
9389610000	9225710000	9623900000	8998490000	9350190000	9029000000	10211000000	11070000000	10485000000	10615000000	11765000000	9912100000	8808390000	9872600000	10027000000	9233100000	10072000000	9690600000	10509000000	10953000000	10068000000	10420000000	10785000000	10356000000	33.1284	33.103	33.164	33.067	33.1223	33.0719	33.2494	33.3659	33.2876	33.3054	33.4538	33.2065	33.0362	33.2008	33.2232	33.1042	33.2296	33.1739	33.2909	33.3506	33.2291	33.2786	33.3283	33.2697	-0.919039	-1.15804
75853000	92437000	79579000	86572000	85053000	79820000	53364000	87230000	58967000	84866000	75221000	71183000	53081000	63228000	74986000	72154000	62234000	NaN	63216000	NaN	59411000	67980000	70250000	70415000	26.1767	26.462	26.2459	26.3674	26.3419	26.2502	25.6694	26.3783	25.8134	26.3387	26.1646	26.085	25.6617	25.9141	26.1601	26.1046	25.8912	NaN	25.9138	NaN	25.8242	26.0186	26.066	26.0694	0.35652	1.59831
NaN	NaN	NaN	NaN	NaN	NaN	55084000	NaN	72507000	67416000	NaN	59563000	NaN	87118000	NaN	109250000	NaN	88348000	NaN	111800000	NaN	NaN	NaN	65480000	NaN	NaN	NaN	NaN	NaN	NaN	25.7151	NaN	26.1116	26.0066	NaN	25.8279	NaN	26.3765	NaN	26.7031	NaN	26.3967	NaN	26.7363	NaN	NaN	NaN	25.9646	NaN	NaN
1253400000	1233300000	1283500000	1220100000	1264000000	1192100000	833230000	986000000	833850000	890971000	940990000	859900000	1119000000	929970000	967920000	836940000	935510000	889020000	856190000	881530000	970300000	936880000	932760000	821919000	30.2232	30.1999	30.2574	30.1844	30.2353	30.1509	29.6341	29.877	29.6352	29.7308	29.8096	29.6796	30.0596	29.7926	29.8503	29.6405	29.8012	29.7276	29.6734	29.7154	29.8539	29.8033	29.7969	29.6144	1.8115	1.71114
101500000	98037000	102630000	77398000	77854000	116060000	117440000	NaN	75443000	87741000	74963000	108020000	110550000	87341000	99433000	NaN	NaN	142260000	102320000	NaN	NaN	93735000	92278000	103630000	26.5969	26.5468	26.6129	26.2058	26.2143	26.7903	26.8073	NaN	26.1689	26.3867	26.1597	26.6867	26.7201	26.3802	26.5672	NaN	NaN	27.084	26.6085	NaN	NaN	26.4821	26.4595	26.6269	0.120786	-0.0829975
235190000	232500000	237640000	250600000	233720000	217890000	306750000	319080000	309770000	285230000	311940000	300770000	351210000	320620000	335250000	333570000	359690000	326900000	313970000	352890000	330690000	333270000	325230000	307830000	27.8093	27.7927	27.8242	27.9008	27.8002	27.699	28.1925	28.2493	28.2066	28.0876	28.2167	28.1641	28.3878	28.2563	28.3207	28.3134	28.4222	28.2843	28.2261	28.3946	28.3009	28.3121	28.2769	28.1976	-1.78416	-1.856
1319100000	1310900000	1331700000	1296500000	1392500000	1178700000	823810000	911880000	1002300000	835920000	958510000	887980000	992080000	881370000	943210000	953830000	968590000	917050000	800010000	994230000	978660000	910980000	981929000	859150000	30.2969	30.2879	30.3106	30.272	30.375	30.1346	29.6177	29.7643	29.9007	29.6388	29.8362	29.726	29.8859	29.7152	29.813	29.8292	29.8513	29.7724	29.5754	29.889	29.8662	29.7628	29.871	29.6783	1.82297	1.78678
NaN	NaN	NaN	NaN	NaN	NaN	NaN	NaN	NaN	NaN	NaN	NaN	NaN	NaN	NaN	NaN	NaN	NaN	NaN	NaN	NaN	NaN	120660000	NaN	NaN	NaN	NaN	NaN	NaN	NaN	NaN	NaN	NaN	NaN	NaN	NaN	NaN	NaN	NaN	NaN	NaN	NaN	NaN	NaN	NaN	NaN	26.8464	NaN	NaN	NaN
NaN	8707700	NaN	NaN	NaN	NaN	NaN	NaN	NaN	NaN	NaN	NaN	NaN	NaN	NaN	NaN	NaN	NaN	NaN	NaN	NaN	NaN	NaN	NaN	NaN	23.0539	NaN	NaN	NaN	NaN	NaN	NaN	NaN	NaN	NaN	NaN	NaN	NaN	NaN	NaN	NaN	NaN	NaN	NaN	NaN	NaN	NaN	NaN	NaN	NaN
406090000	272430000	249080000	242940000	174900000	376840000	575780000	265050000	348310000	350690000	271930000	307770000	213310000	431780000	398010000	430320000	391880000	570820000	623400000	432280000	425680000	574360000	504200000	629290000	28.5972	28.0213	27.892	27.856	27.382	28.4894	29.1009	27.9817	28.3758	28.3856	28.0187	28.1973	27.6684	28.6857	28.5682	28.6808	28.5458	29.0885	29.2156	28.6874	28.6652	29.0974	28.9094	29.2291	0.0777182	-1.03597
54187000	63616000	55334000	64246000	53945000	63250000	62412000	52343000	48763000	45298000	41372000	51162000	NaN	59051000	51937000	54643000	47850000	60339000	53334000	51715000	53241000	49399000	51234000	57940000	25.6914	25.9229	25.7217	25.9371	25.685	25.9146	25.8953	25.6415	25.5393	25.4329	25.3022	25.6086	NaN	25.8155	25.6303	25.7035	25.512	25.8466	25.6686	25.6241	25.666	25.558	25.6106	25.7881	0.141527	1.57252
335300000	342810000	316270000	328530000	352120000	307040000	179710000	167640000	172870000	171760000	173670000	150650000	182810000	166770000	164840000	175400000	91436000	165550000	200610000	28037000	172790000	178900000	165920000	180980000	28.3209	28.3528	28.2366	28.2915	28.3915	28.1939	27.4211	27.3208	27.3651	27.3558	27.3718	27.1666	27.4458	27.3133	27.2965	27.3861	26.4463	27.3027	27.5798	24.7408	27.3644	27.4146	27.3059	27.4313	1.25074	1.29318
NaN	NaN	NaN	NaN	18749000	NaN	NaN	NaN	NaN	NaN	NaN	NaN	NaN	NaN	NaN	NaN	NaN	NaN	NaN	NaN	NaN	NaN	NaN	NaN	NaN	NaN	NaN	NaN	24.1603	NaN	NaN	NaN	NaN	NaN	NaN	NaN	NaN	NaN	NaN	NaN	NaN	NaN	NaN	NaN	NaN	NaN	NaN	NaN	NaN	NaN
NaN	NaN	NaN	NaN	NaN	NaN	122180000	137730000	174980000	NaN	135630000	111660000	76536000	101850000	NaN	115710000	NaN	122240000	82773000	145690000	NaN	111130000	110350000	NaN	NaN	NaN	NaN	NaN	NaN	NaN	26.8644	27.0373	27.3826	NaN	27.0151	26.7345	26.1896	26.6019	NaN	26.7859	NaN	26.8651	26.3027	27.1183	NaN	26.7277	26.7175	NaN	NaN	NaN
NaN	NaN	NaN	NaN	NaN	NaN	NaN	NaN	NaN	NaN	NaN	NaN	NaN	NaN	NaN	16551000	NaN	NaN	NaN	NaN	NaN	NaN	NaN	NaN	NaN	NaN	NaN	NaN	NaN	NaN	NaN	NaN	NaN	NaN	NaN	NaN	NaN	NaN	NaN	23.9804	NaN	NaN	NaN	NaN	NaN	NaN	NaN	NaN	NaN	NaN
157860000	175660000	168240000	96357900	202570000	114270000	194720000	272820000	176730000	219910000	215430000	281330000	NaN	118020000	221420000	204060000	210360000	156770000	125060000	197690000	128000000	NaN	176300000	149650000	27.2341	27.3882	27.3259	26.5219	27.5938	26.7679	27.5368	28.0234	27.397	27.7123	27.6826	28.0677	NaN	26.8145	27.7222	27.6044	27.6483	27.2241	26.898	27.5587	26.9316	NaN	27.3935	27.157	-0.400283	-0.0173997
NaN	NaN	NaN	NaN	NaN	NaN	NaN	42461000	NaN	NaN	NaN	NaN	NaN	NaN	NaN	NaN	NaN	NaN	38974000	NaN	NaN	NaN	NaN	NaN	NaN	NaN	NaN	NaN	NaN	NaN	NaN	25.3396	NaN	NaN	NaN	NaN	NaN	NaN	NaN	NaN	NaN	NaN	25.216	NaN	NaN	NaN	NaN	NaN	NaN	NaN
NaN	NaN	NaN	NaN	NaN	18484000	NaN	NaN	NaN	NaN	NaN	NaN	NaN	NaN	NaN	NaN	NaN	NaN	NaN	NaN	NaN	NaN	NaN	NaN	NaN	NaN	NaN	NaN	NaN	24.1398	NaN	NaN	NaN	NaN	NaN	NaN	NaN	NaN	NaN	NaN	NaN	NaN	NaN	NaN	NaN	NaN	NaN	NaN	NaN	NaN
28330000	35494000	40199000	42741000	40933000	NaN	NaN	41640000	NaN	NaN	43965000	43872000	45883000	45295000	46240000	NaN	48191000	NaN	39723000	49915000	61396000	48570000	55211000	39104000	24.7558	25.0811	25.2607	25.3491	25.2868	NaN	NaN	25.3115	NaN	NaN	25.3899	25.3868	25.4515	25.4328	25.4626	NaN	25.5223	NaN	25.2435	25.573	25.8716	25.5336	25.7185	25.2208	-2.60167	-1.26383
190250000	178670000	203820000	200240000	205060000	131280000	103170000	164430000	145920000	134290000	179340000	153970000	100730000	156170000	155000000	150140000	188790000	84618000	137680000	156730000	133780000	133610000	159100000	150300000	27.5033	27.4127	27.6027	27.5772	27.6115	26.9681	26.6204	27.2929	27.1206	27.0008	27.4181	27.1981	26.5859	27.2185	27.2077	27.1617	27.4922	26.3345	27.0367	27.2237	26.9953	26.9935	27.2454	27.1633	0.923076	0.644715
160900000	157890000	146400000	123330000	129230000	115830000	85030000	106770000	67954000	NaN	136750000	96406000	66166000	117150000	106290000	109580000	117950000	110210000	105290000	127300000	65098000	96310000	116840000	114860000	27.2616	27.2343	27.1253	26.8779	26.9454	26.7874	26.3415	26.6699	26.0181	NaN	27.027	26.5226	25.9796	26.8038	26.6634	26.7074	26.8136	26.7157	26.6498	26.9237	25.9561	26.5212	26.8	26.7753	1.33038	1.25585
60380000	42297000	53121000	NaN	NaN	54412000	63369000	NaN	67384000	50087000	55608000	40391000	53999000	NaN	47764000	75144000	81382000	65480000	56604000	NaN	NaN	NaN	NaN	48192000	25.8476	25.3341	25.6628	NaN	NaN	25.6974	25.9173	NaN	26.0059	25.5779	25.7288	25.2675	25.6864	NaN	25.5094	26.1632	26.2782	25.9646	25.7544	NaN	NaN	NaN	NaN	25.5223	0.480539	-1.35467
2603300000	2458000000	2652200000	2590600000	2693300000	2148100000	2084200000	2281900000	2043900000	2214700000	2299000000	2081300000	1766500000	2303700000	2293400000	2120100000	2338300000	2134500000	2166000000	2369500000	2412700000	2210400000	2248800000	2196700000	31.2777	31.1948	31.3045	31.2706	31.3267	31.0004	30.9568	31.0876	30.9287	31.0445	31.0984	30.9548	30.7182	31.1013	31.0948	30.9815	31.1228	30.9913	31.0124	31.1419	31.168	31.0417	31.0665	31.0327	1.46264	0.858641
115300000	76863000	91733000	61112000	83761000	75533000	91640000	62886000	72423000	58797000	65208000	71401000	NaN	NaN	59673000	87991000	71834000	NaN	75692000	112100000	NaN	NaN	40404000	74059000	26.7808	26.1958	26.4509	25.865	26.3198	26.1706	26.4495	25.9062	26.1099	25.8092	25.9585	26.0894	NaN	NaN	25.8306	26.3909	26.0982	NaN	26.1736	26.7402	NaN	NaN	25.268	26.1422	1.82783	0.153444
955260000	1040100000	932770000	1011700000	924780000	1043200000	1004900000	1214100000	960320000	1344800000	1125700000	1161600000	1441900000	1114700000	1186600000	990590000	1156200000	1318400000	1315600000	974380000	1301100000	1227400000	1259300000	1319600000	29.8313	29.9541	29.7969	29.9141	29.7845	29.9584	29.9044	30.1772	29.8389	30.3247	30.0682	30.1135	30.4253	30.054	30.1442	29.8837	30.1067	30.2961	30.2931	29.8599	30.2771	30.193	30.23	30.2975	-1.31216	-0.683297
277910000	265480000	259900000	240680000	302480000	272640000	553280000	438980000	453330000	419270000	443850000	443050000	482950000	489190000	501850000	481640000	491060000	487440000	498190000	513370000	457390000	477060000	487350000	488880000	28.05	27.984	27.9534	27.8425	28.1723	28.0224	29.0434	28.7096	28.756	28.6433	28.7255	28.7229	28.8473	28.8658	28.9027	28.8434	28.8713	28.8606	28.8921	28.9354	28.7689	28.8296	28.8604	28.8649	-1.7912	-1.94904
73209000	72190000	NaN	NaN	NaN	NaN	NaN	NaN	NaN	NaN	NaN	NaN	NaN	NaN	NaN	NaN	NaN	NaN	83274000	NaN	NaN	NaN	NaN	68789000	26.1255	26.1053	NaN	NaN	NaN	NaN	NaN	NaN	NaN	NaN	NaN	NaN	NaN	NaN	NaN	NaN	NaN	NaN	26.3114	NaN	NaN	NaN	NaN	26.0357	0.0825909	-0.0825909
60609000	60963000	NaN	NaN	NaN	57542000	67527000	64775000	61535000	NaN	65433000	75258000	NaN	80165000	70282000	83731000	71166000	61883000	70790000	66527000	59257000	75118000	69346000	79358000	25.853	25.8614	NaN	NaN	NaN	25.7781	26.009	25.9489	25.8749	NaN	25.9635	26.1653	NaN	26.2565	26.0667	26.3193	26.0847	25.883	26.077	25.9874	25.8205	26.1627	26.0473	26.2419	-0.986316	-0.933171
NaN	NaN	NaN	NaN	NaN	NaN	13085000	NaN	NaN	NaN	NaN	NaN	NaN	NaN	NaN	NaN	NaN	NaN	NaN	NaN	NaN	NaN	NaN	NaN	NaN	NaN	NaN	NaN	NaN	NaN	23.6414	NaN	NaN	NaN	NaN	NaN	NaN	NaN	NaN	NaN	NaN	NaN	NaN	NaN	NaN	NaN	NaN	NaN	NaN	NaN
NaN	NaN	NaN	NaN	NaN	NaN	NaN	NaN	NaN	NaN	NaN	NaN	NaN	NaN	NaN	NaN	13038000	NaN	NaN	NaN	NaN	NaN	NaN	NaN	NaN	NaN	NaN	NaN	NaN	NaN	NaN	NaN	NaN	NaN	NaN	NaN	NaN	NaN	NaN	NaN	23.6362	NaN	NaN	NaN	NaN	NaN	NaN	NaN	NaN	NaN
NaN	NaN	NaN	NaN	NaN	NaN	NaN	NaN	23864000	NaN	NaN	NaN	NaN	NaN	NaN	NaN	NaN	NaN	NaN	NaN	NaN	NaN	NaN	NaN	NaN	NaN	NaN	NaN	NaN	NaN	NaN	NaN	24.5083	NaN	NaN	NaN	NaN	NaN	NaN	NaN	NaN	NaN	NaN	NaN	NaN	NaN	NaN	NaN	NaN	NaN
NaN	NaN	NaN	12871000	NaN	NaN	NaN	NaN	NaN	NaN	NaN	NaN	NaN	NaN	NaN	NaN	NaN	NaN	NaN	NaN	NaN	NaN	NaN	NaN	NaN	NaN	NaN	23.6176	NaN	NaN	NaN	NaN	NaN	NaN	NaN	NaN	NaN	NaN	NaN	NaN	NaN	NaN	NaN	NaN	NaN	NaN	NaN	NaN	NaN	NaN
NaN	NaN	NaN	NaN	NaN	NaN	NaN	NaN	NaN	NaN	NaN	NaN	NaN	NaN	NaN	NaN	NaN	NaN	NaN	6817300	NaN	NaN	NaN	NaN	NaN	NaN	NaN	NaN	NaN	NaN	NaN	NaN	NaN	NaN	NaN	NaN	NaN	NaN	NaN	NaN	NaN	NaN	NaN	22.7008	NaN	NaN	NaN	NaN	NaN	NaN
298660000	271950000	278880000	262780000	266990000	233920000	191610000	222380000	240670000	205880000	238780000	211680000	230240000	223390000	239690000	225920000	255490000	183160000	225360000	242590000	222990000	204480000	243120000	247540000	28.1539	28.0188	28.0551	27.9693	27.9922	27.8014	27.5136	27.7285	27.8425	27.6172	27.8311	27.6573	27.7786	27.735	27.8366	27.7512	27.9287	27.4485	27.7477	27.8539	27.7324	27.6074	27.8571	27.8831	2.00053	1.19973
476900000	467770000	470930000	496440000	474960000	444980000	586310000	548350000	676010000	547600000	647420000	624780000	560770000	530220000	560830000	600290000	589640000	612940000	476910000	496460000	525010000	522250000	494120000	487920000	28.8291	28.8012	28.8109	28.887	28.8232	28.7292	29.1271	29.0305	29.3325	29.0285	29.2701	29.2188	29.0628	28.982	29.063	29.1611	29.1353	29.1912	28.8291	28.8871	28.9678	28.9602	28.8803	28.8621	-0.869433	-1.03575
50057000	50924000	NaN	54747000	44736000	52480000	63024000	57870000	53978000	61228000	51724000	57499000	51689000	67356000	53939000	69774000	62945000	59259000	67114000	NaN	52004000	58338000	57726000	66912000	25.5771	25.6018	NaN	25.7063	25.4149	25.6453	25.9094	25.7863	25.6859	25.8677	25.6243	25.777	25.6234	26.0053	25.6848	26.0562	25.9076	25.8205	26.0001	NaN	25.6321	25.7979	25.7827	25.9958	-1.21714	-1.06845
NaN	NaN	NaN	32787000	NaN	38397000	440280000	417150000	431240000	418410000	340980000	414580000	253840000	287830000	324580000	333440000	316500000	327550000	289740000	290630000	323950000	328100000	311740000	304760000	NaN	NaN	NaN	24.9666	NaN	25.1945	28.7138	28.636	28.6839	28.6403	28.3451	28.6271	27.9193	28.1006	28.274	28.3129	28.2376	28.2871	28.1102	28.1146	28.2712	28.2896	28.2158	28.1831	NaN	NaN
98879000	94650000	109280000	101180000	111940000	74839000	81376100	102510000	119800000	94857000	120430000	95661000	87174000	84771000	92332000	107420000	108220000	96860000	90673000	125200000	124330000	110490000	116730000	107220000	26.5592	26.4961	26.7035	26.5923	26.7381	26.1573	26.2781	26.6112	26.8361	26.4993	26.8436	26.5114	26.3774	26.3371	26.4603	26.6787	26.6894	26.5294	26.4342	26.8997	26.8896	26.7193	26.7986	26.676	-0.216181	-0.53613
97971000	89534000	119020000	97030000	107410000	91212000	106630000	108980000	136570000	104790000	114870000	82397000	106980000	118240000	128270000	145470000	119500000	125140000	114940000	107420000	91544000	111530000	120120000	110410000	26.5459	26.4159	26.8266	26.5319	26.6786	26.4427	26.668	26.6995	27.0251	26.6429	26.7754	26.2961	26.6728	26.8171	26.9346	27.1161	26.8324	26.899	26.7763	26.6787	26.448	26.7329	26.8399	26.7183	-0.832181	-1.4953
687710000	546680000	655870000	617530000	624670000	622040000	593250000	454470000	676510000	409120000	548480000	445230000	361180000	582440000	506840000	593720000	582830000	694180000	422230000	645620000	564040000	583970000	590980000	462020000	29.3572	29.0261	29.2888	29.2019	29.2185	29.2124	29.1441	28.7596	29.3335	28.6079	29.0309	28.73	28.4281	29.1175	28.917	29.1452	29.1185	29.3707	28.6535	29.2661	29.0712	29.1213	29.1385	28.7834	0.884692	-0.349633
NaN	NaN	NaN	NaN	NaN	NaN	NaN	NaN	NaN	NaN	NaN	39157000	NaN	NaN	NaN	NaN	NaN	NaN	NaN	NaN	NaN	NaN	26944000	28572000	NaN	NaN	NaN	NaN	NaN	NaN	NaN	NaN	NaN	NaN	NaN	25.2228	NaN	NaN	NaN	NaN	NaN	NaN	NaN	NaN	NaN	NaN	24.6835	24.7681	NaN	NaN
113580000	94513000	71136000	73223000	76804000	62215000	NaN	125400000	90448000	117630000	109740000	79381000	43834000	95656000	98454000	119470000	124240000	72169000	106150000	124430000	65913000	109790000	147820000	120820000	26.7591	26.494	26.0841	26.1258	26.1947	25.8908	NaN	26.902	26.4306	26.8097	26.7095	26.2423	25.3855	26.5114	26.5529	26.8321	26.8886	26.1049	26.6615	26.8908	25.9741	26.7102	27.1393	26.8483	0.482864	-0.138022
NaN	NaN	NaN	NaN	NaN	NaN	NaN	NaN	19115000	NaN	NaN	NaN	NaN	NaN	NaN	NaN	NaN	NaN	NaN	NaN	NaN	NaN	NaN	NaN	NaN	NaN	NaN	NaN	NaN	NaN	NaN	NaN	24.1882	NaN	NaN	NaN	NaN	NaN	NaN	NaN	NaN	NaN	NaN	NaN	NaN	NaN	NaN	NaN	NaN	NaN
88632100	105690000	76403000	78109000	81245000	85725000	62521000	41796000	NaN	NaN	67042000	63039000	65539000	35398000	45357000	62268000	58974000	NaN	56944000	68824000	43430000	44655000	NaN	54534000	26.4013	26.6553	26.1871	26.219	26.2758	26.3532	25.8978	25.3169	NaN	NaN	25.9986	25.9097	25.9659	25.0772	25.4348	25.892	25.8136	NaN	25.763	26.0364	25.3722	25.4123	NaN	25.7007	1.2116	1.82999
NaN	NaN	NaN	NaN	NaN	60847000	59028000	NaN	NaN	NaN	NaN	NaN	NaN	NaN	NaN	NaN	NaN	NaN	NaN	NaN	NaN	NaN	NaN	NaN	NaN	NaN	NaN	NaN	NaN	25.8587	25.8149	NaN	NaN	NaN	NaN	NaN	NaN	NaN	NaN	NaN	NaN	NaN	NaN	NaN	NaN	NaN	NaN	NaN	NaN	NaN
NaN	NaN	NaN	NaN	NaN	NaN	12444000	NaN	NaN	NaN	NaN	NaN	NaN	NaN	NaN	NaN	NaN	NaN	NaN	NaN	NaN	NaN	NaN	NaN	NaN	NaN	NaN	NaN	NaN	NaN	23.5689	NaN	NaN	NaN	NaN	NaN	NaN	NaN	NaN	NaN	NaN	NaN	NaN	NaN	NaN	NaN	NaN	NaN	NaN	NaN
44457000	47437000	40285000	60601000	NaN	48785000	NaN	NaN	39453000	NaN	44278000	NaN	58433000	NaN	NaN	41142000	33353000	NaN	34493000	NaN	45852000	53410000	39183000	NaN	25.4059	25.4995	25.2637	25.8528	NaN	25.5399	NaN	NaN	25.2336	NaN	25.4001	NaN	25.8003	NaN	NaN	25.2941	24.9913	NaN	25.0398	NaN	25.4505	25.6706	25.2237	NaN	0.0113416	0.3762
NaN	NaN	NaN	NaN	NaN	NaN	NaN	NaN	NaN	36515000	NaN	NaN	NaN	NaN	NaN	NaN	NaN	NaN	NaN	NaN	NaN	NaN	NaN	NaN	NaN	NaN	NaN	NaN	NaN	NaN	NaN	NaN	NaN	25.122	NaN	NaN	NaN	NaN	NaN	NaN	NaN	NaN	NaN	NaN	NaN	NaN	NaN	NaN	NaN	NaN
748300000	703410000	794690000	800070000	762240000	724910000	679880000	669420000	663130000	630030000	669230000	600330000	736270000	748400000	728160000	674200000	745460000	725060000	687080000	741210000	780550000	717310000	722630000	674940000	29.479	29.3898	29.5658	29.5756	29.5057	29.4332	29.3407	29.3183	29.3047	29.2308	29.3179	29.1612	29.4557	29.4792	29.4397	29.3286	29.4736	29.4335	29.3559	29.4653	29.5399	29.418	29.4287	29.3302	0.456352	-0.390645
NaN	NaN	NaN	NaN	NaN	NaN	NaN	NaN	NaN	NaN	NaN	NaN	NaN	NaN	NaN	NaN	NaN	NaN	NaN	17353000	NaN	NaN	NaN	NaN	NaN	NaN	NaN	NaN	NaN	NaN	NaN	NaN	NaN	NaN	NaN	NaN	NaN	NaN	NaN	NaN	NaN	NaN	NaN	24.0487	NaN	NaN	NaN	NaN	NaN	NaN
NaN	NaN	NaN	NaN	NaN	NaN	NaN	NaN	NaN	NaN	NaN	NaN	20118000	NaN	NaN	NaN	NaN	NaN	NaN	NaN	NaN	NaN	NaN	NaN	NaN	NaN	NaN	NaN	NaN	NaN	NaN	NaN	NaN	NaN	NaN	NaN	24.262	NaN	NaN	NaN	NaN	NaN	NaN	NaN	NaN	NaN	NaN	NaN	NaN	NaN
NaN	NaN	NaN	NaN	NaN	NaN	NaN	NaN	30573000	NaN	NaN	NaN	NaN	NaN	NaN	NaN	NaN	NaN	NaN	NaN	NaN	NaN	NaN	NaN	NaN	NaN	NaN	NaN	NaN	NaN	NaN	NaN	24.8658	NaN	NaN	NaN	NaN	NaN	NaN	NaN	NaN	NaN	NaN	NaN	NaN	NaN	NaN	NaN	NaN	NaN
NaN	NaN	NaN	NaN	NaN	NaN	35813000	NaN	NaN	NaN	NaN	NaN	NaN	NaN	NaN	NaN	NaN	NaN	NaN	NaN	NaN	NaN	NaN	NaN	NaN	NaN	NaN	NaN	NaN	NaN	25.094	NaN	NaN	NaN	NaN	NaN	NaN	NaN	NaN	NaN	NaN	NaN	NaN	NaN	NaN	NaN	NaN	NaN	NaN	NaN
526010000	471450000	472530000	450360000	430400000	538580000	634320000	613000000	602160000	597120000	483470000	649610000	362260000	558200000	583780000	648620000	440600000	628630000	510700000	517200000	383240000	504010000	524600000	524330000	28.9705	28.8125	28.8158	28.7465	28.6811	29.0046	29.2406	29.1913	29.1656	29.1534	28.8489	29.275	28.4324	29.0562	29.1208	29.2728	28.7149	29.2276	28.9279	28.9461	28.5137	28.9089	28.9666	28.9659	0.0182764	-0.662251
6044600000	5282590000	5895290000	5322000000	5706900000	5589990000	6205590000	5991800000	6082000000	5897490000	5746300000	5427210000	4270400000	5518600000	5755500000	5406700000	6066200000	6189300000	5157510000	5693010000	5418100000	5696610000	5518500000	5464200000	32.493	32.2986	32.4569	32.3093	32.4101	32.3802	32.5309	32.4803	32.5019	32.4575	32.42	32.3376	31.9917	32.3617	32.4223	32.3321	32.4981	32.5271	32.264	32.4065	32.3351	32.4075	32.3616	32.3474	0.748663	-0.943662
62031000	NaN	NaN	NaN	53367000	NaN	64149000	NaN	89852000	61055000	68714000	NaN	60428000	NaN	NaN	55972000	56406000	NaN	55523000	NaN	43805000	NaN	61883000	57638000	25.8865	NaN	NaN	NaN	25.6694	NaN	25.9349	NaN	26.421	25.8636	26.0341	NaN	25.8487	NaN	NaN	25.7382	25.7493	NaN	25.7266	NaN	25.3846	NaN	25.883	25.7805	0.160895	NaN
220430000	259220000	226550000	271480000	242780000	227140000	139010000	177420000	151430000	160370000	167540000	177610000	182740000	149470000	150980000	145670000	148180000	120360000	177210000	112320000	177640000	144630000	158500000	163280000	27.7157	27.9496	27.7553	28.0163	27.8551	27.759	27.0506	27.4026	27.1741	27.2568	27.3199	27.4041	27.4452	27.1553	27.1698	27.1181	27.1428	26.8428	27.4009	26.743	27.4044	27.1078	27.2399	27.2828	1.22557	1.9172
580790000	606820000	555640000	574470000	551360000	531370000	607840000	548670000	513170000	530000000	583220000	556930000	349060000	587630000	601930000	621160000	536130000	473520000	615640000	636210000	506210000	573750000	597290000	622610000	29.1134	29.1767	29.0496	29.0977	29.0384	28.9851	29.1791	29.0314	28.9349	28.9814	29.1195	29.0529	28.3789	29.1303	29.165	29.2104	28.998	28.8188	29.1975	29.2449	28.9152	29.0958	29.1539	29.2138	0.0905858	0.433881
95889000	81323000	113970000	105390000	108990000	95667000	105390000	99288100	99215000	102490000	100840000	105000000	86804000	119390000	116250000	123500000	111290000	109210000	110630000	114960000	98940000	111380000	128260000	97197000	26.5149	26.2772	26.7641	26.6512	26.6996	26.5115	26.6512	26.5651	26.5641	26.6109	26.5875	26.6458	26.3713	26.8311	26.7927	26.8799	26.7297	26.7025	26.7212	26.7766	26.5601	26.7309	26.9345	26.5344	-0.89382	-2.45259
NaN	NaN	NaN	NaN	NaN	NaN	NaN	19998000	NaN	NaN	NaN	NaN	NaN	NaN	NaN	NaN	NaN	NaN	NaN	NaN	NaN	NaN	NaN	NaN	NaN	NaN	NaN	NaN	NaN	NaN	NaN	24.2534	NaN	NaN	NaN	NaN	NaN	NaN	NaN	NaN	NaN	NaN	NaN	NaN	NaN	NaN	NaN	NaN	NaN	NaN
442910000	447690000	430310000	372570000	368620000	487090000	533690000	492620000	428600000	477250000	532000000	503200000	245580000	525500000	502480000	483000000	472640000	495710000	500290000	503520000	367150000	494780000	540250000	574990000	28.7224	28.7379	28.6808	28.4729	28.4576	28.8596	28.9914	28.8759	28.6751	28.8302	28.9869	28.9066	27.8716	28.9691	28.9045	28.8474	28.8162	28.8849	28.8982	28.9075	28.4518	28.8822	29.0091	29.099	-0.530907	-0.474331
NaN	NaN	NaN	NaN	NaN	NaN	NaN	NaN	NaN	NaN	NaN	NaN	NaN	NaN	NaN	NaN	NaN	NaN	NaN	NaN	NaN	NaN	NaN	21031000	NaN	NaN	NaN	NaN	NaN	NaN	NaN	NaN	NaN	NaN	NaN	NaN	NaN	NaN	NaN	NaN	NaN	NaN	NaN	NaN	NaN	NaN	NaN	24.326	NaN	NaN
756000000	841780000	710370000	613720000	621030000	775900000	655150000	680730000	392070000	621230000	561920000	615750000	331230000	621450000	612390000	572890000	617180000	584710000	563440000	598860000	339690000	560190000	576300000	620340000	29.4938	29.6489	29.404	29.193	29.2101	29.5313	29.2873	29.3425	28.5465	29.2106	29.0658	29.1978	28.3033	29.2111	29.1899	29.0937	29.2011	29.1231	29.0697	29.1576	28.3396	29.0613	29.1022	29.2085	0.903809	1.37342
2103700000	2107900000	2113600000	2140100000	2175000000	2251500000	2601000000	2304800000	2857400000	2304400000	2421600000	2255800000	2806500000	2656600000	2511400000	2577600000	2520800000	2607700000	2499800000	2750300000	2847500000	2795200000	2692000000	2439900000	30.9703	30.9732	30.9771	30.995	31.0184	31.0682	31.2764	31.102	31.4121	31.1017	31.1733	31.071	31.3861	31.3069	31.2258	31.2634	31.2312	31.2801	31.2192	31.3569	31.407	31.3803	31.326	31.1842	-1.66979	-1.65074
NaN	NaN	NaN	NaN	NaN	NaN	NaN	NaN	NaN	NaN	NaN	NaN	NaN	NaN	NaN	NaN	10209000	NaN	NaN	NaN	NaN	NaN	NaN	NaN	NaN	NaN	NaN	NaN	NaN	NaN	NaN	NaN	NaN	NaN	NaN	NaN	NaN	NaN	NaN	NaN	23.2833	NaN	NaN	NaN	NaN	NaN	NaN	NaN	NaN	NaN
840600000	904240000	770920000	833990000	808030000	742420000	804130000	847850000	652590000	828440000	786020000	959560000	848070000	899619000	889761000	765950000	873930000	875600000	1017100000	959530000	1105200000	937100000	984590000	997880000	29.6468	29.7521	29.522	29.6355	29.5898	29.4677	29.5829	29.6592	29.2816	29.6258	29.55	29.8378	29.6596	29.7447	29.7288	29.5127	29.7029	29.7057	29.9218	29.8378	30.0417	29.8036	29.8749	29.8943	-0.205012	0.421899
NaN	NaN	NaN	NaN	NaN	NaN	NaN	32434000	NaN	NaN	NaN	NaN	NaN	NaN	NaN	NaN	NaN	NaN	NaN	NaN	NaN	NaN	NaN	NaN	NaN	NaN	NaN	NaN	NaN	NaN	NaN	24.951	NaN	NaN	NaN	NaN	NaN	NaN	NaN	NaN	NaN	NaN	NaN	NaN	NaN	NaN	NaN	NaN	NaN	NaN
1108500000	1070000000	1145500000	1191700000	1173800000	1154900000	804050000	794860000	931481000	815470000	884030000	795250000	664440000	759830000	758390000	850049000	816340000	868230000	804609000	906440000	808390000	816620000	823950000	797800000	30.046	29.995	30.0933	30.1504	30.1285	30.1051	29.5827	29.5661	29.795	29.6031	29.7195	29.5668	29.3076	29.5011	29.4984	29.663	29.6046	29.6935	29.5837	29.7556	29.5905	29.6051	29.618	29.5715	1.66282	1.46762
NaN	NaN	25232000	NaN	NaN	NaN	51318000	NaN	NaN	NaN	NaN	NaN	39769000	NaN	NaN	NaN	NaN	NaN	NaN	NaN	NaN	NaN	NaN	NaN	NaN	NaN	24.5888	NaN	NaN	NaN	25.613	NaN	NaN	NaN	NaN	NaN	25.2451	NaN	NaN	NaN	NaN	NaN	NaN	NaN	NaN	NaN	NaN	NaN	NaN	NaN
1053800000	973331000	1086800000	1039200000	1084800000	981240000	975590000	883260000	1138900000	860740000	968461000	852100000	934420000	802470000	897460000	897760000	866580000	875009000	870170000	948220000	943820000	921820000	935360000	867930000	29.973	29.8584	30.0174	29.9528	30.0148	29.87	29.8617	29.7183	30.085	29.681	29.8511	29.6664	29.7995	29.5799	29.7413	29.7418	29.6908	29.7047	29.6967	29.8206	29.8139	29.7799	29.8009	29.693	1.34266	0.451873
NaN	NaN	NaN	NaN	NaN	NaN	NaN	NaN	27990000	NaN	NaN	NaN	NaN	NaN	NaN	NaN	NaN	NaN	NaN	NaN	NaN	NaN	NaN	NaN	NaN	NaN	NaN	NaN	NaN	NaN	NaN	NaN	24.7384	NaN	NaN	NaN	NaN	NaN	NaN	NaN	NaN	NaN	NaN	NaN	NaN	NaN	NaN	NaN	NaN	NaN
NaN	NaN	NaN	NaN	NaN	35454000	NaN	NaN	NaN	NaN	NaN	NaN	NaN	NaN	NaN	NaN	NaN	NaN	NaN	NaN	NaN	NaN	NaN	NaN	NaN	NaN	NaN	NaN	NaN	25.0794	NaN	NaN	NaN	NaN	NaN	NaN	NaN	NaN	NaN	NaN	NaN	NaN	NaN	NaN	NaN	NaN	NaN	NaN	NaN	NaN
1395100000	1221300000	1392500000	1350200000	1495900000	1304200000	1282700000	1489300000	1678500000	1174400000	1520600000	1158900000	1356000000	1400300000	1390700000	1466700000	1596700000	1607700000	1024200000	1704200000	1574100000	1315000000	1348400000	1082300000	30.3777	30.1858	30.375	30.3305	30.4784	30.2805	30.2565	30.472	30.6445	30.1293	30.502	30.1101	30.3367	30.3831	30.3732	30.4499	30.5724	30.5824	29.9319	30.6664	30.5519	30.2924	30.3286	30.0115	0.0189412	-0.984062
66261000	58922000	65434000	64571000	56480000	57455000	65223000	55225000	64557000	53981000	55547000	62328000	48364000	68312000	59668000	58219000	48946000	64701000	60959000	NaN	51452000	56461000	64408000	66152000	25.9817	25.8123	25.9635	25.9444	25.7512	25.7759	25.9589	25.7188	25.9441	25.6859	25.7272	25.8934	25.5274	26.0256	25.8305	25.795	25.5447	25.9473	25.8613	NaN	25.6167	25.7508	25.9407	25.9793	1.05222	-0.126308
529010000	533060000	666350000	543550000	641960000	646370000	615770000	616860000	672960000	650320000	716370000	482040000	625460000	698700000	668880000	728340000	666250000	612370000	682910000	710910000	691610000	670800000	650120000	704370000	28.9787	28.9897	29.3117	29.0178	29.2579	29.2678	29.1978	29.2004	29.3259	29.2766	29.4161	28.8446	29.2203	29.3801	29.3172	29.44	29.3115	29.1898	29.3471	29.4051	29.3654	29.3213	29.2761	29.3918	-1.97947	-1.91039
37435000	35953000	44761000	36728000	38697000	32628000	NaN	34195000	NaN	41668000	31060000	48911000	34077000	NaN	NaN	NaN	NaN	39070000	39163000	NaN	42757000	NaN	33618000	NaN	25.1579	25.0996	25.4157	25.1304	25.2057	24.9596	NaN	25.0273	NaN	25.3124	24.8886	25.5437	25.0223	NaN	NaN	NaN	NaN	25.2196	25.223	NaN	25.3497	NaN	25.0027	NaN	0	-0.320857
374770000	368240000	412780000	381600000	384000000	450830000	404730000	354660000	432600000	378700000	366180000	361310000	356320000	426630000	379490000	406110000	383730000	405070000	457080000	407640000	477960000	434320000	400030000	401320000	28.4814	28.4561	28.6208	28.5075	28.5165	28.748	28.5924	28.4019	28.6885	28.4965	28.448	28.4287	28.4086	28.6684	28.4995	28.5973	28.5155	28.5936	28.7679	28.6027	28.8323	28.6942	28.5755	28.5802	-0.823523	-1.0401
601100000	578880000	539710000	571540000	656300000	573490000	510900000	543490000	666780000	486750000	568630000	476100000	553870000	568910000	557040000	653790000	667260000	611310000	480050000	744790000	645300000	550290000	561080000	514300000	29.163	29.1087	29.0076	29.0903	29.2898	29.0952	28.9285	29.0177	29.3126	28.8586	29.0829	28.8267	29.045	29.0836	29.0532	29.2843	29.3137	29.1873	28.8386	29.4723	29.2654	29.0356	29.0636	28.938	0.482879	0.153885
NaN	NaN	NaN	NaN	NaN	NaN	NaN	NaN	60519000	NaN	NaN	NaN	NaN	NaN	NaN	NaN	NaN	NaN	NaN	NaN	NaN	NaN	NaN	NaN	NaN	NaN	NaN	NaN	NaN	NaN	NaN	NaN	25.8509	NaN	NaN	NaN	NaN	NaN	NaN	NaN	NaN	NaN	NaN	NaN	NaN	NaN	NaN	NaN	NaN	NaN
90131900	87346000	86365000	92847900	94038000	74239000	69455000	66379000	77878000	74246000	72086000	58699000	NaN	76813000	70565000	86228000	75184000	NaN	NaN	NaN	59036000	75567000	57153000	53624000	26.4255	26.3802	26.3639	26.4684	26.4867	26.1457	26.0496	25.9842	26.2147	26.1458	26.1032	25.8068	NaN	26.1948	26.0724	26.3617	26.1639	NaN	NaN	NaN	25.8151	26.1713	25.7683	25.6764	1.13045	0.941264
NaN	NaN	NaN	99120000	NaN	NaN	NaN	NaN	NaN	NaN	NaN	NaN	NaN	NaN	NaN	NaN	NaN	NaN	NaN	NaN	NaN	NaN	NaN	NaN	NaN	NaN	NaN	26.5627	NaN	NaN	NaN	NaN	NaN	NaN	NaN	NaN	NaN	NaN	NaN	NaN	NaN	NaN	NaN	NaN	NaN	NaN	NaN	NaN	NaN	NaN
NaN	NaN	NaN	NaN	NaN	34727000	NaN	NaN	NaN	NaN	NaN	NaN	NaN	NaN	NaN	NaN	NaN	NaN	NaN	NaN	NaN	NaN	NaN	NaN	NaN	NaN	NaN	NaN	NaN	25.0496	NaN	NaN	NaN	NaN	NaN	NaN	NaN	NaN	NaN	NaN	NaN	NaN	NaN	NaN	NaN	NaN	NaN	NaN	NaN	NaN
1231100000	1096800000	1097000000	1172600000	1124100000	1034100000	976080000	991200000	1216400000	939450000	1074700000	881260000	1095000000	932410000	1028100000	1165700000	1180900000	1154200000	792420000	1020200000	1092100000	974520000	982161000	857530000	30.1973	30.0307	30.0309	30.1271	30.0661	29.9457	29.8624	29.8846	30.18	29.8072	30.0013	29.715	30.0283	29.7964	29.9373	30.1185	30.1372	30.1042	29.5617	29.9262	30.0245	29.8601	29.8714	29.6756	1.34711	0.343983
7689310000	6890900000	7569100000	7175690000	8230910000	6857400000	6062100000	5549600000	6928700000	5091800000	5023800000	4983890000	5627710000	5088800000	5484900000	6031300000	5085710000	5741310000	5395100000	5431400000	5402490000	5021900000	5390590000	5208900000	32.8402	32.682	32.8175	32.7405	32.9384	32.675	32.4972	32.3697	32.6899	32.2455	32.2261	32.2146	32.3899	32.2447	32.3528	32.4898	32.2438	32.4187	32.329	32.3387	32.331	32.2256	32.3278	32.2783	1.96063	1.31315
1003600000	1048200000	1105400000	904130000	886621000	1221100000	1127500000	931170000	806591000	971640000	772980000	1020800000	556470000	931280000	978391000	990590000	654290000	1044000000	1016700000	954380000	566970000	873980000	891240000	1007100000	29.9025	29.9653	30.0419	29.752	29.7237	30.1855	30.0705	29.7945	29.5873	29.8558	29.5259	29.9271	29.0517	29.7946	29.8658	29.8837	29.2854	29.9595	29.9212	29.83	29.0787	29.703	29.7312	29.9076	0.201836	0.414207
797260000	851200000	921800000	700310000	1016300000	912950000	312060000	391500000	362410000	348440000	456080000	384760000	178190000	376260000	387950000	438160000	514160000	379950000	241560000	620500000	355700000	250340000	278070000	253090000	29.5705	29.6649	29.7799	29.3834	29.9207	29.766	28.2172	28.5444	28.433	28.3763	28.7647	28.5194	27.4088	28.4872	28.5313	28.7069	28.9376	28.5012	27.8478	29.2089	28.4061	27.8993	28.0509	27.9151	1.46211	1.59423
30704000	NaN	NaN	NaN	NaN	NaN	35136000	NaN	NaN	NaN	NaN	NaN	NaN	NaN	NaN	NaN	NaN	29282000	NaN	NaN	NaN	NaN	NaN	NaN	24.8719	NaN	NaN	NaN	NaN	NaN	25.0664	NaN	NaN	NaN	NaN	NaN	NaN	NaN	NaN	NaN	NaN	24.8035	NaN	NaN	NaN	NaN	NaN	NaN	0	NaN
NaN	NaN	NaN	NaN	NaN	NaN	NaN	NaN	NaN	NaN	NaN	NaN	NaN	NaN	37194000	41581000	39663000	NaN	NaN	NaN	NaN	35375000	NaN	NaN	NaN	NaN	NaN	NaN	NaN	NaN	NaN	NaN	NaN	NaN	NaN	NaN	NaN	NaN	25.1486	25.3094	25.2413	NaN	NaN	NaN	NaN	25.0762	NaN	NaN	NaN	NaN
39217000	23484000	29266000	NaN	NaN	NaN	NaN	NaN	NaN	NaN	26364000	NaN	NaN	NaN	NaN	NaN	NaN	NaN	NaN	NaN	NaN	NaN	NaN	NaN	25.225	24.4852	24.8027	NaN	NaN	NaN	NaN	NaN	NaN	NaN	24.6521	NaN	NaN	NaN	NaN	NaN	NaN	NaN	NaN	NaN	NaN	NaN	NaN	NaN	1.52926	-0.744433
541460000	589850000	554200000	608750000	617500000	430900000	424050000	577680000	553260000	557760000	623890000	534830000	556270000	538320000	535990000	544810000	654150000	447560000	501260000	597210000	506890000	488840000	553920000	495060000	29.0123	29.1358	29.0458	29.1813	29.2019	28.6828	28.6597	29.1057	29.0434	29.0551	29.2167	28.9945	29.0512	29.0039	28.9976	29.0212	29.285	28.7375	28.901	29.1537	28.9171	28.8648	29.0451	28.883	-0.122437	0.633554
885420000	849900000	869061000	875830000	802490000	850390000	1034200000	855010000	1149200000	916720000	985480000	996240000	633460000	1046000000	961831000	1122000000	1013000000	970239000	956041000	1020100000	980659000	1095300000	1015300000	1028500000	29.7218	29.6627	29.6949	29.7061	29.5799	29.6635	29.9459	29.6714	30.098	29.7719	29.8763	29.8919	29.2387	29.9622	29.8412	30.0634	29.916	29.8538	29.8325	29.9261	29.8692	30.0287	29.9193	29.9379	-0.738797	-1.05121
NaN	83934000	NaN	93762000	105480000	NaN	NaN	73171000	NaN	NaN	NaN	NaN	NaN	NaN	NaN	NaN	NaN	NaN	NaN	NaN	NaN	NaN	NaN	NaN	NaN	26.3228	NaN	26.4825	26.6524	NaN	NaN	26.1248	NaN	NaN	NaN	NaN	NaN	NaN	NaN	NaN	NaN	NaN	NaN	NaN	NaN	NaN	NaN	NaN	NaN	-0.354444
NaN	NaN	NaN	122430000	NaN	NaN	NaN	NaN	152010000	NaN	NaN	NaN	NaN	NaN	NaN	158000000	118660000	NaN	NaN	NaN	109070000	NaN	NaN	NaN	NaN	NaN	NaN	26.8674	NaN	NaN	NaN	NaN	27.1796	NaN	NaN	NaN	NaN	NaN	NaN	27.2353	26.8223	NaN	NaN	NaN	26.7007	NaN	NaN	NaN	NaN	NaN
NaN	NaN	NaN	NaN	NaN	NaN	26795000	NaN	NaN	NaN	NaN	NaN	NaN	NaN	NaN	NaN	NaN	NaN	NaN	NaN	NaN	NaN	NaN	NaN	NaN	NaN	NaN	NaN	NaN	NaN	24.6755	NaN	NaN	NaN	NaN	NaN	NaN	NaN	NaN	NaN	NaN	NaN	NaN	NaN	NaN	NaN	NaN	NaN	NaN	NaN
417540000	429620000	370130000	439570000	398920000	420800000	293000000	255540000	263200000	281000000	268810000	288060000	334400000	281290000	273040000	252020000	230960000	282900000	272800000	NaN	392690000	292950000	234650000	263070000	28.6373	28.6785	28.4635	28.7115	28.5715	28.6486	28.1263	27.929	27.9716	28.066	28.002	28.1018	28.317	28.0675	28.0245	27.909	27.7831	28.0757	28.0233	NaN	28.5488	28.1261	27.8059	27.9709	1.72364	1.84993
426740000	450720000	547620000	455890000	489590000	460700000	378360000	427550000	389900000	411070000	441340000	388640000	441230000	428250000	435140000	360600000	473880000	446230000	406630000	468330000	450760000	422990000	446300000	381830000	28.6688	28.7477	29.0286	28.7641	28.867	28.7793	28.4952	28.6715	28.5385	28.6148	28.7173	28.5339	28.717	28.6739	28.6969	28.4258	28.8199	28.7332	28.5991	28.8029	28.7478	28.656	28.7334	28.5084	-0.284788	0.304024
NaN	NaN	NaN	NaN	NaN	23859000	NaN	NaN	NaN	NaN	NaN	NaN	NaN	NaN	NaN	NaN	NaN	NaN	NaN	NaN	NaN	NaN	NaN	NaN	NaN	NaN	NaN	NaN	NaN	24.508	NaN	NaN	NaN	NaN	NaN	NaN	NaN	NaN	NaN	NaN	NaN	NaN	NaN	NaN	NaN	NaN	NaN	NaN	NaN	NaN
28271000	NaN	NaN	34090000	NaN	NaN	NaN	NaN	NaN	NaN	NaN	NaN	NaN	NaN	NaN	NaN	NaN	NaN	NaN	NaN	NaN	NaN	NaN	NaN	24.7528	NaN	NaN	25.0228	NaN	NaN	NaN	NaN	NaN	NaN	NaN	NaN	NaN	NaN	NaN	NaN	NaN	NaN	NaN	NaN	NaN	NaN	NaN	NaN	-0.707107	NaN
186390000	182020000	175370000	182660000	166500000	174400000	150640000	155180000	207590000	135310000	158950000	165860000	175570000	156060000	176330000	146140000	174920000	176240000	135790000	166430000	174330000	167100000	165440000	145840000	27.4737	27.4395	27.3858	27.4446	27.3109	27.3778	27.1665	27.2094	27.6292	27.0117	27.244	27.3054	27.3875	27.2175	27.3937	27.1228	27.3821	27.393	27.0168	27.3103	27.3772	27.3161	27.3017	27.1198	1.09262	0.859187
1075500000	1186000000	1076700000	1045600000	1113800000	1020300000	954420000	1159000000	842350000	1153800000	1223300000	1188400000	932431000	1162400000	1177600000	1009000000	1218000000	1097400000	1180400000	1214700000	974409000	1191100000	1199300000	1213500000	30.0024	30.1435	30.004	29.9617	30.0528	29.9263	29.83	30.1102	29.6498	30.1037	30.1881	30.1464	29.7964	30.1145	30.1332	29.9103	30.1819	30.0314	30.1366	30.178	29.86	30.1496	30.1595	30.1765	-0.649441	0.226358
NaN	NaN	29406000	23408000	22192000	27264000	41748000	NaN	NaN	NaN	NaN	27994000	29754000	NaN	23040000	23238000	NaN	29429000	28749000	NaN	NaN	24096000	NaN	NaN	NaN	NaN	24.8096	24.4805	24.4035	24.7005	25.3152	NaN	NaN	NaN	NaN	24.7386	24.8266	NaN	24.4576	24.47	NaN	24.8107	24.777	NaN	NaN	24.5223	NaN	NaN	NaN	NaN
737170000	742910000	712050000	759640000	741700000	725570000	582250000	582280000	582130000	647320000	576490000	601760000	673750000	572740000	570330000	591400000	559180000	575780000	597700000	597670000	596410000	575730000	550810000	576890000	29.4574	29.4686	29.4074	29.5007	29.4663	29.4345	29.1171	29.1171	29.1168	29.2699	29.1027	29.1646	29.3276	29.0933	29.0872	29.1396	29.0587	29.1009	29.1548	29.1548	29.1517	29.1008	29.037	29.1037	1.83065	1.89635
433220000	516880000	449110000	396920000	378170000	440210000	486290000	611130000	331830000	579790000	495820000	528490000	348100000	548600000	540260000	496600000	499740000	539630000	545880000	511520000	409290000	547200000	599550000	554780000	28.6905	28.9453	28.7425	28.5643	28.4945	28.7136	28.8572	29.1869	28.3059	29.111	28.8852	28.9773	28.3749	29.0312	29.0091	28.8875	28.8966	29.0074	29.024	28.9302	28.6085	29.0275	29.1593	29.0473	-0.894548	0.127807
510250000	562830000	532470000	515730000	506330000	444400000	337180000	355330000	350600000	330590000	352960000	321100000	343640000	385680000	377560000	412410000	426020000	386640000	398370000	353310000	343850000	370340000	401240000	402310000	28.9266	29.0681	28.9881	28.942	28.9155	28.7273	28.3289	28.4046	28.3853	28.3005	28.3949	28.2584	28.3563	28.5228	28.4921	28.6195	28.6663	28.5264	28.5695	28.3964	28.3572	28.4643	28.5799	28.5837	1.65009	2.23089
68655000	49954000	55015000	NaN	NaN	NaN	NaN	59514000	NaN	NaN	NaN	NaN	NaN	NaN	57010000	70628000	46366000	NaN	54790000	NaN	NaN	NaN	NaN	NaN	26.0329	25.5741	25.7133	NaN	NaN	NaN	NaN	25.8267	NaN	NaN	NaN	NaN	NaN	NaN	25.7647	26.0737	25.4666	NaN	25.7074	NaN	NaN	NaN	NaN	NaN	1.39672	-0.783908
147370000	191440000	NaN	247060000	209030000	157550000	230530000	249560000	232750000	224500000	217590000	228630000	229110000	195590000	212750000	212910000	252920000	239160000	227340000	261390000	261080000	250950000	256750000	242990000	27.1349	27.5123	NaN	27.8803	27.6391	27.2312	27.7804	27.8948	27.7942	27.7421	27.697	27.7684	27.7715	27.5433	27.6646	27.6657	27.9141	27.8334	27.7603	27.9616	27.9599	27.9028	27.9358	27.8563	-2.93078	-1.19307
262970000	327270000	272580000	309440000	272850000	279550000	136640000	226780000	126190000	258110000	271890000	198480000	238140000	273460000	267760000	182290000	290200000	254320000	215960000	268880000	292130000	239740000	252510000	234620000	27.9703	28.2859	28.0221	28.2051	28.0235	28.0585	27.0258	27.7567	26.911	27.9434	28.0184	27.5644	27.8272	28.0268	27.9964	27.4417	28.1125	27.9221	27.6862	28.0024	28.122	27.8369	27.9118	27.8057	0.0385405	0.942403
797420000	724710000	847680000	790550000	807320000	748370000	591720000	684290000	542510000	619810000	631750000	574330000	717970000	753730000	724430000	626470000	680450000	653250000	772580000	798440000	825020000	730440000	806480000	719170000	29.5708	29.4328	29.6589	29.5583	29.5886	29.4792	29.1403	29.35	29.0151	29.2073	29.2348	29.0973	29.4193	29.4895	29.4323	29.2227	29.3419	29.2831	29.5251	29.5726	29.6199	29.4442	29.5871	29.4218	0.76701	0.00154537
NaN	NaN	NaN	NaN	10036000	NaN	NaN	NaN	NaN	NaN	NaN	NaN	NaN	NaN	NaN	NaN	NaN	NaN	NaN	NaN	NaN	NaN	NaN	NaN	NaN	NaN	NaN	NaN	23.2587	NaN	NaN	NaN	NaN	NaN	NaN	NaN	NaN	NaN	NaN	NaN	NaN	NaN	NaN	NaN	NaN	NaN	NaN	NaN	NaN	NaN
NaN	NaN	NaN	NaN	NaN	NaN	23602000	NaN	NaN	NaN	NaN	NaN	NaN	NaN	NaN	NaN	NaN	NaN	NaN	NaN	NaN	NaN	NaN	NaN	NaN	NaN	NaN	NaN	NaN	NaN	24.4924	NaN	NaN	NaN	NaN	NaN	NaN	NaN	NaN	NaN	NaN	NaN	NaN	NaN	NaN	NaN	NaN	NaN	NaN	NaN
164260000	205960000	128450000	121060000	109100000	218120000	78493000	70743000	NaN	77552000	NaN	89045000	NaN	NaN	NaN	NaN	NaN	73509000	71560000	NaN	NaN	NaN	NaN	78972000	27.2914	27.6178	26.9366	26.8511	26.7011	27.7005	26.2261	26.0761	NaN	26.2087	NaN	26.408	NaN	NaN	NaN	NaN	NaN	26.1314	26.0926	NaN	NaN	NaN	NaN	26.2348	1.38736	1.89995
1433300000	1385300000	1231800000	1022500000	1116800000	1260600000	1316800000	1436700000	1097500000	1512100000	1322000000	1340100000	595410000	1541600000	1498400000	1570100000	1520400000	1354400000	1624200000	1402200000	772910000	1297900000	1493200000	1613300000	30.4167	30.3676	30.1981	29.9295	30.0567	30.2315	30.2944	30.4201	30.0316	30.4939	30.3001	30.3197	29.1493	30.5218	30.4808	30.5482	30.5018	30.335	30.5971	30.385	29.5257	30.2735	30.4758	30.5874	0.187016	0.046523
NaN	NaN	NaN	NaN	NaN	NaN	NaN	13524000	NaN	NaN	NaN	NaN	NaN	NaN	NaN	NaN	NaN	NaN	NaN	NaN	NaN	NaN	NaN	NaN	NaN	NaN	NaN	NaN	NaN	NaN	NaN	23.689	NaN	NaN	NaN	NaN	NaN	NaN	NaN	NaN	NaN	NaN	NaN	NaN	NaN	NaN	NaN	NaN	NaN	NaN
NaN	NaN	NaN	NaN	NaN	NaN	NaN	29741000	NaN	NaN	25498000	NaN	NaN	NaN	NaN	NaN	NaN	NaN	NaN	NaN	NaN	31152000	NaN	NaN	NaN	NaN	NaN	NaN	NaN	NaN	NaN	24.826	NaN	NaN	24.6039	NaN	NaN	NaN	NaN	NaN	NaN	NaN	NaN	NaN	NaN	24.8928	NaN	NaN	NaN	NaN
1693800000	1612100000	1525900000	1226100000	1476500000	1640500000	2647800000	2230800000	2119500000	2265500000	1848800000	2449200000	899059000	1951400000	2314000000	2439800000	1839700000	2312700000	2267600000	1932800000	1156300000	1986100000	2175700000	2296700000	30.6576	30.5863	30.507	30.1914	30.4595	30.6115	31.3021	31.0549	30.9811	31.0772	30.7839	31.1897	29.7438	30.8619	31.1077	31.1841	30.7768	31.1069	31.0785	30.848	30.1069	30.8873	31.0188	31.0969	-0.552774	-0.734487
NaN	NaN	NaN	NaN	NaN	NaN	NaN	NaN	NaN	NaN	NaN	NaN	60966000	NaN	NaN	NaN	NaN	NaN	56614000	NaN	NaN	NaN	NaN	NaN	NaN	NaN	NaN	NaN	NaN	NaN	NaN	NaN	NaN	NaN	NaN	NaN	25.8615	NaN	NaN	NaN	NaN	NaN	25.7547	NaN	NaN	NaN	NaN	NaN	NaN	NaN
2189300000	2452400000	2247900000	2334400000	2151900000	2544900000	1860300000	1761900000	1549200000	1800800000	1684300000	1680700000	1730500000	1769400000	1629200000	1460000000	1633900000	1743800000	1888700000	1719900000	1884700000	1713500000	1660700000	1878300000	31.0278	31.1915	31.0659	31.1204	31.003	31.245	30.7929	30.7145	30.5289	30.746	30.6495	30.6464	30.6885	30.7206	30.6015	30.4433	30.6057	30.6996	30.8147	30.6797	30.8117	30.6743	30.6291	30.8068	1.38412	2.11449
NaN	NaN	NaN	NaN	NaN	NaN	NaN	NaN	NaN	11290000	NaN	NaN	NaN	NaN	NaN	NaN	NaN	NaN	NaN	NaN	NaN	NaN	NaN	NaN	NaN	NaN	NaN	NaN	NaN	NaN	NaN	NaN	NaN	23.4285	NaN	NaN	NaN	NaN	NaN	NaN	NaN	NaN	NaN	NaN	NaN	NaN	NaN	NaN	NaN	NaN
21805000	NaN	NaN	NaN	NaN	NaN	NaN	NaN	NaN	NaN	NaN	NaN	NaN	NaN	NaN	NaN	NaN	NaN	NaN	NaN	NaN	NaN	NaN	NaN	24.3782	NaN	NaN	NaN	NaN	NaN	NaN	NaN	NaN	NaN	NaN	NaN	NaN	NaN	NaN	NaN	NaN	NaN	NaN	NaN	NaN	NaN	NaN	NaN	NaN	NaN
92105900	100880000	85607000	101030000	74303000	91377000	92290000	89657000	97073000	76311000	106050000	82297000	85783000	147500000	79744000	113070000	87178000	83238000	80348000	96535000	67757000	90611000	104770000	92703900	26.4568	26.5881	26.3512	26.5902	26.1469	26.4453	26.4597	26.4179	26.5326	26.1854	26.6602	26.2943	26.3542	27.1361	26.2489	26.7526	26.3775	26.3107	26.2598	26.5245	26.0139	26.4332	26.6427	26.4661	0.0770074	0.653506
NaN	NaN	NaN	NaN	NaN	NaN	NaN	NaN	NaN	NaN	NaN	NaN	NaN	NaN	NaN	NaN	NaN	18733000	NaN	NaN	NaN	NaN	NaN	NaN	NaN	NaN	NaN	NaN	NaN	NaN	NaN	NaN	NaN	NaN	NaN	NaN	NaN	NaN	NaN	NaN	NaN	24.1591	NaN	NaN	NaN	NaN	NaN	NaN	NaN	NaN
3224200000	3260500000	3293400000	3558400000	3374600000	3266200000	2654100000	2560900000	2808100000	2719600000	2578200000	2646300000	2916400000	2693200000	2782500000	2596800000	2589000000	2880900000	2596900000	2680400000	2805200000	2827200000	2614700000	2737000000	31.5863	31.6024	31.6169	31.7286	31.6521	31.605	31.3056	31.254	31.3869	31.3407	31.2637	31.3013	31.4415	31.3267	31.3737	31.2741	31.2697	31.4239	31.2741	31.3198	31.3855	31.3967	31.284	31.3499	1.48487	1.59172
NaN	NaN	NaN	NaN	NaN	20801000	NaN	NaN	NaN	NaN	NaN	NaN	24611000	NaN	NaN	NaN	NaN	NaN	26231000	NaN	24925000	NaN	NaN	25099000	NaN	NaN	NaN	NaN	NaN	24.3102	NaN	NaN	NaN	NaN	NaN	NaN	24.5528	NaN	NaN	NaN	NaN	NaN	24.6448	NaN	24.5711	NaN	NaN	24.5811	NaN	NaN
NaN	NaN	NaN	NaN	NaN	NaN	NaN	NaN	4888800	NaN	NaN	NaN	NaN	NaN	NaN	NaN	NaN	NaN	NaN	NaN	NaN	NaN	NaN	NaN	NaN	NaN	NaN	NaN	NaN	NaN	NaN	NaN	22.221	NaN	NaN	NaN	NaN	NaN	NaN	NaN	NaN	NaN	NaN	NaN	NaN	NaN	NaN	NaN	NaN	NaN
NaN	NaN	NaN	NaN	NaN	NaN	NaN	93368000	NaN	NaN	NaN	NaN	NaN	NaN	NaN	NaN	NaN	NaN	NaN	NaN	NaN	NaN	NaN	NaN	NaN	NaN	NaN	NaN	NaN	NaN	NaN	26.4764	NaN	NaN	NaN	NaN	NaN	NaN	NaN	NaN	NaN	NaN	NaN	NaN	NaN	NaN	NaN	NaN	NaN	NaN
33658000	NaN	NaN	NaN	NaN	NaN	167340000	213490000	207990000	236720000	285430000	208260000	92246900	165800000	185350000	188010000	226450000	190210000	145770000	171680000	143530000	177970000	140920000	166360000	25.0044	NaN	NaN	NaN	NaN	NaN	27.3182	27.6696	27.6319	27.8186	28.0886	27.6338	26.459	27.3049	27.4657	27.4862	27.7546	27.503	27.1191	27.3551	27.0968	27.4071	27.0703	27.3097	-3.61776	NaN
42000000	45590000	57179000	42742000	52131000	NaN	56114000	49647000	72456000	53104000	NaN	NaN	48090000	61250000	60219000	67057000	NaN	NaN	58066000	52653000	57637000	51401000	60265000	57871000	25.3239	25.4422	25.769	25.3492	25.6356	NaN	25.7419	25.5652	26.1106	25.6623	NaN	NaN	25.5192	25.8682	25.8437	25.9989	NaN	NaN	25.7912	25.65	25.7805	25.6153	25.8448	25.7863	-1.99873	-1.43288
2887700000	2915400000	2796600000	2945000000	2946700000	2707000000	2193500000	2681500000	2451900000	2404600000	2799700000	2375300000	2605800000	2575500000	2558700000	2508600000	2610400000	2277500000	2485900000	2691800000	2798200000	2639500000	2705300000	2412100000	31.4273	31.441	31.381	31.4556	31.4565	31.334	31.0306	31.3204	31.1913	31.1631	31.3826	31.1455	31.2791	31.2622	31.2528	31.2242	31.2816	31.0848	31.2111	31.3259	31.3819	31.2976	31.3331	31.1676	1.18173	1.29997
NaN	NaN	NaN	NaN	NaN	NaN	NaN	NaN	NaN	NaN	NaN	NaN	NaN	NaN	NaN	NaN	20641000	NaN	NaN	NaN	NaN	NaN	NaN	NaN	NaN	NaN	NaN	NaN	NaN	NaN	NaN	NaN	NaN	NaN	NaN	NaN	NaN	NaN	NaN	NaN	24.299	NaN	NaN	NaN	NaN	NaN	NaN	NaN	NaN	NaN
226090000	236330000	256830000	238110000	170700000	266930000	87781000	121050000	72581000	114910000	103480000	101400000	127450000	104690000	109560000	85693000	98799000	126850000	107040000	90627000	109050000	108330000	106560000	122380000	27.7523	27.8162	27.9362	27.8271	27.3469	27.9919	26.3874	26.851	26.1131	26.7759	26.6248	26.5955	26.9254	26.6415	26.7071	26.3527	26.558	26.9185	26.6736	26.4334	26.7004	26.6909	26.6671	26.8668	1.77456	1.88271
215400000	255260000	214520000	214690000	242720000	212250000	162980000	295830000	140470000	243890000	174440000	251080000	260040000	244290000	216210000	206420000	183870000	257950000	279480000	235370000	225610000	222970000	261420000	268490000	27.6824	27.9274	27.6765	27.6777	27.8547	27.6612	27.2801	28.1402	27.0657	27.8617	27.3782	27.9036	27.9542	27.864	27.6879	27.621	27.4541	27.9425	28.0582	27.8104	27.7493	27.7323	27.9618	28.0003	-0.379738	0.575625
NaN	NaN	NaN	NaN	NaN	NaN	NaN	NaN	NaN	NaN	NaN	50263000	NaN	NaN	NaN	NaN	NaN	NaN	NaN	NaN	NaN	NaN	NaN	NaN	NaN	NaN	NaN	NaN	NaN	NaN	NaN	NaN	NaN	NaN	NaN	25.583	NaN	NaN	NaN	NaN	NaN	NaN	NaN	NaN	NaN	NaN	NaN	NaN	NaN	NaN
1887300000	1543700000	1681000000	1579500000	1717400000	1606400000	3583300000	3477700000	3698400000	3632300000	3448200000	3513000000	2949000000	4156100000	4408000000	4549710000	4177600000	4159900000	4399400000	4290900000	3650700000	4289000000	4204900000	4323600000	30.8137	30.5237	30.6467	30.5568	30.6776	30.5812	31.7386	31.6955	31.7843	31.7582	31.6832	31.7101	31.4576	31.9526	32.0375	32.0831	31.96	31.9539	32.0347	31.9986	31.7655	31.998	31.9694	32.0096	-1.57023	-2.05036
1592800000	1536600000	1639700000	1732200000	1627000000	1564600000	1787900000	1679700000	1951500000	1589100000	1941700000	1897400000	1883800000	1811800000	1718500000	2038300000	1869800000	1802400000	1779500000	1964500000	1803900000	1927800000	1651100000	1622200000	30.5689	30.5171	30.6108	30.69	30.5996	30.5431	30.7356	30.6456	30.8619	30.5656	30.8547	30.8214	30.811	30.7548	30.6785	30.9247	30.8002	30.7473	30.7288	30.8715	30.7485	30.8443	30.6208	30.5953	-1.35757	-1.78839
111630000	107020000	73695000	90892000	88454900	68004000	77994000	107880000	70851000	114700000	98068000	93061000	NaN	101540000	111300000	107500000	105520000	62526000	111200000	97317000	96452000	105530000	125960000	119250000	26.7341	26.6733	26.1351	26.4377	26.3984	26.0191	26.2169	26.6849	26.0783	26.7733	26.5473	26.4717	NaN	26.5975	26.7299	26.6798	26.6529	25.898	26.7286	26.5362	26.5233	26.6531	26.9084	26.8294	0.47704	0.264676
1210000000	1541800000	1222500000	1455000000	1091400000	2395000000	1805500000	1454900000	1172700000	1651100000	1087500000	1663900000	2227300000	1475900000	1300400000	1155000000	975300000	1527800000	1748900000	1193700000	1232100000	1494500000	1311900000	1590600000	30.1724	30.522	30.1872	30.4384	30.0235	31.1574	30.7498	30.4383	30.1272	30.6208	30.0184	30.6319	31.0526	30.4589	30.2763	30.1052	29.8613	30.5088	30.7038	30.1528	30.1985	30.477	30.289	30.5669	-0.827897	0.260378
62011000	NaN	NaN	NaN	NaN	NaN	NaN	NaN	NaN	NaN	NaN	NaN	NaN	NaN	NaN	74536000	NaN	NaN	NaN	NaN	NaN	NaN	NaN	NaN	25.886	NaN	NaN	NaN	NaN	NaN	NaN	NaN	NaN	NaN	NaN	NaN	NaN	NaN	NaN	26.1514	NaN	NaN	NaN	NaN	NaN	NaN	NaN	NaN	-0.707107	NaN
1392700000	1303900000	1441100000	1423400000	1331000000	1369000000	1045200000	1091000000	1070900000	1089000000	1160800000	1229800000	1369200000	1118100000	1141000000	1070600000	1220800000	1139300000	1164600000	1186300000	1228400000	1098200000	1141100000	1136600000	30.3752	30.2802	30.4245	30.4067	30.3099	30.3505	29.9611	30.023	29.9962	30.0204	30.1125	30.1958	30.3507	30.0584	30.0877	29.9958	30.1852	30.0855	30.1172	30.1438	30.1941	30.0325	30.0878	30.0821	1.72084	1.09272
98032000	83078000	99507000	96434000	92503000	67131000	47458000	79181000	74163000	NaN	81333000	74005000	76837000	79584000	81788000	71996000	101900000	45910000	86051000	86369000	92590000	73974000	96482000	75968000	26.5467	26.308	26.5683	26.523	26.463	26.0005	25.5001	26.2387	26.1442	NaN	26.2773	26.1411	26.1953	26.246	26.2854	26.1014	26.6026	25.4523	26.3587	26.364	26.4644	26.1405	26.5238	26.1789	0.908443	0.103264
NaN	100220000	NaN	NaN	NaN	127000000	112970000	NaN	NaN	137050000	NaN	154770000	NaN	NaN	125540000	NaN	NaN	NaN	96357000	NaN	NaN	115390000	130170000	116320000	NaN	26.5786	NaN	NaN	NaN	26.9203	26.7514	NaN	NaN	27.0301	NaN	27.2056	NaN	NaN	26.9036	NaN	NaN	NaN	26.5219	NaN	NaN	26.7819	26.9558	26.7935	NaN	-1.31969
NaN	NaN	NaN	NaN	NaN	NaN	NaN	NaN	18072000	NaN	NaN	NaN	NaN	NaN	NaN	NaN	NaN	NaN	NaN	NaN	NaN	NaN	NaN	NaN	NaN	NaN	NaN	NaN	NaN	NaN	NaN	NaN	24.1073	NaN	NaN	NaN	NaN	NaN	NaN	NaN	NaN	NaN	NaN	NaN	NaN	NaN	NaN	NaN	NaN	NaN
292360000	274670000	295130000	293270000	280530000	301260000	263660000	257930000	285990000	248380000	271950000	266080000	297720000	254030000	276500000	244620000	267390000	262610000	266970000	294950000	275230000	262350000	241010000	239510000	28.1232	28.0331	28.1368	28.1277	28.0636	28.1664	27.9741	27.9424	28.0914	27.888	28.0188	27.9873	28.1494	27.9204	28.0427	27.866	27.9944	27.9683	27.9921	28.1359	28.0361	27.9669	27.8445	27.8355	1.17352	0.267275
50744000	49752000	51456000	41664000	42422000	NaN	NaN	44875000	NaN	NaN	NaN	48718000	NaN	NaN	NaN	NaN	NaN	NaN	43744000	NaN	46428000	NaN	53453000	NaN	25.5967	25.5683	25.6168	25.3123	25.3383	NaN	NaN	25.4194	NaN	NaN	NaN	25.538	NaN	NaN	NaN	NaN	NaN	NaN	25.3826	NaN	25.4685	NaN	25.6718	NaN	0.744642	0.517832
48176000	60755000	41764000	58856000	51780000	52838000	53979000	55767000	61320000	53402000	54791000	59549000	NaN	54009000	NaN	57843000	NaN	52583000	60731000	NaN	57028000	54488000	56621000	58020000	25.5218	25.8565	25.3158	25.8107	25.6259	25.6551	25.6859	25.7329	25.8699	25.6704	25.7074	25.8276	NaN	25.6867	NaN	25.7856	NaN	25.6481	25.8559	NaN	25.7652	25.6994	25.7548	25.79	-1.53257	1.0533
NaN	NaN	NaN	NaN	14712000	NaN	NaN	NaN	NaN	NaN	NaN	NaN	NaN	NaN	NaN	NaN	NaN	NaN	NaN	NaN	NaN	NaN	NaN	NaN	NaN	NaN	NaN	NaN	23.8105	NaN	NaN	NaN	NaN	NaN	NaN	NaN	NaN	NaN	NaN	NaN	NaN	NaN	NaN	NaN	NaN	NaN	NaN	NaN	NaN	NaN
584550000	637120000	571430000	592640000	583210000	737780000	607860000	367020000	361020000	330460000	345730000	NaN	446730000	342760000	382130000	306300000	300340000	505050000	339220000	303000000	302210000	309360000	314110000	407700000	29.1228	29.247	29.09	29.1426	29.1194	29.4586	29.1792	28.4513	28.4275	28.2999	28.3651	NaN	28.7348	28.3526	28.5095	28.1904	28.162	28.9119	28.3376	28.1747	28.171	28.2047	28.2267	28.6029	1.44487	1.71221
115630000	107370000	NaN	NaN	140310000	138540000	118040000	117900000	NaN	93912000	NaN	82165000	120260000	NaN	97266000	NaN	NaN	179590000	75824000	NaN	NaN	84041000	78400000	86038000	26.7849	26.678	NaN	NaN	27.064	27.0457	26.8147	26.813	NaN	26.4848	NaN	26.292	26.8416	NaN	26.5354	NaN	NaN	27.4201	26.1762	NaN	NaN	26.3246	26.2243	26.3585	0.298086	0
1549200000	1697200000	1606300000	1702500000	1641200000	1596300000	1326400000	1490300000	1317600000	1354500000	1454400000	1402800000	1599100000	1488000000	1472600000	1291600000	1479400000	1401300000	1424200000	1548500000	1542300000	1347900000	1548000000	1345000000	30.5289	30.6605	30.5811	30.665	30.6121	30.5721	30.3049	30.473	30.2953	30.3351	30.4378	30.3857	30.5746	30.4707	30.4557	30.2665	30.4624	30.3841	30.4075	30.5282	30.5224	30.3281	30.5278	30.325	0.529643	1.6482
983890000	898029000	918820000	886950000	887109000	885440000	877090000	846390000	932740000	849260000	943409000	940050000	651900000	931440000	959340000	919350000	913210000	907140000	851540000	1144400000	914120000	1001900000	954530000	986790000	29.8739	29.7422	29.7752	29.7243	29.7245	29.7218	29.7081	29.6567	29.7969	29.6616	29.8133	29.8082	29.2801	29.7949	29.8375	29.776	29.7664	29.7568	29.6655	30.0919	29.7678	29.9001	29.8302	29.8782	0.737761	-0.211218
NaN	NaN	NaN	NaN	NaN	16839000	NaN	NaN	NaN	NaN	NaN	NaN	NaN	NaN	NaN	NaN	NaN	NaN	NaN	NaN	NaN	NaN	NaN	NaN	NaN	NaN	NaN	NaN	NaN	24.0053	NaN	NaN	NaN	NaN	NaN	NaN	NaN	NaN	NaN	NaN	NaN	NaN	NaN	NaN	NaN	NaN	NaN	NaN	NaN	NaN
148470000	150890000	155680000	143240000	146990000	102940000	102400000	130130000	151690000	132940000	165740000	121780000	106610000	135990000	134940000	140510000	171560000	98422000	129400000	153300000	161720000	130790000	144610000	130210000	27.1456	27.1689	27.214	27.0939	27.1311	26.6172	26.6096	26.9554	27.1765	26.9862	27.3043	26.8597	26.6678	27.0189	27.0077	27.0661	27.3541	26.5525	26.9473	27.1918	27.2689	26.9627	27.1076	26.9563	0.461788	0.566285
468630000	391780000	479240000	473840000	490230000	459890000	436180000	314620000	544060000	334700000	407370000	335730000	308860000	475140000	410920000	486000000	459180000	568000000	348680000	526130000	482920000	505970000	403830000	383470000	28.8039	28.5455	28.8362	28.8198	28.8689	28.7767	28.7003	28.229	29.0192	28.3183	28.6018	28.3227	28.2024	28.8238	28.6143	28.8564	28.7745	29.0813	28.3773	28.9708	28.8472	28.9145	28.5892	28.5145	0.105337	-0.857323
NaN	NaN	NaN	NaN	NaN	NaN	NaN	NaN	NaN	NaN	NaN	NaN	NaN	NaN	NaN	NaN	NaN	NaN	51607000	NaN	NaN	NaN	NaN	NaN	NaN	NaN	NaN	NaN	NaN	NaN	NaN	NaN	NaN	NaN	NaN	NaN	NaN	NaN	NaN	NaN	NaN	NaN	25.6211	NaN	NaN	NaN	NaN	NaN	NaN	NaN
NaN	NaN	NaN	NaN	NaN	NaN	NaN	NaN	NaN	NaN	NaN	NaN	NaN	NaN	NaN	NaN	26564000	NaN	NaN	NaN	NaN	NaN	NaN	NaN	NaN	NaN	NaN	NaN	NaN	NaN	NaN	NaN	NaN	NaN	NaN	NaN	NaN	NaN	NaN	NaN	24.663	NaN	NaN	NaN	NaN	NaN	NaN	NaN	NaN	NaN
419380000	407320000	439410000	369590000	423440000	383050000	546050000	621950000	467470000	701120000	592220000	631950000	340510000	519870000	576220000	501180000	535440000	534820000	524670000	573110000	420430000	535520000	552840000	595450000	28.6437	28.6016	28.711	28.4614	28.6576	28.513	29.0245	29.2122	28.8003	29.3851	29.1416	29.2352	28.3431	28.9536	29.102	28.9008	28.9961	28.9945	28.9668	29.0942	28.6473	28.9964	29.0423	29.1494	-1.18798	-1.33638
NaN	NaN	NaN	NaN	NaN	NaN	NaN	NaN	NaN	NaN	NaN	NaN	NaN	NaN	NaN	NaN	NaN	NaN	NaN	NaN	34471000	NaN	NaN	NaN	NaN	NaN	NaN	NaN	NaN	NaN	NaN	NaN	NaN	NaN	NaN	NaN	NaN	NaN	NaN	NaN	NaN	NaN	NaN	NaN	25.0389	NaN	NaN	NaN	NaN	NaN
NaN	NaN	NaN	NaN	NaN	39262000	NaN	NaN	NaN	NaN	NaN	NaN	NaN	NaN	NaN	NaN	NaN	NaN	NaN	NaN	NaN	NaN	NaN	NaN	NaN	NaN	NaN	NaN	NaN	25.2266	NaN	NaN	NaN	NaN	NaN	NaN	NaN	NaN	NaN	NaN	NaN	NaN	NaN	NaN	NaN	NaN	NaN	NaN	NaN	NaN
14681000	NaN	NaN	NaN	NaN	NaN	NaN	NaN	NaN	NaN	NaN	NaN	NaN	NaN	NaN	NaN	NaN	NaN	16807000	NaN	NaN	NaN	NaN	NaN	23.8074	NaN	NaN	NaN	NaN	NaN	NaN	NaN	NaN	NaN	NaN	NaN	NaN	NaN	NaN	NaN	NaN	NaN	24.0026	NaN	NaN	NaN	NaN	NaN	-0.707107	NaN
NaN	NaN	NaN	NaN	NaN	40789000	54965000	NaN	NaN	58116000	NaN	59178000	NaN	59700000	NaN	74908000	NaN	NaN	60575000	NaN	NaN	NaN	49981000	63269000	NaN	NaN	NaN	NaN	NaN	25.2817	25.712	NaN	NaN	25.7924	NaN	25.8186	NaN	25.8312	NaN	26.1586	NaN	NaN	25.8522	NaN	NaN	NaN	25.5749	25.915	NaN	NaN
146070000	96933900	124840000	NaN	90696000	78608000	117950000	120850000	125110000	NaN	113710000	112180000	66508000	137360000	122820000	139100000	131060000	124380000	118500000	NaN	NaN	110850000	135790000	102150000	27.1221	26.5305	26.8955	NaN	26.4345	26.2282	26.8136	26.8486	26.8986	NaN	26.7608	26.7412	25.987	27.0334	26.872	27.0515	26.9657	26.8902	26.8203	NaN	NaN	26.724	27.0168	26.6061	0.976073	-1.03163
NaN	NaN	NaN	NaN	14976000	NaN	NaN	NaN	NaN	NaN	NaN	NaN	NaN	NaN	NaN	NaN	NaN	NaN	NaN	NaN	NaN	NaN	NaN	NaN	NaN	NaN	NaN	NaN	23.8361	NaN	NaN	NaN	NaN	NaN	NaN	NaN	NaN	NaN	NaN	NaN	NaN	NaN	NaN	NaN	NaN	NaN	NaN	NaN	NaN	NaN
43930000	49242000	46495000	52106000	52082000	NaN	NaN	44462000	39874000	42725000	51863000	46790000	31169000	43157000	39829000	43843000	NaN	NaN	36898000	48607000	49233000	39467000	51049000	49234000	25.3887	25.5534	25.4706	25.6349	25.6343	NaN	NaN	25.4061	25.2489	25.3486	25.6282	25.4797	24.8936	25.3631	25.2473	25.3858	NaN	NaN	25.137	25.5347	25.5531	25.2341	25.6054	25.5532	-0.255929	0.593514
34834000	NaN	NaN	NaN	43433000	NaN	NaN	NaN	NaN	NaN	NaN	NaN	26848000	NaN	NaN	28985000	NaN	NaN	NaN	NaN	NaN	NaN	NaN	NaN	25.054	NaN	NaN	NaN	25.3723	NaN	NaN	NaN	NaN	NaN	NaN	NaN	24.6783	NaN	NaN	24.7888	NaN	NaN	NaN	NaN	NaN	NaN	NaN	NaN	0.421021	NaN
NaN	NaN	5554100	NaN	NaN	NaN	NaN	NaN	NaN	NaN	NaN	NaN	NaN	NaN	NaN	NaN	NaN	NaN	NaN	NaN	NaN	NaN	NaN	NaN	NaN	NaN	22.4051	NaN	NaN	NaN	NaN	NaN	NaN	NaN	NaN	NaN	NaN	NaN	NaN	NaN	NaN	NaN	NaN	NaN	NaN	NaN	NaN	NaN	NaN	NaN
NaN	NaN	NaN	NaN	NaN	NaN	24415000	NaN	NaN	NaN	NaN	NaN	NaN	NaN	NaN	NaN	NaN	NaN	NaN	NaN	NaN	NaN	NaN	NaN	NaN	NaN	NaN	NaN	NaN	NaN	24.5413	NaN	NaN	NaN	NaN	NaN	NaN	NaN	NaN	NaN	NaN	NaN	NaN	NaN	NaN	NaN	NaN	NaN	NaN	NaN
24234000000	23821000000	24861000000	25195000000	25770000000	24594000000	20638000000	22723000000	24716000000	22425000000	24133000000	20489000000	26114000000	21810000000	22437000000	22700000000	23942000000	22335000000	21679000000	22580000000	23537000000	23439000000	22618000000	20794000000	34.4963	34.4715	34.5332	34.5524	34.585	34.5176	34.2646	34.4034	34.5247	34.3844	34.4903	34.2541	34.6041	34.3443	34.3852	34.402	34.4788	34.3786	34.3356	34.3943	34.4542	34.4482	34.3968	34.2754	0.721537	0.467731
NaN	NaN	NaN	NaN	NaN	NaN	NaN	NaN	NaN	NaN	NaN	NaN	NaN	NaN	NaN	NaN	NaN	NaN	NaN	NaN	NaN	NaN	31070000	NaN	NaN	NaN	NaN	NaN	NaN	NaN	NaN	NaN	NaN	NaN	NaN	NaN	NaN	NaN	NaN	NaN	NaN	NaN	NaN	NaN	NaN	NaN	24.889	NaN	NaN	NaN
NaN	NaN	NaN	NaN	NaN	NaN	NaN	NaN	NaN	NaN	NaN	NaN	NaN	NaN	NaN	NaN	NaN	NaN	5361800	NaN	NaN	NaN	NaN	NaN	NaN	NaN	NaN	NaN	NaN	NaN	NaN	NaN	NaN	NaN	NaN	NaN	NaN	NaN	NaN	NaN	NaN	NaN	22.3543	NaN	NaN	NaN	NaN	NaN	NaN	NaN
644240000	670380000	581940000	636830000	598850000	625060000	404710000	360030000	451000000	388810000	452880000	377000000	424210000	401430000	394700000	391110000	407330000	395920000	427350000	423570000	424720000	402600000	381880000	421830000	29.263	29.3204	29.1163	29.2463	29.1576	29.2194	28.5923	28.4235	28.7486	28.5345	28.7546	28.49	28.6602	28.5806	28.5562	28.543	28.6016	28.5606	28.6708	28.658	28.6619	28.5848	28.5085	28.6521	1.99777	2.18632
NaN	NaN	NaN	NaN	NaN	NaN	NaN	NaN	NaN	52280000	NaN	NaN	NaN	NaN	NaN	NaN	NaN	NaN	NaN	NaN	NaN	NaN	NaN	NaN	NaN	NaN	NaN	NaN	NaN	NaN	NaN	NaN	NaN	25.6398	NaN	NaN	NaN	NaN	NaN	NaN	NaN	NaN	NaN	NaN	NaN	NaN	NaN	NaN	NaN	NaN
NaN	NaN	NaN	NaN	NaN	NaN	NaN	NaN	60118000	NaN	43039000	NaN	NaN	NaN	NaN	38631000	50262000	43544000	NaN	61839000	44093000	NaN	NaN	NaN	NaN	NaN	NaN	NaN	NaN	NaN	NaN	NaN	25.8413	NaN	25.3591	NaN	NaN	NaN	NaN	25.2033	25.583	25.376	NaN	25.882	25.394	NaN	NaN	NaN	NaN	NaN
42285000	29241000	43610000	31864000	42797000	NaN	NaN	58583000	NaN	34872000	NaN	48427000	45351000	59049000	NaN	56593000	NaN	51907000	50024000	NaN	57168000	54919000	33956000	49104000	25.3336	24.8015	25.3782	24.9254	25.351	NaN	NaN	25.804	NaN	25.0556	NaN	25.5293	25.4346	25.8154	NaN	25.7541	NaN	25.6294	25.5761	NaN	25.7687	25.7108	25.0172	25.5493	-0.584383	-2.17374
NaN	NaN	NaN	NaN	NaN	NaN	NaN	NaN	13978000	NaN	NaN	NaN	NaN	NaN	NaN	NaN	NaN	NaN	NaN	NaN	NaN	NaN	NaN	NaN	NaN	NaN	NaN	NaN	NaN	NaN	NaN	NaN	23.7367	NaN	NaN	NaN	NaN	NaN	NaN	NaN	NaN	NaN	NaN	NaN	NaN	NaN	NaN	NaN	NaN	NaN
609240000	577700000	615440000	595250000	622380000	574860000	641310000	672240000	790190000	635250000	717970000	647650000	474490000	632520000	681640000	712390000	721130000	662290000	604200000	707060000	679030000	680890000	659300000	625230000	29.1824	29.1057	29.197	29.1489	29.2132	29.0986	29.2564	29.3244	29.5576	29.2427	29.4193	29.2706	28.8218	29.2365	29.3444	29.4081	29.4257	29.3029	29.1705	29.3973	29.3389	29.3428	29.2964	29.2198	-0.55773	-1.08509
692660000	569480000	632620000	635140000	660770000	580520000	563520000	478140000	775440000	523700000	598800000	389570000	542040000	545820000	572260000	690950000	650180000	578240000	482640000	660280000	669220000	571030000	535430000	449050000	29.3676	29.0851	29.2368	29.2425	29.2996	29.1128	29.0699	28.8329	29.5304	28.9642	29.1575	28.5373	29.0138	29.0238	29.0921	29.364	29.2763	29.1071	28.8464	29.2985	29.3179	29.089	28.9961	28.7423	1.19786	-0.0649286
305440000	316640000	282820000	294380000	306580000	297380000	321060000	300400000	326960000	314880000	306460000	328340000	273470000	270210000	266050000	274850000	287990000	264550000	256480000	297940000	257910000	280200000	250180000	284970000	28.1863	28.2383	28.0753	28.1331	28.1917	28.1477	28.2583	28.1623	28.2845	28.2302	28.1911	28.2906	28.0268	28.0095	27.9871	28.0341	28.1014	27.979	27.9343	28.1504	27.9423	28.0619	27.8984	28.0862	0.598337	1.0486
1223200000	1371100000	1230400000	1284400000	1129300000	1319300000	1092300000	1111000000	876930000	1002100000	902240000	1022900000	1197700000	1081400000	1075000000	954470000	843839000	1070300000	1100000000	802201000	1014900000	1017000000	1049900000	1003400000	30.188	30.3527	30.1965	30.2584	30.0728	30.2971	30.0247	30.0492	29.7079	29.9004	29.7489	29.93	30.1576	30.0103	30.0017	29.8301	29.6524	29.9954	30.0349	29.5794	29.9187	29.9217	29.9676	29.9023	0.957758	1.79011
237380000	237820000	221990000	234380000	221010000	262000000	173850000	179660000	158250000	166440000	149440000	162290000	182840000	172250000	192350000	158040000	109230000	193030000	183390000	119010000	160640000	158710000	158910000	156990000	27.8226	27.8253	27.7259	27.8043	27.7195	27.965	27.3733	27.4207	27.2376	27.3104	27.155	27.274	27.446	27.3599	27.5192	27.2357	26.7028	27.5243	27.4503	26.8265	27.2593	27.2418	27.2436	27.2261	1.48441	1.4931
233790000	234480000	239320000	265870000	234180000	233880000	238520000	223770000	242070000	230300000	215390000	229250000	237160000	233520000	242800000	230070000	223870000	204500000	221330000	212430000	238310000	243840000	238040000	236930000	27.8006	27.8049	27.8344	27.9861	27.803	27.8012	27.8295	27.7374	27.8508	27.7789	27.6824	27.7723	27.8213	27.799	27.8552	27.7775	27.7381	27.6075	27.7216	27.6624	27.8283	27.8614	27.8266	27.8199	-0.0193291	0.0361922
138580000	101960000	121980000	76596000	103990000	110070000	88648000	74751000	NaN	NaN	78071000	68696000	NaN	78058000	85670000	97951000	108480000	93241000	89425000	97761000	NaN	90789000	87640000	NaN	27.0461	26.6034	26.8621	26.1908	26.6319	26.7138	26.4016	26.1556	NaN	NaN	26.2183	26.0337	NaN	26.218	26.3523	26.5456	26.6929	26.4745	26.4142	26.5428	NaN	26.436	26.3851	NaN	2.36796	0.649744
854360000	768790000	931540000	704360000	768390000	941160000	1381900000	1008300000	839829000	1047800000	911059000	1132700000	483680000	1075000000	1080600000	1097000000	938810000	946990000	959300000	1198600000	620140000	810850000	934220000	983110000	29.6703	29.518	29.795	29.3917	29.5173	29.8099	30.364	29.9093	29.6455	29.9647	29.763	30.0771	28.8495	30.0017	30.0092	30.0309	29.8063	29.8188	29.8374	30.1587	29.208	29.5949	29.7992	29.8728	-0.427804	-0.900511
NaN	NaN	NaN	NaN	NaN	NaN	NaN	NaN	NaN	NaN	NaN	NaN	NaN	NaN	NaN	NaN	NaN	NaN	NaN	NaN	NaN	NaN	40259000	NaN	NaN	NaN	NaN	NaN	NaN	NaN	NaN	NaN	NaN	NaN	NaN	NaN	NaN	NaN	NaN	NaN	NaN	NaN	NaN	NaN	NaN	NaN	25.2628	NaN	NaN	NaN
267090000	285090000	280870000	257100000	290510000	306640000	254340000	222790000	234370000	233740000	266720000	220730000	216180000	211440000	NaN	232630000	266010000	237150000	293710000	NaN	215400000	196030000	214410000	207620000	27.9928	28.0868	28.0653	27.9378	28.114	28.192	27.9222	27.7311	27.8042	27.8003	27.9908	27.7177	27.6877	27.6557	NaN	27.7935	27.9869	27.8212	28.1298	NaN	27.6824	27.5465	27.6758	27.6294	0.926422	1.4106
NaN	129540000	138190000	124540000	135580000	178200000	107110000	127850000	NaN	136340000	129170000	NaN	114820000	106250000	NaN	NaN	103720000	NaN	95664000	NaN	NaN	NaN	NaN	NaN	NaN	26.9488	27.0421	26.892	27.0146	27.4089	26.6745	26.9299	NaN	27.0226	26.9447	NaN	26.7748	26.6629	NaN	NaN	26.6281	NaN	26.5115	NaN	NaN	NaN	NaN	NaN	NaN	0.079209
NaN	NaN	NaN	NaN	NaN	NaN	NaN	NaN	NaN	NaN	NaN	NaN	50518000	NaN	NaN	NaN	NaN	NaN	NaN	NaN	NaN	NaN	NaN	NaN	NaN	NaN	NaN	NaN	NaN	NaN	NaN	NaN	NaN	NaN	NaN	NaN	25.5903	NaN	NaN	NaN	NaN	NaN	NaN	NaN	NaN	NaN	NaN	NaN	NaN	NaN
NaN	NaN	NaN	NaN	NaN	NaN	NaN	5201600	NaN	NaN	NaN	NaN	NaN	NaN	NaN	NaN	NaN	NaN	NaN	NaN	NaN	NaN	NaN	NaN	NaN	NaN	NaN	NaN	NaN	NaN	NaN	22.3105	NaN	NaN	NaN	NaN	NaN	NaN	NaN	NaN	NaN	NaN	NaN	NaN	NaN	NaN	NaN	NaN	NaN	NaN
NaN	122280000	NaN	123900000	NaN	90844000	88320000	NaN	117540000	NaN	117340000	119010000	141790000	NaN	172350000	126150000	154010000	109340000	127450000	169380000	153480000	NaN	87147000	137340000	NaN	26.8656	NaN	26.8846	NaN	26.4369	26.3962	NaN	26.8086	NaN	26.8061	26.8265	27.0792	NaN	27.3608	26.9106	27.1984	26.7042	26.9254	27.3357	27.1935	NaN	26.3769	27.0332	NaN	-0.0634854
NaN	66163000	55977000	77190000	NaN	77890000	NaN	58387000	NaN	52867000	NaN	50090000	NaN	NaN	NaN	NaN	NaN	80535000	57147000	NaN	NaN	NaN	NaN	59451000	NaN	25.9795	25.7383	26.2019	NaN	26.2149	NaN	25.7991	NaN	25.6559	NaN	25.578	NaN	NaN	NaN	NaN	NaN	26.2631	25.7682	NaN	NaN	NaN	NaN	25.8252	NaN	0.631294
1821200000	1817200000	1781900000	1851400000	1872900000	1828200000	1251200000	1580900000	1345700000	1521200000	1645400000	1383800000	1697400000	1577400000	1549400000	1368300000	1699700000	1572700000	1534400000	1767200000	1663000000	1594900000	1576300000	1528600000	30.7622	30.7591	30.7308	30.786	30.8026	30.7678	30.2207	30.5581	30.3257	30.5026	30.6158	30.366	30.6607	30.5549	30.5291	30.3497	30.6626	30.5506	30.515	30.7188	30.6311	30.5708	30.5539	30.5096	1.25275	1.23266
NaN	NaN	NaN	NaN	NaN	NaN	NaN	77873000	NaN	NaN	NaN	70645000	91774000	NaN	NaN	NaN	108630000	NaN	65421000	NaN	82155000	66582000	NaN	69836000	NaN	NaN	NaN	NaN	NaN	NaN	NaN	26.2146	NaN	NaN	NaN	26.0741	26.4516	NaN	NaN	NaN	26.6948	NaN	25.9633	NaN	26.2918	25.9886	NaN	26.0575	NaN	NaN
95498000	NaN	68317000	74370000	79009000	76625000	49103000	NaN	38156000	NaN	45888000	NaN	32762000	51440000	44066000	45491000	41030000	56124000	NaN	51000000	NaN	50577000	40139000	NaN	26.509	NaN	26.0257	26.1482	26.2355	26.1913	25.5493	NaN	25.1854	NaN	25.4516	NaN	24.9655	25.6164	25.3932	25.4391	25.2902	25.7421	NaN	25.604	NaN	25.592	25.2585	NaN	2.12496	NaN
NaN	NaN	NaN	NaN	NaN	NaN	5377300	NaN	NaN	NaN	NaN	NaN	NaN	NaN	NaN	NaN	NaN	NaN	NaN	NaN	NaN	NaN	NaN	NaN	NaN	NaN	NaN	NaN	NaN	NaN	22.3584	NaN	NaN	NaN	NaN	NaN	NaN	NaN	NaN	NaN	NaN	NaN	NaN	NaN	NaN	NaN	NaN	NaN	NaN	NaN
27080000	31952000	22005000	32264000	22941000	22903000	22125000	NaN	NaN	NaN	NaN	21209000	26118000	15268000	17462000	NaN	NaN	20717000	16667000	NaN	17898000	20108000	NaN	NaN	24.6907	24.9294	24.3913	24.9434	24.4514	24.449	24.3992	NaN	NaN	NaN	NaN	24.3382	24.6385	23.864	24.0577	NaN	NaN	24.3043	23.9905	NaN	24.0933	24.2613	NaN	NaN	0.940661	1.69055
391670000	420150000	402380000	433860000	404880000	414630000	357440000	334310000	301290000	347640000	333670000	344930000	356420000	329780000	316420000	322210000	330920000	354990000	337150000	324680000	323150000	343060000	333230000	354590000	28.5451	28.6463	28.584	28.6927	28.5929	28.6272	28.4131	28.3166	28.1666	28.373	28.3138	28.3617	28.409	28.2969	28.2373	28.2634	28.3019	28.4032	28.3288	28.2744	28.2676	28.3539	28.3119	28.4016	1.26014	1.94162
23136000	NaN	NaN	NaN	NaN	NaN	NaN	NaN	NaN	NaN	NaN	NaN	NaN	NaN	NaN	NaN	NaN	NaN	NaN	NaN	NaN	NaN	NaN	NaN	24.4636	NaN	NaN	NaN	NaN	NaN	NaN	NaN	NaN	NaN	NaN	NaN	NaN	NaN	NaN	NaN	NaN	NaN	NaN	NaN	NaN	NaN	NaN	NaN	NaN	NaN
1230800000	1221500000	1545800000	1451200000	1473400000	1200200000	825310000	880370000	882670000	898680000	1096400000	606260000	869590000	1017800000	953901000	965830000	1066400000	861879000	938671000	922769000	1005300000	980270000	991460000	889160000	30.1969	30.186	30.5257	30.4346	30.4565	30.1606	29.6204	29.7135	29.7173	29.7432	30.0301	29.1754	29.6958	29.9228	29.8293	29.8472	29.9901	29.6829	29.806	29.7814	29.905	29.8686	29.885	29.7279	1.10512	1.06945
NaN	123490000	127960000	167870000	117770000	185300000	NaN	51424000	NaN	NaN	NaN	NaN	NaN	NaN	NaN	NaN	NaN	NaN	NaN	NaN	NaN	NaN	NaN	NaN	NaN	26.8798	26.9311	27.3228	26.8114	27.4653	NaN	25.6159	NaN	NaN	NaN	NaN	NaN	NaN	NaN	NaN	NaN	NaN	NaN	NaN	NaN	NaN	NaN	NaN	NaN	-0.0390185
NaN	NaN	NaN	NaN	NaN	NaN	NaN	NaN	NaN	NaN	NaN	NaN	NaN	NaN	NaN	NaN	NaN	NaN	NaN	NaN	NaN	NaN	NaN	14400000	NaN	NaN	NaN	NaN	NaN	NaN	NaN	NaN	NaN	NaN	NaN	NaN	NaN	NaN	NaN	NaN	NaN	NaN	NaN	NaN	NaN	NaN	NaN	23.7796	NaN	NaN
92895000	91934000	NaN	82225000	76944000	95143000	76647000	NaN	NaN	81074000	90407000	83819000	111800000	104860000	NaN	77074000	83925000	86288100	87060000	107600000	101090000	102040000	89882100	93891000	26.4691	26.4541	NaN	26.2931	26.1973	26.5036	26.1917	NaN	NaN	26.2727	26.4299	26.3208	26.7363	26.6439	NaN	26.1997	26.3226	26.3627	26.3755	26.6811	26.5911	26.6046	26.4215	26.4845	0.265214	0.173471
NaN	NaN	NaN	NaN	NaN	NaN	47400000	NaN	NaN	NaN	NaN	56483000	NaN	NaN	NaN	NaN	NaN	65942000	NaN	NaN	NaN	36466000	NaN	NaN	NaN	NaN	NaN	NaN	NaN	NaN	25.4984	NaN	NaN	NaN	NaN	25.7513	NaN	NaN	NaN	NaN	NaN	25.9747	NaN	NaN	NaN	25.12	NaN	NaN	NaN	NaN
NaN	61453000	NaN	NaN	NaN	NaN	NaN	NaN	NaN	NaN	NaN	NaN	NaN	NaN	NaN	NaN	NaN	NaN	NaN	NaN	NaN	NaN	NaN	NaN	NaN	25.873	NaN	NaN	NaN	NaN	NaN	NaN	NaN	NaN	NaN	NaN	NaN	NaN	NaN	NaN	NaN	NaN	NaN	NaN	NaN	NaN	NaN	NaN	NaN	NaN
702370000	672920000	747730000	833830000	795500000	634490000	545710000	511610000	762970000	551910000	683380000	495220000	515260000	626890000	586540000	652800000	720410000	511200000	551470000	768220000	680310000	643900000	648430000	590000000	29.3877	29.3259	29.4779	29.6352	29.5673	29.241	29.0236	28.9305	29.5071	29.0399	29.3481	28.8835	28.9407	29.2236	29.1277	29.2821	29.4242	28.9293	29.0387	29.5169	29.3416	29.2623	29.2724	29.1361	0.543208	0.264255
816330000	792080000	747470000	807020000	742370000	717880000	667900000	711530000	771100000	605470000	756960000	625460000	693910000	780720000	702890000	833960000	751640000	659050000	821860000	762730000	875480000	791990000	822620000	759340000	29.6046	29.5611	29.4774	29.588	29.4676	29.4192	29.3151	29.4063	29.5223	29.1735	29.4956	29.2203	29.3702	29.5402	29.3887	29.6354	29.4855	29.2958	29.6143	29.5066	29.7055	29.5609	29.6157	29.5002	0.789163	0.467298
NaN	NaN	NaN	NaN	NaN	NaN	NaN	31855000	NaN	NaN	NaN	22777000	32821000	NaN	NaN	NaN	NaN	27691000	NaN	NaN	NaN	NaN	NaN	NaN	NaN	NaN	NaN	NaN	NaN	NaN	NaN	24.925	NaN	NaN	NaN	24.4411	24.9681	NaN	NaN	NaN	NaN	24.7229	NaN	NaN	NaN	NaN	NaN	NaN	NaN	NaN
20197000	NaN	NaN	NaN	NaN	NaN	NaN	NaN	NaN	NaN	NaN	NaN	NaN	NaN	NaN	NaN	NaN	NaN	NaN	NaN	NaN	NaN	NaN	NaN	24.2676	NaN	NaN	NaN	NaN	NaN	NaN	NaN	NaN	NaN	NaN	NaN	NaN	NaN	NaN	NaN	NaN	NaN	NaN	NaN	NaN	NaN	NaN	NaN	NaN	NaN
NaN	NaN	NaN	NaN	NaN	NaN	NaN	NaN	NaN	NaN	NaN	NaN	NaN	NaN	NaN	NaN	NaN	NaN	11259000	NaN	NaN	NaN	NaN	NaN	NaN	NaN	NaN	NaN	NaN	NaN	NaN	NaN	NaN	NaN	NaN	NaN	NaN	NaN	NaN	NaN	NaN	NaN	23.4246	NaN	NaN	NaN	NaN	NaN	NaN	NaN
13201000	NaN	NaN	NaN	NaN	NaN	NaN	NaN	NaN	NaN	NaN	NaN	NaN	NaN	NaN	NaN	NaN	NaN	NaN	NaN	NaN	NaN	NaN	NaN	23.6541	NaN	NaN	NaN	NaN	NaN	NaN	NaN	NaN	NaN	NaN	NaN	NaN	NaN	NaN	NaN	NaN	NaN	NaN	NaN	NaN	NaN	NaN	NaN	NaN	NaN
NaN	NaN	NaN	NaN	NaN	NaN	NaN	NaN	NaN	NaN	68973000	NaN	NaN	NaN	NaN	NaN	NaN	NaN	NaN	NaN	NaN	NaN	NaN	NaN	NaN	NaN	NaN	NaN	NaN	NaN	NaN	NaN	NaN	NaN	26.0395	NaN	NaN	NaN	NaN	NaN	NaN	NaN	NaN	NaN	NaN	NaN	NaN	NaN	NaN	NaN
NaN	NaN	NaN	NaN	NaN	NaN	NaN	NaN	NaN	NaN	NaN	NaN	NaN	NaN	NaN	NaN	NaN	NaN	NaN	NaN	NaN	51669000	NaN	NaN	NaN	NaN	NaN	NaN	NaN	NaN	NaN	NaN	NaN	NaN	NaN	NaN	NaN	NaN	NaN	NaN	NaN	NaN	NaN	NaN	NaN	25.6228	NaN	NaN	NaN	NaN
NaN	NaN	NaN	48690000	NaN	NaN	NaN	NaN	NaN	NaN	NaN	NaN	NaN	NaN	NaN	NaN	NaN	NaN	NaN	NaN	NaN	NaN	NaN	NaN	NaN	NaN	NaN	25.5371	NaN	NaN	NaN	NaN	NaN	NaN	NaN	NaN	NaN	NaN	NaN	NaN	NaN	NaN	NaN	NaN	NaN	NaN	NaN	NaN	NaN	NaN
510920000	426740000	453590000	424170000	501120000	394780000	644100000	703250000	725090000	672880000	682880000	716260000	664040000	627810000	649430000	780970000	875350000	650080000	760660000	678580000	675580000	664100000	614230000	699770000	28.9285	28.6688	28.7568	28.6601	28.9006	28.5565	29.2627	29.3895	29.4336	29.3258	29.3471	29.4159	29.3067	29.2258	29.2746	29.5407	29.7053	29.276	29.5027	29.3379	29.3316	29.3068	29.1942	29.3823	-1.19148	-2.00969
NaN	NaN	NaN	NaN	NaN	67085000	87105100	NaN	NaN	NaN	NaN	NaN	NaN	56467000	NaN	NaN	NaN	61495000	NaN	NaN	NaN	NaN	NaN	59219000	NaN	NaN	NaN	NaN	NaN	25.9995	26.3763	NaN	NaN	NaN	NaN	NaN	NaN	25.7509	NaN	NaN	NaN	25.874	NaN	NaN	NaN	NaN	NaN	25.8196	NaN	NaN
NaN	43356000	NaN	NaN	NaN	NaN	NaN	NaN	NaN	NaN	NaN	NaN	NaN	NaN	NaN	NaN	NaN	NaN	NaN	NaN	NaN	NaN	NaN	NaN	NaN	25.3697	NaN	NaN	NaN	NaN	NaN	NaN	NaN	NaN	NaN	NaN	NaN	NaN	NaN	NaN	NaN	NaN	NaN	NaN	NaN	NaN	NaN	NaN	NaN	NaN
NaN	NaN	NaN	NaN	NaN	NaN	NaN	106550000	90048000	NaN	105740000	NaN	101640000	NaN	96582000	80087000	115620000	NaN	NaN	110330000	106580000	79713000	NaN	NaN	NaN	NaN	NaN	NaN	NaN	NaN	NaN	26.667	26.4242	NaN	26.6559	NaN	26.5989	NaN	26.5253	26.2551	26.7848	NaN	NaN	26.7173	26.6674	26.2483	NaN	NaN	NaN	NaN
NaN	NaN	NaN	NaN	NaN	NaN	NaN	NaN	16228000	NaN	NaN	NaN	NaN	NaN	NaN	NaN	NaN	NaN	NaN	NaN	NaN	NaN	NaN	NaN	NaN	NaN	NaN	NaN	NaN	NaN	NaN	NaN	23.952	NaN	NaN	NaN	NaN	NaN	NaN	NaN	NaN	NaN	NaN	NaN	NaN	NaN	NaN	NaN	NaN	NaN
NaN	NaN	NaN	NaN	NaN	NaN	NaN	245970000	NaN	NaN	NaN	NaN	NaN	NaN	NaN	NaN	NaN	NaN	NaN	NaN	NaN	NaN	NaN	NaN	NaN	NaN	NaN	NaN	NaN	NaN	NaN	27.8739	NaN	NaN	NaN	NaN	NaN	NaN	NaN	NaN	NaN	NaN	NaN	NaN	NaN	NaN	NaN	NaN	NaN	NaN
NaN	NaN	NaN	NaN	NaN	NaN	NaN	NaN	13826000	NaN	NaN	NaN	NaN	NaN	NaN	NaN	NaN	NaN	NaN	NaN	NaN	NaN	NaN	NaN	NaN	NaN	NaN	NaN	NaN	NaN	NaN	NaN	23.7209	NaN	NaN	NaN	NaN	NaN	NaN	NaN	NaN	NaN	NaN	NaN	NaN	NaN	NaN	NaN	NaN	NaN
NaN	NaN	NaN	NaN	NaN	NaN	NaN	NaN	NaN	NaN	NaN	NaN	NaN	NaN	NaN	NaN	NaN	NaN	NaN	55994000	NaN	NaN	NaN	NaN	NaN	NaN	NaN	NaN	NaN	NaN	NaN	NaN	NaN	NaN	NaN	NaN	NaN	NaN	NaN	NaN	NaN	NaN	NaN	25.7388	NaN	NaN	NaN	NaN	NaN	NaN
NaN	NaN	NaN	NaN	NaN	NaN	NaN	NaN	34493000	NaN	NaN	NaN	NaN	NaN	NaN	NaN	NaN	NaN	NaN	NaN	NaN	NaN	NaN	NaN	NaN	NaN	NaN	NaN	NaN	NaN	NaN	NaN	25.0398	NaN	NaN	NaN	NaN	NaN	NaN	NaN	NaN	NaN	NaN	NaN	NaN	NaN	NaN	NaN	NaN	NaN
NaN	NaN	NaN	NaN	NaN	NaN	NaN	NaN	NaN	NaN	NaN	NaN	NaN	NaN	NaN	NaN	NaN	NaN	NaN	NaN	13465000	NaN	NaN	NaN	NaN	NaN	NaN	NaN	NaN	NaN	NaN	NaN	NaN	NaN	NaN	NaN	NaN	NaN	NaN	NaN	NaN	NaN	NaN	NaN	23.6827	NaN	NaN	NaN	NaN	NaN
NaN	NaN	NaN	NaN	NaN	NaN	NaN	NaN	NaN	NaN	NaN	NaN	NaN	NaN	NaN	NaN	NaN	NaN	103820000	NaN	NaN	NaN	NaN	NaN	NaN	NaN	NaN	NaN	NaN	NaN	NaN	NaN	NaN	NaN	NaN	NaN	NaN	NaN	NaN	NaN	NaN	NaN	26.6295	NaN	NaN	NaN	NaN	NaN	NaN	NaN
206600000	188870000	166990000	190390000	168070000	208410000	82341000	82323000	72271000	75430000	84922000	73586000	NaN	NaN	NaN	28764000	NaN	NaN	80925000	57696000	55811000	67599000	71697000	70424000	27.6223	27.4928	27.3152	27.5044	27.3245	27.6348	26.2951	26.2948	26.1069	26.1686	26.3396	26.1329	NaN	NaN	NaN	24.7778	NaN	NaN	26.2701	25.782	25.734	26.0105	26.0954	26.0696	1.6654	1.50597
109760000	132370000	106490000	110870000	112620000	126700000	99590000	114540000	NaN	122360000	95231000	124240000	126750000	100800000	116350000	82895000	85605000	84333000	97045000	89844000	97436100	97266000	92672000	115820000	26.7098	26.98	26.6661	26.7243	26.7469	26.9168	26.5695	26.7713	NaN	26.8666	26.5049	26.8886	26.9174	26.5869	26.7939	26.3048	26.3512	26.3296	26.5322	26.4209	26.538	26.5354	26.4656	26.7873	0.215204	1.54794
NaN	NaN	NaN	NaN	NaN	NaN	NaN	NaN	20882000	NaN	NaN	NaN	NaN	NaN	NaN	NaN	NaN	NaN	NaN	NaN	NaN	NaN	NaN	NaN	NaN	NaN	NaN	NaN	NaN	NaN	NaN	NaN	24.3158	NaN	NaN	NaN	NaN	NaN	NaN	NaN	NaN	NaN	NaN	NaN	NaN	NaN	NaN	NaN	NaN	NaN
116700000	146260000	147860000	129310000	146040000	143020000	187900000	177580000	194180000	195580000	182830000	154390000	51970000	160400000	176250000	185250000	155530000	163380000	154910000	180920000	106240000	151180000	158400000	187660000	26.7982	27.124	27.1397	26.9463	27.1218	27.0916	27.4854	27.4039	27.5328	27.5432	27.4459	27.202	25.6312	27.2571	27.393	27.4649	27.2126	27.2837	27.2069	27.4308	26.6628	27.1717	27.239	27.4835	-1.06431	-0.253513
NaN	NaN	NaN	NaN	31345000	NaN	NaN	NaN	NaN	NaN	NaN	NaN	NaN	NaN	NaN	NaN	NaN	NaN	NaN	NaN	NaN	NaN	NaN	NaN	NaN	NaN	NaN	NaN	24.9017	NaN	NaN	NaN	NaN	NaN	NaN	NaN	NaN	NaN	NaN	NaN	NaN	NaN	NaN	NaN	NaN	NaN	NaN	NaN	NaN	NaN
92888000	87840000	96901000	103990000	83975000	94195000	93775000	63218000	105070000	58842000	74427000	74148000	73498000	100380000	77638000	103650000	78973000	101480000	75942000	117530000	97741100	107060000	88225000	83629900	26.469	26.3884	26.53	26.6319	26.3235	26.4891	26.4827	25.9138	26.6468	25.8103	26.1493	26.1439	26.1312	26.5809	26.2103	26.6271	26.2349	26.5966	26.1784	26.8085	26.5425	26.6738	26.3947	26.3175	0.145911	-0.17069
NaN	45563000	NaN	NaN	NaN	42992000	NaN	NaN	NaN	NaN	NaN	44457000	NaN	NaN	NaN	NaN	NaN	NaN	NaN	NaN	NaN	NaN	NaN	NaN	NaN	25.4414	NaN	NaN	NaN	25.3576	NaN	NaN	NaN	NaN	NaN	25.4059	NaN	NaN	NaN	NaN	NaN	NaN	NaN	NaN	NaN	NaN	NaN	NaN	NaN	0.836334
468040000	451140000	480960000	451700000	493870000	409010000	331150000	359890000	398270000	341480000	386670000	323580000	280460000	337060000	353940000	377900000	349010000	329180000	353050000	378060000	395170000	351330000	356800000	350690000	28.8021	28.749	28.8413	28.7508	28.8796	28.6076	28.3029	28.423	28.5692	28.3472	28.5265	28.2695	28.0632	28.3284	28.3989	28.4934	28.3787	28.2943	28.3953	28.494	28.5579	28.3883	28.4105	28.3856	1.79505	1.54786
41869000	40382000	57040000	NaN	NaN	61856000	53298000	41193000	NaN	40956000	NaN	43993000	NaN	NaN	37343000	26681000	NaN	55389000	36905000	50250000	NaN	NaN	NaN	47035000	25.3194	25.2672	25.7655	NaN	NaN	25.8824	25.6676	25.2959	NaN	25.2876	NaN	25.3908	NaN	NaN	25.1543	24.6693	NaN	25.7231	25.1373	25.5826	NaN	NaN	NaN	25.4872	-0.111801	-0.275208
34715000	45361000	NaN	37634000	33687000	47278000	41328000	33655000	30444000	43284000	34863000	41538000	40015000	38412000	42872000	37837000	48469000	44001000	38732000	NaN	35754000	42516000	49716000	44456000	25.0491	25.4349	NaN	25.1655	25.0057	25.4947	25.3006	25.0043	24.8597	25.3673	25.0552	25.3079	25.254	25.1951	25.3535	25.1733	25.5306	25.391	25.207	NaN	25.0916	25.3415	25.5672	25.4059	-1.19718	0.826663
5582200	NaN	NaN	NaN	NaN	NaN	NaN	NaN	NaN	NaN	NaN	NaN	NaN	NaN	NaN	NaN	NaN	NaN	NaN	NaN	NaN	NaN	NaN	NaN	22.4124	NaN	NaN	NaN	NaN	NaN	NaN	NaN	NaN	NaN	NaN	NaN	NaN	NaN	NaN	NaN	NaN	NaN	NaN	NaN	NaN	NaN	NaN	NaN	NaN	NaN
NaN	NaN	NaN	NaN	16750000	NaN	NaN	NaN	NaN	NaN	NaN	NaN	NaN	NaN	NaN	NaN	NaN	NaN	NaN	NaN	NaN	NaN	NaN	NaN	NaN	NaN	NaN	NaN	23.9977	NaN	NaN	NaN	NaN	NaN	NaN	NaN	NaN	NaN	NaN	NaN	NaN	NaN	NaN	NaN	NaN	NaN	NaN	NaN	NaN	NaN
324320000	282870000	262680000	167860000	250490000	227540000	239930000	273880000	207890000	240490000	245770000	237590000	73576000	245000000	256940000	263530000	278560000	288390000	218760000	244590000	142500000	242160000	266850000	252070000	28.2728	28.0756	27.9687	27.3227	27.9002	27.7615	27.838	28.029	27.6312	27.8414	27.8727	27.8239	26.1327	27.8682	27.9369	27.9734	28.0534	28.1034	27.7048	27.8658	27.0864	27.8514	27.9915	27.9092	0.920569	0.469224
NaN	NaN	NaN	43130000	NaN	NaN	NaN	59172000	NaN	NaN	NaN	NaN	36715000	NaN	NaN	NaN	NaN	NaN	NaN	NaN	NaN	NaN	NaN	NaN	NaN	NaN	NaN	25.3622	NaN	NaN	NaN	25.8184	NaN	NaN	NaN	NaN	25.1299	NaN	NaN	NaN	NaN	NaN	NaN	NaN	NaN	NaN	NaN	NaN	NaN	NaN
91830100	75524000	75570000	NaN	71834000	93077000	82819000	65231000	NaN	80634000	60446000	81326000	NaN	73482000	69203000	84080000	76782000	55959000	81199100	NaN	NaN	NaN	71028000	77339000	26.4525	26.1704	26.1713	NaN	26.0982	26.4719	26.3035	25.9591	NaN	26.2649	25.8491	26.2772	NaN	26.1309	26.0443	26.3253	26.1943	25.7379	26.275	NaN	NaN	NaN	26.0819	26.2047	1.41811	-0.0649791
376100000	569870000	411780000	451650000	395660000	596340000	807610000	840430000	410120000	870799000	461360000	1088200000	848480000	627690000	649770000	488640000	450840000	645430000	799400000	464910000	543490000	596220000	595070000	819840000	28.4865	29.0861	28.6173	28.7506	28.5597	29.1516	29.5891	29.6466	28.6115	29.6978	28.7813	30.0193	29.6603	29.2255	29.2754	28.8642	28.748	29.2657	29.5743	28.7924	29.0177	29.1513	29.1485	29.6108	-1.54619	-0.148758
286980000	266430000	338710000	298650000	301560000	323450000	293080000	360060000	317350000	322620000	384030000	271520000	292790000	389870000	368550000	304120000	414700000	365350000	324090000	400780000	308540000	361820000	371820000	367410000	28.0964	27.9892	28.3355	28.1539	28.1679	28.269	28.1267	28.4237	28.2415	28.2653	28.5166	28.0165	28.1253	28.5384	28.4573	28.1801	28.6275	28.4447	28.2718	28.5782	28.2009	28.4307	28.47	28.4528	-0.933011	-1.50773
186940000	207870000	198610000	224530000	194570000	265470000	230750000	190470000	258690000	209110000	203810000	218290000	246810000	209080000	163510000	223100000	159660000	214540000	220160000	184540000	201540000	208720000	190570000	237910000	27.478	27.6311	27.5654	27.7423	27.5357	27.984	27.7818	27.505	27.9466	27.6397	27.6026	27.7017	27.8788	27.6395	27.2848	27.7331	27.2504	27.6767	27.714	27.4594	27.5865	27.637	27.5057	27.8258	-0.888819	-0.0395583
NaN	NaN	NaN	NaN	81028000	NaN	NaN	NaN	NaN	NaN	NaN	NaN	NaN	NaN	NaN	NaN	NaN	NaN	NaN	NaN	NaN	NaN	NaN	NaN	NaN	NaN	NaN	NaN	26.2719	NaN	NaN	NaN	NaN	NaN	NaN	NaN	NaN	NaN	NaN	NaN	NaN	NaN	NaN	NaN	NaN	NaN	NaN	NaN	NaN	NaN
NaN	NaN	NaN	NaN	NaN	NaN	NaN	NaN	15981000	NaN	NaN	NaN	NaN	NaN	NaN	NaN	NaN	NaN	NaN	NaN	NaN	NaN	NaN	NaN	NaN	NaN	NaN	NaN	NaN	NaN	NaN	NaN	23.9299	NaN	NaN	NaN	NaN	NaN	NaN	NaN	NaN	NaN	NaN	NaN	NaN	NaN	NaN	NaN	NaN	NaN
46589000	44037000	49762000	30650000	45017000	39755000	NaN	27093000	NaN	NaN	NaN	NaN	NaN	25933000	NaN	22554000	NaN	NaN	27824000	NaN	NaN	NaN	NaN	31707000	25.4735	25.3922	25.5685	24.8694	25.424	25.2446	NaN	24.6914	NaN	NaN	NaN	NaN	NaN	24.6283	NaN	24.4269	NaN	NaN	24.7298	NaN	NaN	NaN	NaN	24.9183	1.33371	1.13847
76931000	78706000	79720000	81813000	85629900	99864000	NaN	NaN	NaN	NaN	NaN	NaN	NaN	NaN	NaN	NaN	54164000	NaN	NaN	NaN	NaN	NaN	NaN	NaN	26.1971	26.23	26.2484	26.2858	26.3516	26.5735	NaN	NaN	NaN	NaN	NaN	NaN	NaN	NaN	NaN	NaN	25.6908	NaN	NaN	NaN	NaN	NaN	NaN	NaN	-0.191559	-0.0688549
NaN	NaN	NaN	13993000	NaN	NaN	NaN	NaN	NaN	NaN	NaN	NaN	NaN	NaN	NaN	NaN	NaN	NaN	NaN	NaN	NaN	NaN	NaN	NaN	NaN	NaN	NaN	23.7382	NaN	NaN	NaN	NaN	NaN	NaN	NaN	NaN	NaN	NaN	NaN	NaN	NaN	NaN	NaN	NaN	NaN	NaN	NaN	NaN	NaN	NaN
NaN	NaN	NaN	NaN	NaN	NaN	NaN	24090000	NaN	NaN	NaN	NaN	NaN	NaN	NaN	NaN	NaN	NaN	NaN	NaN	NaN	NaN	NaN	NaN	NaN	NaN	NaN	NaN	NaN	NaN	NaN	24.5219	NaN	NaN	NaN	NaN	NaN	NaN	NaN	NaN	NaN	NaN	NaN	NaN	NaN	NaN	NaN	NaN	NaN	NaN
NaN	NaN	NaN	NaN	NaN	NaN	NaN	NaN	15682000	NaN	NaN	NaN	NaN	NaN	NaN	NaN	NaN	NaN	NaN	NaN	NaN	NaN	NaN	NaN	NaN	NaN	NaN	NaN	NaN	NaN	NaN	NaN	23.9026	NaN	NaN	NaN	NaN	NaN	NaN	NaN	NaN	NaN	NaN	NaN	NaN	NaN	NaN	NaN	NaN	NaN
NaN	NaN	NaN	NaN	NaN	NaN	NaN	NaN	22059000	NaN	NaN	NaN	NaN	NaN	NaN	NaN	NaN	NaN	NaN	NaN	NaN	NaN	NaN	NaN	NaN	NaN	NaN	NaN	NaN	NaN	NaN	NaN	24.3949	NaN	NaN	NaN	NaN	NaN	NaN	NaN	NaN	NaN	NaN	NaN	NaN	NaN	NaN	NaN	NaN	NaN
743070000	NaN	NaN	NaN	NaN	517660000	NaN	NaN	NaN	NaN	795670000	NaN	566880000	NaN	NaN	NaN	NaN	NaN	469680000	NaN	NaN	NaN	NaN	NaN	29.4689	NaN	NaN	NaN	NaN	28.9474	NaN	NaN	NaN	NaN	29.5676	NaN	29.0785	NaN	NaN	NaN	NaN	NaN	28.8071	NaN	NaN	NaN	NaN	NaN	1.12421	NaN
NaN	NaN	NaN	NaN	NaN	NaN	NaN	NaN	NaN	NaN	NaN	NaN	NaN	NaN	2344300	NaN	NaN	NaN	NaN	NaN	NaN	NaN	NaN	NaN	NaN	NaN	NaN	NaN	NaN	NaN	NaN	NaN	NaN	NaN	NaN	NaN	NaN	NaN	21.1607	NaN	NaN	NaN	NaN	NaN	NaN	NaN	NaN	NaN	NaN	NaN
7858300000	8330510000	8198300000	9099890000	8687400000	7948100000	7651600000	7869510000	9367390000	7514200000	8259990000	7472390000	6895290000	8119300000	7877690000	8380900000	8672300000	7792500000	7874900000	9377100000	9498010000	8906290000	8607510000	8043300000	32.8716	32.9558	32.9327	33.0832	33.0163	32.888	32.8331	32.8736	33.125	32.807	32.9435	32.7989	32.683	32.9187	32.8751	32.9645	33.0138	32.8594	32.8746	33.1265	33.145	33.0522	33.0029	32.9051	-0.467411	0.259632
NaN	NaN	NaN	NaN	NaN	NaN	NaN	NaN	NaN	NaN	NaN	2944700	NaN	NaN	NaN	NaN	NaN	NaN	NaN	NaN	NaN	NaN	NaN	NaN	NaN	NaN	NaN	NaN	NaN	NaN	NaN	NaN	NaN	NaN	NaN	21.4897	NaN	NaN	NaN	NaN	NaN	NaN	NaN	NaN	NaN	NaN	NaN	NaN	NaN	NaN
NaN	NaN	NaN	NaN	NaN	NaN	NaN	NaN	NaN	NaN	NaN	4988900	NaN	NaN	NaN	NaN	NaN	NaN	NaN	NaN	NaN	NaN	NaN	NaN	NaN	NaN	NaN	NaN	NaN	NaN	NaN	NaN	NaN	NaN	NaN	22.2503	NaN	NaN	NaN	NaN	NaN	NaN	NaN	NaN	NaN	NaN	NaN	NaN	NaN	NaN
NaN	NaN	NaN	NaN	7297600	NaN	NaN	NaN	NaN	NaN	NaN	NaN	NaN	NaN	NaN	NaN	NaN	NaN	NaN	NaN	NaN	NaN	NaN	NaN	NaN	NaN	NaN	NaN	22.799	NaN	NaN	NaN	NaN	NaN	NaN	NaN	NaN	NaN	NaN	NaN	NaN	NaN	NaN	NaN	NaN	NaN	NaN	NaN	NaN	NaN
NaN	NaN	NaN	NaN	39366000	NaN	NaN	NaN	NaN	NaN	NaN	NaN	NaN	NaN	NaN	NaN	NaN	NaN	NaN	NaN	NaN	NaN	NaN	NaN	NaN	NaN	NaN	NaN	25.2304	NaN	NaN	NaN	NaN	NaN	NaN	NaN	NaN	NaN	NaN	NaN	NaN	NaN	NaN	NaN	NaN	NaN	NaN	NaN	NaN	NaN
NaN	NaN	NaN	NaN	NaN	NaN	NaN	NaN	NaN	NaN	NaN	NaN	NaN	NaN	NaN	NaN	32156000	NaN	NaN	NaN	NaN	NaN	NaN	NaN	NaN	NaN	NaN	NaN	NaN	NaN	NaN	NaN	NaN	NaN	NaN	NaN	NaN	NaN	NaN	NaN	24.9386	NaN	NaN	NaN	NaN	NaN	NaN	NaN	NaN	NaN
73855000	84822000	78737000	87098000	NaN	70888000	82094000	97206000	77708000	96690000	74096000	85615000	114460000	101250000	78073000	83708000	81728000	93052100	99644000	NaN	94382000	91360000	90325000	104710000	26.1382	26.3379	26.2305	26.3761	NaN	26.079	26.2908	26.5345	26.2116	26.5269	26.1429	26.3514	26.7703	26.5933	26.2183	26.3189	26.2843	26.4715	26.5703	NaN	26.492	26.4451	26.4286	26.6418	-1.24433	-0.142409
42072000	40364000	NaN	38724000	42923000	NaN	NaN	NaN	NaN	NaN	NaN	NaN	34658000	NaN	NaN	NaN	NaN	NaN	NaN	NaN	NaN	NaN	NaN	NaN	25.3264	25.2666	NaN	25.2067	25.3552	NaN	NaN	NaN	NaN	NaN	NaN	NaN	25.0467	NaN	NaN	NaN	NaN	NaN	NaN	NaN	NaN	NaN	NaN	NaN	0.475044	0
NaN	NaN	NaN	NaN	NaN	73637000	NaN	NaN	NaN	NaN	NaN	NaN	NaN	NaN	NaN	NaN	NaN	NaN	NaN	NaN	NaN	NaN	NaN	NaN	NaN	NaN	NaN	NaN	NaN	26.1339	NaN	NaN	NaN	NaN	NaN	NaN	NaN	NaN	NaN	NaN	NaN	NaN	NaN	NaN	NaN	NaN	NaN	NaN	NaN	NaN
NaN	NaN	NaN	NaN	NaN	NaN	NaN	NaN	NaN	NaN	NaN	NaN	NaN	NaN	NaN	NaN	NaN	NaN	NaN	25113000	NaN	NaN	NaN	NaN	NaN	NaN	NaN	NaN	NaN	NaN	NaN	NaN	NaN	NaN	NaN	NaN	NaN	NaN	NaN	NaN	NaN	NaN	NaN	24.5819	NaN	NaN	NaN	NaN	NaN	NaN
36963000	NaN	NaN	NaN	NaN	NaN	NaN	72988000	49556000	NaN	NaN	NaN	NaN	NaN	NaN	51020000	55843000	NaN	NaN	53093000	45217000	NaN	NaN	NaN	25.1396	NaN	NaN	NaN	NaN	NaN	NaN	26.1212	25.5626	NaN	NaN	NaN	NaN	NaN	NaN	25.6046	25.7349	NaN	NaN	25.662	25.4304	NaN	NaN	NaN	-1.55648	NaN
NaN	NaN	NaN	NaN	NaN	33494000	NaN	NaN	NaN	NaN	NaN	NaN	NaN	NaN	NaN	NaN	NaN	NaN	NaN	NaN	NaN	NaN	NaN	NaN	NaN	NaN	NaN	NaN	NaN	24.9974	NaN	NaN	NaN	NaN	NaN	NaN	NaN	NaN	NaN	NaN	NaN	NaN	NaN	NaN	NaN	NaN	NaN	NaN	NaN	NaN
277700000	256990000	235470000	182340000	224150000	194180000	223250000	244070000	210910000	237270000	251490000	254440000	137460000	206080000	234880000	218100000	250110000	168660000	237320000	222020000	218820000	239070000	257890000	266240000	28.049	27.9371	27.811	27.4421	27.7399	27.5328	27.7341	27.8627	27.6521	27.822	27.9059	27.9228	27.0344	27.6186	27.8073	27.7004	27.898	27.3295	27.8223	27.7261	27.7052	27.8329	27.9422	27.9882	1.00869	0.538341
99350000	91853000	94078000	75277000	91677900	91762000	164060000	220960000	124660000	220570000	174400000	190700000	NaN	171000000	182570000	140340000	156160000	180610000	152920000	123840000	85891000	163560000	163960000	187680000	26.566	26.4528	26.4874	26.1657	26.4501	26.4514	27.2896	27.7192	26.8934	27.7167	27.3778	27.5067	NaN	27.3494	27.4439	27.0644	27.2185	27.4283	27.1882	26.8839	26.356	27.2852	27.2888	27.4837	-1.29043	-1.51431
NaN	NaN	NaN	NaN	NaN	NaN	NaN	NaN	NaN	18576000	NaN	NaN	NaN	NaN	NaN	NaN	NaN	NaN	NaN	NaN	NaN	NaN	NaN	NaN	NaN	NaN	NaN	NaN	NaN	NaN	NaN	NaN	NaN	24.1469	NaN	NaN	NaN	NaN	NaN	NaN	NaN	NaN	NaN	NaN	NaN	NaN	NaN	NaN	NaN	NaN
NaN	NaN	NaN	NaN	NaN	34743000	NaN	NaN	NaN	NaN	NaN	NaN	NaN	NaN	NaN	NaN	NaN	NaN	NaN	NaN	NaN	NaN	NaN	NaN	NaN	NaN	NaN	NaN	NaN	25.0502	NaN	NaN	NaN	NaN	NaN	NaN	NaN	NaN	NaN	NaN	NaN	NaN	NaN	NaN	NaN	NaN	NaN	NaN	NaN	NaN
NaN	53326000	NaN	45713000	NaN	NaN	NaN	NaN	NaN	NaN	NaN	52228000	58764000	NaN	NaN	49695000	NaN	52455000	51955000	NaN	NaN	NaN	NaN	50459000	NaN	25.6683	NaN	25.4461	NaN	NaN	NaN	NaN	NaN	NaN	NaN	25.6383	25.8084	NaN	NaN	25.5666	NaN	25.6446	25.6308	NaN	NaN	NaN	NaN	25.5886	NaN	0.329252
NaN	NaN	NaN	NaN	NaN	28512000	NaN	NaN	NaN	NaN	NaN	NaN	NaN	NaN	NaN	NaN	NaN	NaN	NaN	NaN	NaN	NaN	NaN	NaN	NaN	NaN	NaN	NaN	NaN	24.7651	NaN	NaN	NaN	NaN	NaN	NaN	NaN	NaN	NaN	NaN	NaN	NaN	NaN	NaN	NaN	NaN	NaN	NaN	NaN	NaN
NaN	NaN	NaN	NaN	NaN	NaN	NaN	NaN	NaN	NaN	NaN	NaN	NaN	NaN	NaN	NaN	304510000	NaN	NaN	NaN	NaN	NaN	NaN	NaN	NaN	NaN	NaN	NaN	NaN	NaN	NaN	NaN	NaN	NaN	NaN	NaN	NaN	NaN	NaN	NaN	28.1819	NaN	NaN	NaN	NaN	NaN	NaN	NaN	NaN	NaN
NaN	NaN	NaN	NaN	NaN	NaN	6525700	NaN	NaN	NaN	NaN	NaN	NaN	NaN	NaN	NaN	NaN	NaN	NaN	NaN	NaN	NaN	NaN	NaN	NaN	NaN	NaN	NaN	NaN	NaN	22.6377	NaN	NaN	NaN	NaN	NaN	NaN	NaN	NaN	NaN	NaN	NaN	NaN	NaN	NaN	NaN	NaN	NaN	NaN	NaN
NaN	NaN	NaN	NaN	NaN	NaN	NaN	NaN	NaN	NaN	NaN	NaN	NaN	NaN	NaN	NaN	NaN	NaN	NaN	NaN	NaN	NaN	4951000	NaN	NaN	NaN	NaN	NaN	NaN	NaN	NaN	NaN	NaN	NaN	NaN	NaN	NaN	NaN	NaN	NaN	NaN	NaN	NaN	NaN	NaN	NaN	22.2393	NaN	NaN	NaN
NaN	NaN	NaN	NaN	NaN	NaN	68695000	59806000	NaN	53076000	NaN	59446000	NaN	NaN	NaN	NaN	NaN	57996000	NaN	NaN	48892000	NaN	NaN	48737000	NaN	NaN	NaN	NaN	NaN	NaN	26.0337	25.8338	NaN	25.6616	NaN	25.8251	NaN	NaN	NaN	NaN	NaN	25.7894	NaN	NaN	25.5431	NaN	NaN	25.5385	NaN	NaN
NaN	NaN	NaN	NaN	NaN	NaN	NaN	NaN	NaN	NaN	NaN	NaN	NaN	NaN	NaN	NaN	NaN	NaN	NaN	NaN	NaN	NaN	NaN	66513000	NaN	NaN	NaN	NaN	NaN	NaN	NaN	NaN	NaN	NaN	NaN	NaN	NaN	NaN	NaN	NaN	NaN	NaN	NaN	NaN	NaN	NaN	NaN	25.9871	NaN	NaN
86447000	99796000	98265900	94838000	108680000	100620000	99565000	83779000	112710000	96987000	98006100	89625000	79610000	83976000	84341000	83972000	95973000	80296000	87807000	102720000	107280000	91751100	83433000	94101000	26.3653	26.5725	26.5502	26.499	26.6955	26.5843	26.5691	26.3201	26.748	26.5313	26.5464	26.4174	26.2464	26.3235	26.3297	26.3234	26.5161	26.2588	26.3878	26.6141	26.6768	26.4512	26.3141	26.4877	-0.886189	0.54785
69485000	76365000	67198000	74363000	70124000	67351000	NaN	59320000	50818000	NaN	50168000	62350000	58450000	80201000	52190000	75359000	62833000	52791000	67019000	59025000	66677000	NaN	66997000	69026000	26.0502	26.1864	26.0019	26.1481	26.0634	26.0052	NaN	25.822	25.5988	NaN	25.5803	25.8939	25.8007	26.2571	25.6373	26.1673	25.905	25.6538	25.9981	25.8148	25.9907	NaN	25.9976	26.0406	0.252649	0.906844
NaN	NaN	NaN	NaN	NaN	NaN	14198000	NaN	NaN	NaN	NaN	NaN	NaN	NaN	NaN	NaN	NaN	NaN	NaN	NaN	NaN	NaN	NaN	NaN	NaN	NaN	NaN	NaN	NaN	NaN	23.7592	NaN	NaN	NaN	NaN	NaN	NaN	NaN	NaN	NaN	NaN	NaN	NaN	NaN	NaN	NaN	NaN	NaN	NaN	NaN
102200000	106480000	106180000	108020000	96111000	92638000	93042000	106740000	NaN	129460000	117000000	110240000	132250000	93101000	96641000	85929000	114290000	100200000	104500000	NaN	89285000	85848900	90513000	103970000	26.6068	26.666	26.6619	26.6867	26.5182	26.4651	26.4714	26.6695	NaN	26.9479	26.8019	26.7161	26.9787	26.4723	26.5261	26.3566	26.7681	26.5783	26.6389	NaN	26.4119	26.3553	26.4316	26.6316	-0.0721736	0.272713
78786000	65921000	NaN	74746000	79961000	59080000	NaN	NaN	NaN	NaN	86715000	64508000	70143000	NaN	NaN	85433000	76635000	NaN	NaN	67968000	87644000	NaN	NaN	NaN	26.2314	25.9742	NaN	26.1555	26.2528	25.8162	NaN	NaN	NaN	NaN	26.3698	25.943	26.0638	NaN	NaN	26.3483	26.1915	NaN	NaN	26.0184	26.3852	NaN	NaN	NaN	0.311401	-1.07094
NaN	NaN	55641000	NaN	NaN	NaN	NaN	NaN	NaN	NaN	NaN	NaN	NaN	NaN	NaN	NaN	NaN	57746000	NaN	NaN	NaN	NaN	NaN	NaN	NaN	NaN	25.7296	NaN	NaN	NaN	NaN	NaN	NaN	NaN	NaN	NaN	NaN	NaN	NaN	NaN	NaN	25.7832	NaN	NaN	NaN	NaN	NaN	NaN	NaN	NaN
NaN	NaN	NaN	NaN	NaN	29994000	NaN	NaN	NaN	NaN	NaN	NaN	NaN	NaN	NaN	NaN	NaN	NaN	NaN	NaN	NaN	NaN	NaN	NaN	NaN	NaN	NaN	NaN	NaN	24.8382	NaN	NaN	NaN	NaN	NaN	NaN	NaN	NaN	NaN	NaN	NaN	NaN	NaN	NaN	NaN	NaN	NaN	NaN	NaN	NaN
13971000	NaN	NaN	NaN	NaN	NaN	NaN	NaN	NaN	NaN	NaN	NaN	NaN	NaN	NaN	NaN	NaN	NaN	NaN	NaN	NaN	NaN	NaN	NaN	23.7359	NaN	NaN	NaN	NaN	NaN	NaN	NaN	NaN	NaN	NaN	NaN	NaN	NaN	NaN	NaN	NaN	NaN	NaN	NaN	NaN	NaN	NaN	NaN	NaN	NaN
NaN	NaN	53729000	NaN	NaN	NaN	NaN	NaN	NaN	NaN	NaN	NaN	NaN	NaN	NaN	NaN	NaN	NaN	NaN	NaN	NaN	NaN	NaN	NaN	NaN	NaN	25.6792	NaN	NaN	NaN	NaN	NaN	NaN	NaN	NaN	NaN	NaN	NaN	NaN	NaN	NaN	NaN	NaN	NaN	NaN	NaN	NaN	NaN	NaN	NaN
NaN	NaN	NaN	NaN	NaN	NaN	NaN	NaN	NaN	NaN	NaN	NaN	NaN	NaN	NaN	NaN	NaN	NaN	NaN	NaN	19177000	NaN	NaN	NaN	NaN	NaN	NaN	NaN	NaN	NaN	NaN	NaN	NaN	NaN	NaN	NaN	NaN	NaN	NaN	NaN	NaN	NaN	NaN	NaN	24.1929	NaN	NaN	NaN	NaN	NaN
NaN	NaN	NaN	NaN	NaN	NaN	75469000	59944000	NaN	NaN	NaN	60945000	NaN	NaN	NaN	NaN	NaN	69178000	NaN	NaN	NaN	61834000	NaN	NaN	NaN	NaN	NaN	NaN	NaN	NaN	26.1694	25.8371	NaN	NaN	NaN	25.861	NaN	NaN	NaN	NaN	NaN	26.0438	NaN	NaN	NaN	25.8819	NaN	NaN	NaN	NaN
127620000	148640000	147340000	163550000	146600000	148360000	152930000	139660000	99605000	158800000	96243000	160300000	140250000	132950000	136860000	104380000	NaN	156470000	136560000	NaN	118730000	123870000	121110000	150240000	26.9273	27.1472	27.1346	27.2852	27.1273	27.1445	27.1883	27.0573	26.5697	27.2426	26.5202	27.2562	27.0634	26.9863	27.0281	26.6373	NaN	27.2213	27.025	NaN	26.8231	26.8843	26.8517	27.1627	-0.590399	0.385283
NaN	NaN	NaN	NaN	NaN	NaN	NaN	NaN	30970000	NaN	NaN	NaN	NaN	NaN	NaN	NaN	NaN	NaN	NaN	NaN	NaN	NaN	NaN	NaN	NaN	NaN	NaN	NaN	NaN	NaN	NaN	NaN	24.8844	NaN	NaN	NaN	NaN	NaN	NaN	NaN	NaN	NaN	NaN	NaN	NaN	NaN	NaN	NaN	NaN	NaN
NaN	NaN	NaN	NaN	NaN	NaN	NaN	23612000	NaN	NaN	NaN	29670000	NaN	NaN	NaN	NaN	NaN	NaN	24757000	NaN	NaN	23077000	38716000	NaN	NaN	NaN	NaN	NaN	NaN	NaN	NaN	24.493	NaN	NaN	NaN	24.8225	NaN	NaN	NaN	NaN	NaN	NaN	24.5613	NaN	NaN	24.46	25.2064	NaN	NaN	NaN
158460000	148910000	154010000	171890000	177230000	142760000	158920000	147110000	202870000	137800000	202790000	138390000	114730000	173540000	168330000	178760000	185400000	140280000	150660000	206290000	186230000	183090000	201470000	157360000	27.2395	27.1499	27.1984	27.3569	27.401	27.089	27.2437	27.1323	27.596	27.038	27.5954	27.0442	26.7737	27.3707	27.3267	27.4134	27.4661	27.0637	27.1667	27.6201	27.4725	27.448	27.586	27.2295	-0.211542	-0.626862
NaN	15790000	NaN	NaN	NaN	NaN	NaN	NaN	NaN	NaN	NaN	NaN	NaN	NaN	NaN	NaN	NaN	NaN	NaN	NaN	NaN	NaN	NaN	NaN	NaN	23.9125	NaN	NaN	NaN	NaN	NaN	NaN	NaN	NaN	NaN	NaN	NaN	NaN	NaN	NaN	NaN	NaN	NaN	NaN	NaN	NaN	NaN	NaN	NaN	NaN
NaN	NaN	NaN	NaN	NaN	NaN	NaN	NaN	NaN	NaN	NaN	NaN	NaN	NaN	NaN	NaN	NaN	NaN	NaN	NaN	NaN	NaN	NaN	25658000	NaN	NaN	NaN	NaN	NaN	NaN	NaN	NaN	NaN	NaN	NaN	NaN	NaN	NaN	NaN	NaN	NaN	NaN	NaN	NaN	NaN	NaN	NaN	24.6129	NaN	NaN
NaN	NaN	NaN	NaN	NaN	NaN	NaN	24358000	NaN	NaN	NaN	NaN	NaN	NaN	NaN	NaN	NaN	NaN	NaN	NaN	NaN	NaN	NaN	NaN	NaN	NaN	NaN	NaN	NaN	NaN	NaN	24.5379	NaN	NaN	NaN	NaN	NaN	NaN	NaN	NaN	NaN	NaN	NaN	NaN	NaN	NaN	NaN	NaN	NaN	NaN
NaN	NaN	NaN	NaN	NaN	21006000	NaN	NaN	NaN	NaN	NaN	NaN	NaN	NaN	NaN	NaN	NaN	NaN	NaN	NaN	NaN	NaN	NaN	NaN	NaN	NaN	NaN	NaN	NaN	24.3243	NaN	NaN	NaN	NaN	NaN	NaN	NaN	NaN	NaN	NaN	NaN	NaN	NaN	NaN	NaN	NaN	NaN	NaN	NaN	NaN
1364900000	1483800000	1395800000	1342300000	1524900000	1355000000	1162200000	1487100000	1392400000	1310300000	1540400000	1293500000	1445900000	1340900000	1437900000	1383900000	1341200000	1310400000	1201900000	1237300000	1389000000	1372600000	1278700000	1223400000	30.3461	30.4667	30.3784	30.3221	30.5061	30.3356	30.1142	30.4699	30.3749	30.2873	30.5207	30.2686	30.4293	30.3206	30.4213	30.3661	30.3209	30.2874	30.1627	30.2045	30.3714	30.3543	30.252	30.1882	0.049794	1.19251
NaN	NaN	NaN	NaN	NaN	NaN	85477000	86497000	85823000	86184000	96620000	79888000	67317000	70499000	76614000	86354000	94722000	87193000	69550000	NaN	84352000	71863000	86275100	NaN	NaN	NaN	NaN	NaN	NaN	NaN	26.349	26.3661	26.3549	26.3609	26.5258	26.2515	26.0045	26.0711	26.1911	26.3638	26.4972	26.3777	26.0515	NaN	26.3299	26.0987	26.3624	NaN	NaN	NaN
59908000	58118000	64744000	56209000	NaN	NaN	NaN	63614000	NaN	58275000	NaN	65968000	51681000	62540000	70456000	NaN	61700000	NaN	62259000	NaN	57432000	78625000	58712000	NaN	25.8362	25.7925	25.9482	25.7443	NaN	NaN	NaN	25.9228	NaN	25.7964	NaN	25.9753	25.6231	25.8983	26.0702	NaN	25.8788	NaN	25.8918	NaN	25.7754	26.2285	25.8072	NaN	-0.294999	-0.5986
NaN	NaN	NaN	NaN	NaN	NaN	NaN	NaN	35910000	NaN	NaN	NaN	NaN	NaN	NaN	NaN	NaN	40040000	NaN	NaN	NaN	NaN	NaN	NaN	NaN	NaN	NaN	NaN	NaN	NaN	NaN	NaN	25.0979	NaN	NaN	NaN	NaN	NaN	NaN	NaN	NaN	25.2549	NaN	NaN	NaN	NaN	NaN	NaN	NaN	NaN
NaN	NaN	NaN	NaN	NaN	NaN	NaN	NaN	23077000	NaN	NaN	NaN	NaN	NaN	NaN	NaN	NaN	NaN	NaN	NaN	NaN	NaN	NaN	NaN	NaN	NaN	NaN	NaN	NaN	NaN	NaN	NaN	24.46	NaN	NaN	NaN	NaN	NaN	NaN	NaN	NaN	NaN	NaN	NaN	NaN	NaN	NaN	NaN	NaN	NaN
220250000	212110000	174370000	167910000	173120000	197370000	434880000	303720000	297340000	391000000	303660000	333630000	195240000	295870000	325620000	379760000	246920000	284000000	292000000	211620000	176020000	261940000	187510000	251640000	27.7146	27.6602	27.3776	27.3231	27.3672	27.5563	28.696	28.1782	28.1475	28.5426	28.1779	28.3137	27.5407	28.1404	28.2786	28.5005	27.8795	28.0813	28.1214	27.6569	27.3912	27.9647	27.4824	27.9068	-0.543725	-0.677296
348660000	340290000	384410000	363700000	356290000	371070000	552330000	423980000	522030000	449760000	397390000	481030000	528490000	375450000	400960000	380740000	331750000	389160000	473970000	333010000	436020000	388580000	390510000	425940000	28.3772	28.3422	28.5181	28.4382	28.4085	28.4671	29.041	28.6594	28.9596	28.7446	28.566	28.8416	28.9773	28.484	28.5789	28.5042	28.3055	28.5358	28.8202	28.311	28.6998	28.5336	28.5408	28.6661	-0.735343	-0.895411
NaN	NaN	NaN	NaN	NaN	NaN	6270200	NaN	NaN	NaN	NaN	NaN	NaN	NaN	NaN	NaN	NaN	NaN	NaN	NaN	NaN	NaN	NaN	NaN	NaN	NaN	NaN	NaN	NaN	NaN	22.5801	NaN	NaN	NaN	NaN	NaN	NaN	NaN	NaN	NaN	NaN	NaN	NaN	NaN	NaN	NaN	NaN	NaN	NaN	NaN
NaN	NaN	NaN	NaN	NaN	NaN	42417000	NaN	NaN	NaN	NaN	NaN	38575000	NaN	NaN	NaN	NaN	NaN	NaN	NaN	NaN	NaN	NaN	NaN	NaN	NaN	NaN	NaN	NaN	NaN	25.3381	NaN	NaN	NaN	NaN	NaN	25.2012	NaN	NaN	NaN	NaN	NaN	NaN	NaN	NaN	NaN	NaN	NaN	NaN	NaN
943630000	983940000	968511000	838980000	987120000	954990000	950510000	737830000	772560000	754620000	801870000	871450000	509450000	732440000	795980000	779870000	652280000	711430000	750150000	775370000	687090000	756110000	749840000	837710000	29.8136	29.874	29.8512	29.6441	29.8787	29.8309	29.8241	29.4587	29.5251	29.4912	29.5788	29.6988	28.9244	29.4481	29.5682	29.5387	29.2809	29.4061	29.4826	29.5303	29.3559	29.494	29.482	29.6419	1.25143	1.52196
NaN	NaN	NaN	NaN	NaN	NaN	NaN	NaN	NaN	NaN	18282000	NaN	NaN	NaN	NaN	NaN	NaN	NaN	NaN	NaN	NaN	NaN	NaN	NaN	NaN	NaN	NaN	NaN	NaN	NaN	NaN	NaN	NaN	NaN	24.1239	NaN	NaN	NaN	NaN	NaN	NaN	NaN	NaN	NaN	NaN	NaN	NaN	NaN	NaN	NaN
NaN	5566600	NaN	NaN	NaN	NaN	NaN	NaN	NaN	NaN	NaN	NaN	NaN	NaN	NaN	NaN	NaN	NaN	NaN	NaN	NaN	NaN	NaN	NaN	NaN	22.4084	NaN	NaN	NaN	NaN	NaN	NaN	NaN	NaN	NaN	NaN	NaN	NaN	NaN	NaN	NaN	NaN	NaN	NaN	NaN	NaN	NaN	NaN	NaN	NaN
694340000	726940000	694480000	733670000	690270000	713510000	922160000	892439000	949450000	917460000	975490000	936530000	1033600000	1126500000	1006800000	1015500000	1051000000	1096000000	1056000000	1024700000	1102500000	1078700000	1055800000	1066000000	29.3711	29.4373	29.3714	29.4506	29.3626	29.4104	29.7804	29.7332	29.8225	29.7731	29.8616	29.8027	29.945	30.0692	29.9071	29.9195	29.9691	30.0296	29.976	29.9326	30.0381	30.0066	29.9757	29.9896	-1.94288	-1.69232
53197000	59345000	NaN	53506000	NaN	48617000	NaN	NaN	NaN	46648000	50147000	39455000	NaN	NaN	NaN	NaN	NaN	NaN	NaN	NaN	NaN	NaN	NaN	NaN	25.6648	25.8226	NaN	25.6732	NaN	25.535	NaN	NaN	NaN	25.4753	25.5797	25.2337	NaN	NaN	NaN	NaN	NaN	NaN	NaN	NaN	NaN	NaN	NaN	NaN	0.457924	1.30615
NaN	NaN	NaN	NaN	NaN	NaN	NaN	20675000	NaN	NaN	NaN	NaN	NaN	NaN	NaN	NaN	NaN	NaN	NaN	NaN	NaN	NaN	NaN	NaN	NaN	NaN	NaN	NaN	NaN	NaN	NaN	24.3014	NaN	NaN	NaN	NaN	NaN	NaN	NaN	NaN	NaN	NaN	NaN	NaN	NaN	NaN	NaN	NaN	NaN	NaN
195570000	156340000	189940000	146670000	160610000	168630000	209740000	151530000	187010000	147970000	169920000	158030000	95709000	181880000	166170000	181070000	154160000	203250000	151210000	210610000	137510000	180140000	175050000	171500000	27.5431	27.2201	27.501	27.128	27.259	27.3293	27.644	27.175	27.4785	27.1407	27.3403	27.2356	26.5122	27.4384	27.3081	27.432	27.1999	27.5987	27.172	27.65	27.035	27.4245	27.3832	27.3536	0.86502	-0.476144
NaN	38166000	NaN	33317000	NaN	33258000	52274000	66339000	41966000	53787000	NaN	63637000	56158000	49407000	60683000	42787000	NaN	55748000	48462000	NaN	NaN	48587000	47116000	49056000	NaN	25.1858	NaN	24.9898	NaN	24.9872	25.6396	25.9834	25.3227	25.6808	NaN	25.9234	25.743	25.5582	25.8548	25.3507	NaN	25.7324	25.5303	NaN	NaN	25.5341	25.4897	25.5479	NaN	-1.23597
NaN	NaN	NaN	NaN	NaN	NaN	NaN	NaN	10844000	NaN	NaN	NaN	NaN	NaN	NaN	NaN	NaN	NaN	NaN	NaN	NaN	NaN	NaN	NaN	NaN	NaN	NaN	NaN	NaN	NaN	NaN	NaN	23.3704	NaN	NaN	NaN	NaN	NaN	NaN	NaN	NaN	NaN	NaN	NaN	NaN	NaN	NaN	NaN	NaN	NaN
4283500000	3932800000	4342600000	4143400000	4182000000	4214200000	4344600000	4226800000	4366200000	3886800000	4404000000	3784700000	3850000000	4029700000	4135000000	4140600000	4108100000	4036800000	3869400000	4183100000	3703300000	3998300000	4118700000	3893200000	31.9961	31.8729	32.0159	31.9482	31.9615	31.9726	32.0166	31.9769	32.0237	31.8559	32.0362	31.8175	31.8422	31.908	31.9452	31.9472	31.9358	31.9106	31.8495	31.9619	31.7862	31.8967	31.9395	31.8583	0.761838	-0.984782
27002000	17624000	NaN	NaN	NaN	NaN	NaN	NaN	NaN	NaN	NaN	NaN	18960000	NaN	NaN	NaN	NaN	NaN	NaN	NaN	NaN	NaN	NaN	NaN	24.6866	24.071	NaN	NaN	NaN	NaN	NaN	NaN	NaN	NaN	NaN	NaN	24.1765	NaN	NaN	NaN	NaN	NaN	NaN	NaN	NaN	NaN	NaN	NaN	1.38495	-0.286215
305850000	403490000	378280000	277140000	354950000	371400000	355070000	390540000	289750000	346600000	309000000	320240000	130900000	314010000	324730000	281670000	263320000	337930000	261250000	367050000	218190000	270920000	363460000	291720000	28.1882	28.588	28.4949	28.046	28.403	28.4684	28.4035	28.5409	28.1102	28.3687	28.203	28.2546	26.9639	28.2262	28.2747	28.0694	27.9722	28.3321	27.9609	28.4514	27.701	28.0133	28.4372	28.12	-0.151799	1.01153
NaN	NaN	NaN	NaN	NaN	NaN	NaN	NaN	NaN	NaN	NaN	NaN	NaN	NaN	NaN	NaN	NaN	15272000	NaN	NaN	NaN	NaN	NaN	NaN	NaN	NaN	NaN	NaN	NaN	NaN	NaN	NaN	NaN	NaN	NaN	NaN	NaN	NaN	NaN	NaN	NaN	23.8644	NaN	NaN	NaN	NaN	NaN	NaN	NaN	NaN
NaN	NaN	NaN	NaN	NaN	NaN	NaN	NaN	NaN	NaN	NaN	NaN	NaN	NaN	NaN	NaN	NaN	NaN	NaN	NaN	NaN	NaN	NaN	26003000	NaN	NaN	NaN	NaN	NaN	NaN	NaN	NaN	NaN	NaN	NaN	NaN	NaN	NaN	NaN	NaN	NaN	NaN	NaN	NaN	NaN	NaN	NaN	24.6322	NaN	NaN
NaN	NaN	NaN	NaN	NaN	NaN	NaN	27471000	NaN	NaN	NaN	NaN	NaN	NaN	NaN	NaN	NaN	NaN	NaN	NaN	NaN	NaN	NaN	NaN	NaN	NaN	NaN	NaN	NaN	NaN	NaN	24.7114	NaN	NaN	NaN	NaN	NaN	NaN	NaN	NaN	NaN	NaN	NaN	NaN	NaN	NaN	NaN	NaN	NaN	NaN
NaN	NaN	NaN	NaN	NaN	NaN	20921000	NaN	NaN	NaN	NaN	NaN	NaN	NaN	NaN	NaN	NaN	NaN	NaN	NaN	NaN	NaN	NaN	NaN	NaN	NaN	NaN	NaN	NaN	NaN	24.3184	NaN	NaN	NaN	NaN	NaN	NaN	NaN	NaN	NaN	NaN	NaN	NaN	NaN	NaN	NaN	NaN	NaN	NaN	NaN
NaN	NaN	NaN	NaN	NaN	NaN	NaN	NaN	NaN	NaN	NaN	NaN	NaN	NaN	NaN	NaN	NaN	NaN	33057000	NaN	NaN	NaN	NaN	NaN	NaN	NaN	NaN	NaN	NaN	NaN	NaN	NaN	NaN	NaN	NaN	NaN	NaN	NaN	NaN	NaN	NaN	NaN	24.9785	NaN	NaN	NaN	NaN	NaN	NaN	NaN
NaN	NaN	NaN	NaN	NaN	NaN	17935000	NaN	NaN	NaN	NaN	NaN	NaN	NaN	NaN	NaN	NaN	NaN	NaN	NaN	NaN	NaN	NaN	NaN	NaN	NaN	NaN	NaN	NaN	NaN	24.0963	NaN	NaN	NaN	NaN	NaN	NaN	NaN	NaN	NaN	NaN	NaN	NaN	NaN	NaN	NaN	NaN	NaN	NaN	NaN
110140000	90079100	108490000	85200000	119270000	117000000	171030000	121100000	143340000	119680000	118080000	121490000	139150000	117080000	147160000	162200000	134040000	135010000	144170000	118730000	123390000	119030000	143010000	145100000	26.7148	26.4247	26.693	26.3444	26.8297	26.8019	27.3497	26.8516	27.0949	26.8346	26.8152	26.8563	27.0521	26.8029	27.1328	27.2732	26.9981	27.0085	27.1032	26.8231	26.8787	26.8267	27.0915	27.1125	-0.579656	-1.78777
NaN	NaN	NaN	NaN	NaN	NaN	NaN	NaN	NaN	NaN	NaN	NaN	29170000	NaN	NaN	NaN	NaN	NaN	NaN	NaN	NaN	NaN	NaN	NaN	NaN	NaN	NaN	NaN	NaN	NaN	NaN	NaN	NaN	NaN	NaN	NaN	24.798	NaN	NaN	NaN	NaN	NaN	NaN	NaN	NaN	NaN	NaN	NaN	NaN	NaN
NaN	NaN	NaN	NaN	NaN	NaN	NaN	NaN	NaN	NaN	37270000	NaN	NaN	NaN	NaN	NaN	NaN	NaN	NaN	NaN	NaN	NaN	NaN	NaN	NaN	NaN	NaN	NaN	NaN	NaN	NaN	NaN	NaN	NaN	25.1515	NaN	NaN	NaN	NaN	NaN	NaN	NaN	NaN	NaN	NaN	NaN	NaN	NaN	NaN	NaN
NaN	NaN	NaN	NaN	NaN	NaN	NaN	NaN	16450000	NaN	NaN	NaN	NaN	NaN	NaN	NaN	NaN	NaN	NaN	NaN	NaN	NaN	NaN	NaN	NaN	NaN	NaN	NaN	NaN	NaN	NaN	NaN	23.9716	NaN	NaN	NaN	NaN	NaN	NaN	NaN	NaN	NaN	NaN	NaN	NaN	NaN	NaN	NaN	NaN	NaN
NaN	NaN	NaN	NaN	NaN	NaN	NaN	NaN	NaN	NaN	NaN	NaN	NaN	NaN	11053000	NaN	NaN	NaN	NaN	NaN	NaN	NaN	NaN	NaN	NaN	NaN	NaN	NaN	NaN	NaN	NaN	NaN	NaN	NaN	NaN	NaN	NaN	NaN	23.3979	NaN	NaN	NaN	NaN	NaN	NaN	NaN	NaN	NaN	NaN	NaN
120520000	102940000	117750000	107030000	123540000	107030000	115340000	107130000	128350000	97085000	92456900	89660000	89708000	104270000	112700000	120300000	124020000	140470000	86384000	128680000	120930000	132470000	114720000	94136000	26.8447	26.6172	26.8112	26.6734	26.8804	26.6734	26.7813	26.6748	26.9355	26.5327	26.4623	26.418	26.4187	26.6357	26.7479	26.8421	26.886	27.0657	26.3643	26.9392	26.8496	26.9811	26.7735	26.4882	0.418809	-0.715709
NaN	42918000	NaN	43268000	46421000	45315000	42367000	41451000	NaN	NaN	NaN	NaN	38348000	NaN	40445000	NaN	NaN	NaN	NaN	NaN	NaN	NaN	NaN	NaN	NaN	25.3551	NaN	25.3668	25.4683	25.4335	25.3364	25.3049	NaN	NaN	NaN	NaN	25.1926	NaN	25.2695	NaN	NaN	NaN	NaN	NaN	NaN	NaN	NaN	NaN	NaN	0.105876
114210000	NaN	126680000	119410000	101350000	94826000	74523000	93540000	NaN	77669000	NaN	64714000	62086000	92532000	NaN	98167000	NaN	93341000	82477000	NaN	NaN	88635000	87150000	80502000	26.7671	NaN	26.9166	26.8313	26.5948	26.4988	26.1512	26.4791	NaN	26.2108	NaN	25.9476	25.8878	26.4634	NaN	26.5487	NaN	26.476	26.2975	NaN	NaN	26.4014	26.377	26.2625	1.06648	NaN
NaN	NaN	NaN	NaN	86776000	NaN	NaN	NaN	NaN	NaN	NaN	NaN	NaN	NaN	NaN	NaN	NaN	NaN	NaN	NaN	NaN	NaN	NaN	NaN	NaN	NaN	NaN	NaN	26.3708	NaN	NaN	NaN	NaN	NaN	NaN	NaN	NaN	NaN	NaN	NaN	NaN	NaN	NaN	NaN	NaN	NaN	NaN	NaN	NaN	NaN
115810000	104930000	112790000	112010000	107790000	82466000	85456000	146060000	137690000	111550000	154060000	126900000	156260000	135730000	141140000	136630000	160820000	98619900	127750000	137360000	176640000	139120000	155360000	135210000	26.7872	26.6449	26.7491	26.7391	26.6836	26.2973	26.3487	27.122	27.0368	26.7331	27.1989	26.9191	27.2194	27.0162	27.0726	27.0257	27.2609	26.5554	26.9287	27.0334	27.3962	27.0518	27.211	27.0106	-0.759283	-1.23702
NaN	NaN	NaN	NaN	NaN	NaN	NaN	NaN	NaN	NaN	NaN	NaN	NaN	NaN	NaN	NaN	NaN	NaN	NaN	NaN	NaN	9097900	NaN	NaN	NaN	NaN	NaN	NaN	NaN	NaN	NaN	NaN	NaN	NaN	NaN	NaN	NaN	NaN	NaN	NaN	NaN	NaN	NaN	NaN	NaN	23.1171	NaN	NaN	NaN	NaN
NaN	26471000	25304000	NaN	NaN	NaN	NaN	NaN	NaN	NaN	NaN	NaN	NaN	NaN	NaN	NaN	NaN	NaN	29527000	NaN	NaN	NaN	NaN	NaN	NaN	24.6579	24.5929	NaN	NaN	NaN	NaN	NaN	NaN	NaN	NaN	NaN	NaN	NaN	NaN	NaN	NaN	NaN	24.8155	NaN	NaN	NaN	NaN	NaN	NaN	0
78955000	62560000	93233000	70800000	66200000	77427000	NaN	73379000	65829000	NaN	58131000	74251000	69257000	71718000	78538000	67779000	NaN	68123000	NaN	71718000	63664000	65609000	68732000	NaN	26.2345	25.8987	26.4743	26.0772	25.9803	26.2063	NaN	26.1289	25.9722	NaN	25.7928	26.1459	26.0455	26.0958	26.2269	26.0143	NaN	26.0216	NaN	26.0958	25.924	25.9674	26.0345	NaN	1.23911	-0.961542
132130000	192380000	175810000	213390000	206070000	180440000	86227000	149770000	NaN	93274000	77290000	112390000	106750000	90174000	98740000	53301000	NaN	NaN	NaN	58916000	86282000	79270000	89955000	94217000	26.9774	27.5194	27.3894	27.6689	27.6186	27.4269	26.3616	27.1582	NaN	26.475	26.2038	26.7439	26.6697	26.4262	26.5571	25.6677	NaN	NaN	NaN	25.8122	26.3626	26.2403	26.4227	26.4895	0.73526	1.6129
NaN	NaN	NaN	NaN	NaN	NaN	NaN	NaN	NaN	NaN	NaN	NaN	44346000	NaN	NaN	NaN	NaN	NaN	NaN	NaN	47383000	NaN	NaN	NaN	NaN	NaN	NaN	NaN	NaN	NaN	NaN	NaN	NaN	NaN	NaN	NaN	25.4023	NaN	NaN	NaN	NaN	NaN	NaN	NaN	25.4979	NaN	NaN	NaN	NaN	NaN
NaN	NaN	NaN	NaN	NaN	NaN	107320000	111740000	98575000	91436000	NaN	107610000	86467000	89059000	90408000	107960000	93880000	104140000	83665000	98122000	88272000	NaN	NaN	96353000	NaN	NaN	NaN	NaN	NaN	NaN	26.6773	26.7356	26.5547	26.4463	NaN	26.6812	26.3656	26.4083	26.4299	26.6859	26.4843	26.6339	26.3181	26.5481	26.3955	NaN	NaN	26.5218	NaN	NaN
NaN	55511000	NaN	68173000	75229000	65740000	76241000	82850000	93172900	73992000	68240000	80554000	75841000	90608100	95705000	66061000	65269000	109010000	54966000	NaN	73626000	85002000	74309000	74354000	NaN	25.7263	NaN	26.0227	26.1648	25.9703	26.1841	26.304	26.4734	26.1409	26.0241	26.2635	26.1765	26.4331	26.5121	25.9773	25.9599	26.6999	25.712	NaN	26.1337	26.341	26.147	26.1479	NaN	-1.72344
NaN	NaN	60673000	NaN	NaN	NaN	NaN	NaN	NaN	NaN	NaN	NaN	NaN	NaN	NaN	NaN	NaN	NaN	NaN	NaN	NaN	NaN	NaN	NaN	NaN	NaN	25.8546	NaN	NaN	NaN	NaN	NaN	NaN	NaN	NaN	NaN	NaN	NaN	NaN	NaN	NaN	NaN	NaN	NaN	NaN	NaN	NaN	NaN	NaN	NaN
NaN	34003000	NaN	NaN	NaN	38104000	NaN	NaN	NaN	NaN	NaN	NaN	NaN	38532000	NaN	NaN	NaN	36210000	NaN	NaN	NaN	NaN	NaN	NaN	NaN	25.0192	NaN	NaN	NaN	25.1834	NaN	NaN	NaN	NaN	NaN	NaN	NaN	25.1996	NaN	NaN	NaN	25.1099	NaN	NaN	NaN	NaN	NaN	NaN	NaN	-1.49711
193380000	150380000	174600000	105150000	143890000	175710000	173460000	168410000	144850000	148630000	136490000	156520000	48389000	172730000	175830000	168940000	170010000	199250000	137310000	181330000	88123000	143010000	142870000	153660000	27.5269	27.164	27.3795	26.6479	27.1004	27.3886	27.37	27.3274	27.11	27.1472	27.0242	27.2218	25.5282	27.3639	27.3896	27.3319	27.341	27.57	27.0329	27.434	26.393	27.0915	27.0901	27.1952	0.72818	-0.101615
NaN	NaN	NaN	NaN	NaN	NaN	NaN	44926000	NaN	NaN	NaN	NaN	NaN	NaN	NaN	NaN	NaN	NaN	NaN	NaN	NaN	NaN	NaN	NaN	NaN	NaN	NaN	NaN	NaN	NaN	NaN	25.421	NaN	NaN	NaN	NaN	NaN	NaN	NaN	NaN	NaN	NaN	NaN	NaN	NaN	NaN	NaN	NaN	NaN	NaN
251430000	244160000	237920000	212710000	253710000	231710000	291550000	253110000	238290000	263500000	213790000	299600000	199830000	230460000	233040000	220700000	213090000	250350000	328010000	269210000	225740000	273360000	247250000	298250000	27.9056	27.8633	27.8259	27.6643	27.9186	27.7877	28.1192	27.9152	27.8281	27.9732	27.6716	28.1585	27.5742	27.7799	27.796	27.7175	27.6669	27.8994	28.2892	28.0042	27.7501	28.0262	27.8814	28.1519	0.186542	-0.0508839
NaN	NaN	NaN	NaN	NaN	NaN	NaN	8859800	NaN	NaN	NaN	NaN	NaN	NaN	NaN	NaN	NaN	NaN	NaN	NaN	NaN	NaN	NaN	NaN	NaN	NaN	NaN	NaN	NaN	NaN	NaN	23.0788	NaN	NaN	NaN	NaN	NaN	NaN	NaN	NaN	NaN	NaN	NaN	NaN	NaN	NaN	NaN	NaN	NaN	NaN
34406000	NaN	NaN	NaN	NaN	NaN	NaN	NaN	35340000	NaN	43285000	NaN	32223000	NaN	NaN	NaN	46815000	NaN	NaN	NaN	NaN	NaN	NaN	NaN	25.0362	NaN	NaN	NaN	NaN	NaN	NaN	NaN	25.0748	NaN	25.3674	NaN	24.9416	NaN	NaN	NaN	25.4805	NaN	NaN	NaN	NaN	NaN	NaN	NaN	-0.148895	NaN
NaN	50317000	NaN	NaN	NaN	NaN	NaN	56101000	63773000	NaN	54917000	NaN	NaN	NaN	57932000	NaN	56807000	NaN	NaN	NaN	60315000	74035000	56823000	NaN	NaN	25.5845	NaN	NaN	NaN	NaN	NaN	25.7415	25.9264	NaN	25.7107	NaN	NaN	NaN	25.7879	NaN	25.7596	NaN	NaN	NaN	25.846	26.1417	25.76	NaN	NaN	-1.06972
NaN	NaN	7301800	NaN	NaN	NaN	NaN	NaN	NaN	NaN	NaN	NaN	NaN	NaN	NaN	NaN	NaN	NaN	NaN	NaN	NaN	NaN	NaN	NaN	NaN	NaN	22.7998	NaN	NaN	NaN	NaN	NaN	NaN	NaN	NaN	NaN	NaN	NaN	NaN	NaN	NaN	NaN	NaN	NaN	NaN	NaN	NaN	NaN	NaN	NaN
NaN	NaN	NaN	NaN	NaN	NaN	NaN	7233800	NaN	NaN	NaN	NaN	NaN	NaN	NaN	NaN	NaN	NaN	NaN	NaN	NaN	NaN	NaN	NaN	NaN	NaN	NaN	NaN	NaN	NaN	NaN	22.7863	NaN	NaN	NaN	NaN	NaN	NaN	NaN	NaN	NaN	NaN	NaN	NaN	NaN	NaN	NaN	NaN	NaN	NaN
NaN	NaN	NaN	NaN	NaN	NaN	NaN	NaN	25380000	NaN	NaN	NaN	NaN	NaN	NaN	NaN	NaN	NaN	NaN	NaN	NaN	NaN	NaN	NaN	NaN	NaN	NaN	NaN	NaN	NaN	NaN	NaN	24.5972	NaN	NaN	NaN	NaN	NaN	NaN	NaN	NaN	NaN	NaN	NaN	NaN	NaN	NaN	NaN	NaN	NaN
NaN	NaN	NaN	NaN	NaN	NaN	NaN	NaN	NaN	NaN	NaN	NaN	NaN	NaN	NaN	NaN	NaN	NaN	NaN	NaN	NaN	NaN	5793900	NaN	NaN	NaN	NaN	NaN	NaN	NaN	NaN	NaN	NaN	NaN	NaN	NaN	NaN	NaN	NaN	NaN	NaN	NaN	NaN	NaN	NaN	NaN	22.4661	NaN	NaN	NaN
242080000	244630000	250800000	178010000	212420000	222230000	262030000	263280000	206050000	252230000	229940000	273670000	190660000	255820000	280510000	284240000	207110000	253210000	248880000	218880000	166280000	221160000	266670000	250600000	27.8509	27.866	27.902	27.4074	27.6623	27.7275	27.9652	27.972	27.6184	27.9102	27.7767	28.0279	27.5064	27.9306	28.0635	28.0825	27.6258	27.9158	27.8909	27.7056	27.309	27.7205	27.9905	27.9008	-0.126812	-0.0572061
38321000	NaN	34900000	40018000	31993000	36829000	37811000	NaN	NaN	NaN	NaN	NaN	NaN	NaN	NaN	40881000	NaN	NaN	NaN	NaN	NaN	NaN	NaN	NaN	25.1916	NaN	25.0567	25.2541	24.9313	25.1343	25.1723	NaN	NaN	NaN	NaN	NaN	NaN	NaN	NaN	25.2849	NaN	NaN	NaN	NaN	NaN	NaN	NaN	NaN	0.155539	NaN
NaN	NaN	NaN	NaN	NaN	NaN	NaN	NaN	NaN	NaN	NaN	NaN	NaN	NaN	NaN	NaN	NaN	NaN	NaN	NaN	10588000	NaN	NaN	NaN	NaN	NaN	NaN	NaN	NaN	NaN	NaN	NaN	NaN	NaN	NaN	NaN	NaN	NaN	NaN	NaN	NaN	NaN	NaN	NaN	23.3359	NaN	NaN	NaN	NaN	NaN
NaN	NaN	NaN	NaN	NaN	NaN	NaN	NaN	19746000	NaN	NaN	NaN	NaN	NaN	NaN	NaN	NaN	NaN	NaN	NaN	NaN	NaN	NaN	NaN	NaN	NaN	NaN	NaN	NaN	NaN	NaN	NaN	24.2351	NaN	NaN	NaN	NaN	NaN	NaN	NaN	NaN	NaN	NaN	NaN	NaN	NaN	NaN	NaN	NaN	NaN
94972000	95290000	88578100	87134000	74979000	75257000	60612000	69627000	83236000	64153000	70030000	67460000	67790000	65544000	65824000	NaN	NaN	NaN	71855000	NaN	73188000	69157000	75875000	55726000	26.501	26.5058	26.4004	26.3767	26.16	26.1653	25.8531	26.0531	26.3107	25.935	26.0615	26.0075	26.0146	25.966	25.9721	NaN	NaN	NaN	26.0986	NaN	26.1251	26.0434	26.1771	25.7318	1.9807	2.00339
410680000	431590000	419820000	464560000	449650000	287540000	269820000	362080000	358210000	371990000	431950000	388480000	307660000	339810000	377030000	416290000	441130000	228890000	366370000	347660000	403520000	347670000	342490000	371550000	28.6134	28.6851	28.6452	28.7913	28.7442	28.0992	28.0074	28.4317	28.4162	28.4707	28.6863	28.5333	28.1968	28.3402	28.4901	28.633	28.7166	27.7701	28.4487	28.3731	28.5881	28.3731	28.3515	28.469	0.582299	0.872821
NaN	NaN	NaN	NaN	NaN	NaN	7599500	NaN	NaN	NaN	NaN	NaN	NaN	NaN	NaN	NaN	NaN	NaN	NaN	NaN	NaN	NaN	NaN	NaN	NaN	NaN	NaN	NaN	NaN	NaN	22.8575	NaN	NaN	NaN	NaN	NaN	NaN	NaN	NaN	NaN	NaN	NaN	NaN	NaN	NaN	NaN	NaN	NaN	NaN	NaN
NaN	NaN	NaN	NaN	NaN	NaN	NaN	NaN	NaN	NaN	NaN	NaN	NaN	NaN	NaN	NaN	NaN	NaN	39985000	NaN	NaN	NaN	NaN	NaN	NaN	NaN	NaN	NaN	NaN	NaN	NaN	NaN	NaN	NaN	NaN	NaN	NaN	NaN	NaN	NaN	NaN	NaN	25.253	NaN	NaN	NaN	NaN	NaN	NaN	NaN
NaN	NaN	NaN	NaN	NaN	NaN	NaN	NaN	7356300	NaN	NaN	NaN	NaN	NaN	NaN	NaN	NaN	NaN	NaN	NaN	NaN	NaN	NaN	NaN	NaN	NaN	NaN	NaN	NaN	NaN	NaN	NaN	22.8105	NaN	NaN	NaN	NaN	NaN	NaN	NaN	NaN	NaN	NaN	NaN	NaN	NaN	NaN	NaN	NaN	NaN
20586000	NaN	NaN	NaN	NaN	NaN	NaN	NaN	NaN	NaN	NaN	NaN	NaN	NaN	NaN	NaN	NaN	NaN	NaN	NaN	NaN	NaN	NaN	NaN	24.2952	NaN	NaN	NaN	NaN	NaN	NaN	NaN	NaN	NaN	NaN	NaN	NaN	NaN	NaN	NaN	NaN	NaN	NaN	NaN	NaN	NaN	NaN	NaN	NaN	NaN
NaN	NaN	NaN	NaN	NaN	NaN	NaN	NaN	NaN	NaN	NaN	NaN	NaN	NaN	NaN	14867000	NaN	NaN	NaN	NaN	NaN	NaN	NaN	NaN	NaN	NaN	NaN	NaN	NaN	NaN	NaN	NaN	NaN	NaN	NaN	NaN	NaN	NaN	NaN	23.8256	NaN	NaN	NaN	NaN	NaN	NaN	NaN	NaN	NaN	NaN
NaN	NaN	NaN	NaN	15462000	NaN	NaN	NaN	NaN	NaN	NaN	NaN	NaN	NaN	NaN	NaN	NaN	NaN	NaN	NaN	NaN	NaN	NaN	NaN	NaN	NaN	NaN	NaN	23.8822	NaN	NaN	NaN	NaN	NaN	NaN	NaN	NaN	NaN	NaN	NaN	NaN	NaN	NaN	NaN	NaN	NaN	NaN	NaN	NaN	NaN
60653000	57623000	51452000	61939000	73058000	63567000	74250000	96324100	NaN	71491000	75505000	65212000	69528000	77016000	76994000	77865000	66325000	84009000	77090000	64900000	68855000	77165000	68791000	69029000	25.8541	25.7801	25.6167	25.8843	26.1225	25.9218	26.1459	26.5214	NaN	26.0913	26.1701	25.9586	26.0511	26.1987	26.1982	26.2145	25.983	26.324	26.2	25.9517	26.0371	26.2014	26.0357	26.0407	-1.02708	-1.41252
68385000	48924000	NaN	NaN	NaN	NaN	NaN	NaN	NaN	NaN	NaN	NaN	NaN	NaN	NaN	NaN	NaN	NaN	NaN	NaN	NaN	NaN	NaN	NaN	26.0272	25.544	NaN	NaN	NaN	NaN	NaN	NaN	NaN	NaN	NaN	NaN	NaN	NaN	NaN	NaN	NaN	NaN	NaN	NaN	NaN	NaN	NaN	NaN	0.707107	-0.707107
NaN	NaN	NaN	NaN	NaN	NaN	NaN	NaN	58644000	NaN	NaN	NaN	NaN	NaN	NaN	NaN	NaN	NaN	NaN	NaN	NaN	NaN	NaN	NaN	NaN	NaN	NaN	NaN	NaN	NaN	NaN	NaN	25.8055	NaN	NaN	NaN	NaN	NaN	NaN	NaN	NaN	NaN	NaN	NaN	NaN	NaN	NaN	NaN	NaN	NaN
NaN	NaN	NaN	NaN	NaN	NaN	NaN	34538000	NaN	NaN	NaN	NaN	36614000	NaN	NaN	NaN	NaN	NaN	NaN	NaN	NaN	NaN	NaN	NaN	NaN	NaN	NaN	NaN	NaN	NaN	NaN	25.0417	NaN	NaN	NaN	NaN	25.1259	NaN	NaN	NaN	NaN	NaN	NaN	NaN	NaN	NaN	NaN	NaN	NaN	NaN
81304000	87321000	83447100	92597000	87723000	77409000	57336000	77216000	76034000	71179000	81403000	78504000	75617000	91799000	71689000	67526000	65999000	51745000	72319000	70761000	87079000	73987000	81384000	91196000	26.2768	26.3798	26.3144	26.4645	26.3865	26.206	25.7729	26.2024	26.1801	26.0849	26.2786	26.2263	26.1722	26.452	26.0952	26.0089	25.9759	25.6249	26.1079	26.0765	26.3758	26.1408	26.2782	26.4425	0.352301	0.851954
NaN	28064000	23950000	NaN	NaN	24619000	NaN	NaN	25474000	NaN	NaN	24399000	NaN	NaN	NaN	NaN	NaN	NaN	NaN	21309000	NaN	NaN	NaN	NaN	NaN	24.7422	24.5135	NaN	NaN	24.5533	NaN	NaN	24.6025	NaN	NaN	24.5403	NaN	NaN	NaN	NaN	NaN	NaN	NaN	24.345	NaN	NaN	NaN	NaN	NaN	1.51474
NaN	NaN	NaN	NaN	NaN	NaN	30748000	NaN	NaN	NaN	NaN	NaN	NaN	NaN	NaN	NaN	NaN	NaN	NaN	NaN	NaN	NaN	NaN	NaN	NaN	NaN	NaN	NaN	NaN	NaN	24.874	NaN	NaN	NaN	NaN	NaN	NaN	NaN	NaN	NaN	NaN	NaN	NaN	NaN	NaN	NaN	NaN	NaN	NaN	NaN
487060000	519870000	392010000	457190000	389840000	357550000	1248000000	1470100000	1762300000	1629900000	1983500000	1314300000	885770000	1251900000	1193400000	1475800000	1597600000	1528400000	1129200000	1350400000	1377900000	1365500000	1235100000	1226900000	28.8595	28.9536	28.5463	28.7682	28.5383	28.4136	30.217	30.4533	30.7148	30.6021	30.8854	30.2916	29.7224	30.2215	30.1524	30.4589	30.5733	30.5094	30.0727	30.3307	30.3598	30.3468	30.202	30.1924	-1.63401	-1.52099
NaN	44060000	NaN	NaN	NaN	48140000	NaN	NaN	NaN	NaN	NaN	48790000	NaN	NaN	NaN	NaN	NaN	NaN	NaN	NaN	NaN	NaN	NaN	NaN	NaN	25.393	NaN	NaN	NaN	25.5207	NaN	NaN	NaN	NaN	NaN	25.5401	NaN	NaN	NaN	NaN	NaN	NaN	NaN	NaN	NaN	NaN	NaN	NaN	NaN	-1.39827
NaN	NaN	NaN	NaN	NaN	NaN	NaN	NaN	197280000	NaN	NaN	NaN	NaN	NaN	NaN	NaN	NaN	NaN	NaN	NaN	NaN	NaN	NaN	NaN	NaN	NaN	NaN	NaN	NaN	NaN	NaN	NaN	27.5557	NaN	NaN	NaN	NaN	NaN	NaN	NaN	NaN	NaN	NaN	NaN	NaN	NaN	NaN	NaN	NaN	NaN
NaN	NaN	NaN	NaN	70353000	NaN	NaN	NaN	NaN	NaN	NaN	NaN	NaN	NaN	NaN	NaN	NaN	NaN	NaN	NaN	NaN	NaN	NaN	NaN	NaN	NaN	NaN	NaN	26.0681	NaN	NaN	NaN	NaN	NaN	NaN	NaN	NaN	NaN	NaN	NaN	NaN	NaN	NaN	NaN	NaN	NaN	NaN	NaN	NaN	NaN
439670000	438660000	348190000	362890000	493990000	361160000	265730000	385860000	268070000	334800000	381480000	341640000	265720000	292670000	347090000	333490000	379570000	313330000	295780000	396090000	282780000	344470000	354170000	332850000	28.7118	28.7085	28.3753	28.435	28.8799	28.4281	27.9854	28.5235	27.998	28.3187	28.507	28.3479	27.9853	28.1247	28.3707	28.3131	28.4998	28.2231	28.1399	28.5613	28.0751	28.3598	28.3999	28.3103	1.4811	1.46693
90752000	80054000	94134000	83804000	94446000	73869000	83293000	64466000	121270000	60510000	85847000	57298000	75039000	63024000	79236000	97663000	65285000	67441000	67051000	89928100	78097000	69068000	68969000	65843000	26.4354	26.2545	26.4882	26.3205	26.493	26.1385	26.3117	25.942	26.8536	25.8507	26.3553	25.772	26.1611	25.9094	26.2397	26.5413	25.9602	26.0071	25.9988	26.4223	26.2188	26.0415	26.0394	25.9725	0.938427	0.246655
555280000	696310000	454650000	541680000	490800000	596250000	43160000	51537000	8498000	77238000	51933000	90309000	113450000	NaN	65553000	49603000	85555000	73656000	88514000	73261000	64672000	43990000	48187000	61817000	29.0486	29.3752	28.7602	29.0129	28.8706	29.1513	25.3632	25.6191	23.0187	26.2028	25.6301	26.4284	26.7575	NaN	25.9662	25.5639	26.3503	26.1343	26.3994	26.1265	25.9466	25.3907	25.5221	25.8815	1.71451	1.9066
158650000	128680000	139990000	140430000	144710000	168200000	161840000	117710000	184270000	103510000	151900000	132720000	156480000	155340000	147820000	187180000	155500000	159660000	149630000	178000000	168450000	162840000	171550000	116140000	27.2413	26.9392	27.0607	27.0653	27.1086	27.3256	27.27	26.8107	27.4572	26.6252	27.1785	26.9838	27.2214	27.2109	27.1393	27.4799	27.2123	27.2504	27.1568	27.4073	27.3277	27.2789	27.3541	26.7913	0.135741	-1.24593
86914000	67063000	86344000	77179000	79169000	74149000	60043000	61918000	NaN	64056000	58609000	68115000	65960000	73959000	67320000	NaN	68480000	61535000	NaN	74765000	70324000	73494000	76146000	72653000	26.3731	25.999	26.3636	26.2017	26.2384	26.1439	25.8395	25.8839	NaN	25.9328	25.8046	26.0215	25.9751	26.1402	26.0045	NaN	26.0292	25.8749	NaN	26.1559	26.0675	26.1311	26.1823	26.1145	1.93749	-0.434333
NaN	NaN	NaN	NaN	NaN	NaN	NaN	10802000	NaN	NaN	NaN	NaN	NaN	NaN	NaN	NaN	NaN	NaN	NaN	NaN	NaN	NaN	NaN	NaN	NaN	NaN	NaN	NaN	NaN	NaN	NaN	23.3648	NaN	NaN	NaN	NaN	NaN	NaN	NaN	NaN	NaN	NaN	NaN	NaN	NaN	NaN	NaN	NaN	NaN	NaN
1643600000	1592200000	1765800000	1783600000	1891400000	1240600000	976230000	1172200000	1362300000	1038600000	1521400000	1032400000	1440100000	1158600000	1345500000	1227400000	1457900000	1136400000	984800000	1281100000	1503000000	1124100000	1271600000	1028600000	30.6142	30.5684	30.7177	30.7321	30.8168	30.2084	29.8626	30.1266	30.3434	29.952	30.5028	29.9434	30.4235	30.1097	30.3255	30.193	30.4412	30.0818	29.8753	30.2547	30.4852	30.0661	30.244	29.938	1.27595	1.11565
NaN	NaN	NaN	21449000	NaN	NaN	NaN	NaN	NaN	NaN	NaN	NaN	NaN	NaN	NaN	NaN	NaN	NaN	NaN	NaN	NaN	NaN	NaN	NaN	NaN	NaN	NaN	24.3544	NaN	NaN	NaN	NaN	NaN	NaN	NaN	NaN	NaN	NaN	NaN	NaN	NaN	NaN	NaN	NaN	NaN	NaN	NaN	NaN	NaN	NaN
NaN	180230000	NaN	197730000	NaN	NaN	NaN	NaN	NaN	NaN	NaN	NaN	NaN	NaN	NaN	NaN	NaN	NaN	NaN	NaN	NaN	NaN	NaN	NaN	NaN	27.4253	NaN	27.559	NaN	NaN	NaN	NaN	NaN	NaN	NaN	NaN	NaN	NaN	NaN	NaN	NaN	NaN	NaN	NaN	NaN	NaN	NaN	NaN	NaN	-0.707107
30609000	NaN	NaN	NaN	NaN	NaN	NaN	NaN	NaN	NaN	NaN	NaN	NaN	NaN	NaN	NaN	NaN	NaN	NaN	NaN	NaN	NaN	NaN	NaN	24.8675	NaN	NaN	NaN	NaN	NaN	NaN	NaN	NaN	NaN	NaN	NaN	NaN	NaN	NaN	NaN	NaN	NaN	NaN	NaN	NaN	NaN	NaN	NaN	NaN	NaN
81676000	57128000	73995000	79341000	76599000	77290000	NaN	NaN	61207000	NaN	NaN	NaN	NaN	NaN	NaN	NaN	73890000	NaN	NaN	NaN	63659000	71793000	NaN	NaN	26.2834	25.7677	26.1409	26.2416	26.1908	26.2038	NaN	NaN	25.8672	NaN	NaN	NaN	NaN	NaN	NaN	NaN	26.1389	NaN	NaN	NaN	25.9239	26.0973	NaN	NaN	0.787348	-2.04207
481240000	567970000	536070000	555030000	513670000	564920000	580910000	580510000	592930000	630130000	591910000	575040000	554040000	534380000	596090000	590330000	659490000	591320000	604550000	684590000	656430000	594720000	553240000	609350000	28.8422	29.0812	28.9978	29.048	28.9363	29.0735	29.1137	29.1127	29.1433	29.2311	29.1408	29.0991	29.0454	28.9933	29.151	29.1369	29.2968	29.1394	29.1713	29.3507	29.2901	29.1476	29.0433	29.1827	-2.47828	-0.385996
402010000	428400000	470600000	493350000	414010000	410940000	369770000	485870000	279470000	429890000	438030000	376060000	472390000	421600000	467000000	361020000	423990000	529210000	404660000	376420000	433740000	447970000	386130000	465230000	28.5827	28.6744	28.8099	28.878	28.6251	28.6144	28.4621	28.856	28.0581	28.6794	28.7065	28.4864	28.8154	28.6513	28.7988	28.4275	28.6595	28.9793	28.5921	28.4878	28.6923	28.7388	28.5245	28.7934	-0.442562	0.0392048
NaN	NaN	NaN	NaN	NaN	NaN	NaN	NaN	NaN	NaN	NaN	NaN	NaN	NaN	NaN	6720700	NaN	NaN	NaN	NaN	NaN	NaN	NaN	NaN	NaN	NaN	NaN	NaN	NaN	NaN	NaN	NaN	NaN	NaN	NaN	NaN	NaN	NaN	NaN	22.6802	NaN	NaN	NaN	NaN	NaN	NaN	NaN	NaN	NaN	NaN
NaN	NaN	NaN	11869000	NaN	NaN	NaN	NaN	NaN	NaN	NaN	NaN	NaN	NaN	NaN	NaN	NaN	NaN	NaN	NaN	NaN	NaN	NaN	NaN	NaN	NaN	NaN	23.5007	NaN	NaN	NaN	NaN	NaN	NaN	NaN	NaN	NaN	NaN	NaN	NaN	NaN	NaN	NaN	NaN	NaN	NaN	NaN	NaN	NaN	NaN
NaN	NaN	NaN	NaN	NaN	NaN	NaN	29947000	NaN	NaN	NaN	NaN	NaN	NaN	NaN	NaN	NaN	NaN	NaN	NaN	NaN	NaN	NaN	NaN	NaN	NaN	NaN	NaN	NaN	NaN	NaN	24.8359	NaN	NaN	NaN	NaN	NaN	NaN	NaN	NaN	NaN	NaN	NaN	NaN	NaN	NaN	NaN	NaN	NaN	NaN
NaN	NaN	NaN	NaN	NaN	NaN	NaN	NaN	60051000	NaN	NaN	NaN	NaN	NaN	NaN	NaN	NaN	NaN	NaN	NaN	NaN	NaN	NaN	NaN	NaN	NaN	NaN	NaN	NaN	NaN	NaN	NaN	25.8397	NaN	NaN	NaN	NaN	NaN	NaN	NaN	NaN	NaN	NaN	NaN	NaN	NaN	NaN	NaN	NaN	NaN
NaN	NaN	NaN	NaN	NaN	NaN	51323000	NaN	NaN	NaN	NaN	NaN	NaN	NaN	NaN	NaN	NaN	NaN	NaN	NaN	NaN	NaN	NaN	NaN	NaN	NaN	NaN	NaN	NaN	NaN	25.6131	NaN	NaN	NaN	NaN	NaN	NaN	NaN	NaN	NaN	NaN	NaN	NaN	NaN	NaN	NaN	NaN	NaN	NaN	NaN
166510000	155400000	163500000	156400000	168040000	107720000	161270000	229180000	226040000	187590000	254200000	194120000	199730000	248500000	243790000	214790000	266780000	150560000	234790000	272990000	302300000	243550000	283900000	253400000	27.311	27.2114	27.2847	27.2207	27.3242	26.6827	27.2649	27.7719	27.752	27.483	27.9214	27.5324	27.5735	27.8887	27.8611	27.6784	27.9911	27.1658	27.8068	28.0243	28.1714	27.8596	28.0808	27.9168	-1.05722	-1.31782
NaN	NaN	NaN	NaN	NaN	NaN	NaN	NaN	440010000	NaN	NaN	NaN	NaN	NaN	NaN	NaN	NaN	NaN	190580000	NaN	NaN	NaN	NaN	NaN	NaN	NaN	NaN	NaN	NaN	NaN	NaN	NaN	28.713	NaN	NaN	NaN	NaN	NaN	NaN	NaN	NaN	NaN	27.5058	NaN	NaN	NaN	NaN	NaN	NaN	NaN
NaN	NaN	NaN	NaN	NaN	NaN	NaN	NaN	31148000	NaN	NaN	NaN	NaN	NaN	NaN	NaN	NaN	NaN	NaN	NaN	NaN	NaN	NaN	NaN	NaN	NaN	NaN	NaN	NaN	NaN	NaN	NaN	24.8926	NaN	NaN	NaN	NaN	NaN	NaN	NaN	NaN	NaN	NaN	NaN	NaN	NaN	NaN	NaN	NaN	NaN
17698000	NaN	NaN	NaN	NaN	NaN	NaN	NaN	NaN	NaN	NaN	NaN	NaN	NaN	NaN	NaN	NaN	NaN	20972000	NaN	NaN	NaN	NaN	NaN	24.0771	NaN	NaN	NaN	NaN	NaN	NaN	NaN	NaN	NaN	NaN	NaN	NaN	NaN	NaN	NaN	NaN	NaN	24.322	NaN	NaN	NaN	NaN	NaN	-0.707107	NaN
77548000	NaN	NaN	NaN	72381000	NaN	137080000	155960000	96056000	135740000	131740000	136040000	54529000	143130000	146250000	120430000	135840000	156620000	94699000	148780000	92276000	118850000	144890000	140870000	26.2086	NaN	NaN	NaN	26.1091	NaN	27.0304	27.2166	26.5174	27.0163	26.9731	27.0195	25.7005	27.0928	27.1239	26.8436	27.0173	27.2227	26.4968	27.1486	26.4595	26.8246	27.1104	27.0698	-1.71136	NaN
212070000	203280000	201820000	196750000	225540000	137770000	NaN	142450000	189140000	127720000	187380000	133630000	192180000	169020000	158800000	153930000	243280000	136120000	153760000	180520000	218190000	154700000	189400000	159850000	27.66	27.5989	27.5885	27.5518	27.7488	27.0377	NaN	27.0859	27.4949	26.9284	27.4814	26.9937	27.5179	27.3326	27.2426	27.1977	27.858	27.0203	27.1961	27.4276	27.701	27.2049	27.4969	27.2521	0.858903	0.63317
NaN	NaN	NaN	NaN	30716000	NaN	NaN	NaN	NaN	NaN	NaN	NaN	NaN	25990000	NaN	NaN	NaN	NaN	NaN	NaN	NaN	23884000	NaN	NaN	NaN	NaN	NaN	NaN	24.8725	NaN	NaN	NaN	NaN	NaN	NaN	NaN	NaN	24.6315	NaN	NaN	NaN	NaN	NaN	NaN	NaN	24.5095	NaN	NaN	NaN	NaN
NaN	NaN	NaN	NaN	NaN	NaN	NaN	NaN	26750000	NaN	NaN	NaN	NaN	NaN	NaN	NaN	NaN	NaN	NaN	NaN	NaN	NaN	NaN	NaN	NaN	NaN	NaN	NaN	NaN	NaN	NaN	NaN	24.673	NaN	NaN	NaN	NaN	NaN	NaN	NaN	NaN	NaN	NaN	NaN	NaN	NaN	NaN	NaN	NaN	NaN
112610000	125660000	118940000	127250000	133290000	88014000	66548000	91382000	82296000	83017000	107050000	86179000	79572000	70255000	89111000	83129000	108950000	75604000	91405000	NaN	111900000	89223000	96642100	89096000	26.7468	26.905	26.8257	26.9231	26.99	26.3912	25.9879	26.4454	26.2943	26.3069	26.6737	26.3608	26.2458	26.0661	26.4091	26.3088	26.6991	26.172	26.4458	NaN	26.7376	26.4109	26.5261	26.4089	1.16733	1.71717
205090000	161160000	202520000	159290000	169210000	235520000	281360000	198380000	204400000	217590000	192300000	238700000	136600000	224730000	222030000	201200000	163370000	279860000	233500000	226700000	170380000	235750000	219770000	240080000	27.6117	27.2639	27.5935	27.2471	27.3342	27.8113	28.0678	27.5637	27.6068	27.697	27.5188	27.8306	27.0254	27.7436	27.7262	27.5841	27.2836	28.0601	27.7988	27.7562	27.3442	27.8127	27.7114	27.8389	-0.162353	-1.48529
NaN	NaN	NaN	NaN	NaN	NaN	NaN	NaN	41038000	NaN	NaN	NaN	NaN	NaN	NaN	NaN	NaN	NaN	NaN	NaN	NaN	NaN	NaN	NaN	NaN	NaN	NaN	NaN	NaN	NaN	NaN	NaN	25.2905	NaN	NaN	NaN	NaN	NaN	NaN	NaN	NaN	NaN	NaN	NaN	NaN	NaN	NaN	NaN	NaN	NaN
NaN	NaN	NaN	4836200	NaN	NaN	NaN	NaN	NaN	NaN	NaN	NaN	NaN	NaN	NaN	NaN	NaN	NaN	NaN	NaN	NaN	NaN	NaN	NaN	NaN	NaN	NaN	22.2054	NaN	NaN	NaN	NaN	NaN	NaN	NaN	NaN	NaN	NaN	NaN	NaN	NaN	NaN	NaN	NaN	NaN	NaN	NaN	NaN	NaN	NaN
2172300000	2238000000	2358700000	2099000000	2093900000	2753800000	2712500000	2120400000	2200800000	2031500000	1934100000	2152200000	2760100000	2705400000	2248200000	2178700000	2027300000	2755400000	2448200000	2137300000	2168000000	2393700000	2365700000	2103800000	31.0166	31.0596	31.1353	30.9671	30.9635	31.3588	31.337	30.9817	31.0354	30.9199	30.849	31.0032	31.3621	31.3332	31.0661	31.0208	30.9169	31.3596	31.1891	30.9931	31.0137	31.1566	31.1396	30.9704	-0.0680364	0.185743
NaN	NaN	NaN	NaN	NaN	NaN	NaN	NaN	2241700	NaN	NaN	NaN	NaN	NaN	NaN	NaN	NaN	NaN	NaN	NaN	NaN	NaN	NaN	NaN	NaN	NaN	NaN	NaN	NaN	NaN	NaN	NaN	21.0962	NaN	NaN	NaN	NaN	NaN	NaN	NaN	NaN	NaN	NaN	NaN	NaN	NaN	NaN	NaN	NaN	NaN
109660000	94226000	125150000	104990000	117670000	106010000	102660000	121410000	NaN	111880000	NaN	108040000	137130000	118200000	125120000	121040000	NaN	121500000	127760000	141270000	110560000	116520000	122490000	120660000	26.7085	26.4896	26.8991	26.6457	26.8102	26.6596	26.6133	26.8553	NaN	26.7374	NaN	26.687	27.031	26.8167	26.8987	26.8509	NaN	26.8564	26.9289	27.0739	26.7203	26.796	26.8681	26.8464	-0.772063	-2.33371
NaN	NaN	NaN	NaN	23236000	NaN	NaN	NaN	32189000	NaN	30733000	NaN	NaN	NaN	27260000	29792000	NaN	NaN	NaN	35226000	NaN	NaN	NaN	NaN	NaN	NaN	NaN	NaN	24.4699	NaN	NaN	NaN	24.9401	NaN	24.8733	NaN	NaN	NaN	24.7003	24.8284	NaN	NaN	NaN	25.0701	NaN	NaN	NaN	NaN	NaN	NaN
NaN	NaN	NaN	NaN	NaN	NaN	NaN	13262000	NaN	NaN	NaN	NaN	NaN	NaN	NaN	NaN	NaN	NaN	NaN	NaN	NaN	NaN	NaN	NaN	NaN	NaN	NaN	NaN	NaN	NaN	NaN	23.6608	NaN	NaN	NaN	NaN	NaN	NaN	NaN	NaN	NaN	NaN	NaN	NaN	NaN	NaN	NaN	NaN	NaN	NaN
NaN	NaN	NaN	NaN	NaN	NaN	NaN	NaN	61629000	NaN	62446000	46502000	NaN	NaN	58414000	57535000	60388000	NaN	NaN	72224000	69550000	NaN	NaN	NaN	NaN	NaN	NaN	NaN	NaN	NaN	NaN	NaN	25.8771	NaN	25.8961	25.4708	NaN	NaN	25.7998	25.7779	25.8478	NaN	NaN	26.106	26.0515	NaN	NaN	NaN	NaN	NaN
95072000	105910000	NaN	128870000	NaN	NaN	NaN	107990000	NaN	NaN	NaN	NaN	NaN	NaN	NaN	NaN	NaN	NaN	NaN	NaN	NaN	NaN	NaN	NaN	26.5025	26.6583	NaN	26.9413	NaN	NaN	NaN	26.6863	NaN	NaN	NaN	NaN	NaN	NaN	NaN	NaN	NaN	NaN	NaN	NaN	NaN	NaN	NaN	NaN	-0.922531	-0.0762337
NaN	NaN	NaN	NaN	31279000	NaN	NaN	NaN	NaN	NaN	NaN	NaN	NaN	NaN	NaN	NaN	NaN	NaN	NaN	NaN	NaN	NaN	NaN	NaN	NaN	NaN	NaN	NaN	24.8987	NaN	NaN	NaN	NaN	NaN	NaN	NaN	NaN	NaN	NaN	NaN	NaN	NaN	NaN	NaN	NaN	NaN	NaN	NaN	NaN	NaN
NaN	NaN	NaN	NaN	NaN	NaN	NaN	19340000	NaN	NaN	NaN	NaN	NaN	NaN	NaN	NaN	NaN	NaN	NaN	NaN	NaN	NaN	NaN	NaN	NaN	NaN	NaN	NaN	NaN	NaN	NaN	24.2051	NaN	NaN	NaN	NaN	NaN	NaN	NaN	NaN	NaN	NaN	NaN	NaN	NaN	NaN	NaN	NaN	NaN	NaN
NaN	NaN	NaN	NaN	NaN	NaN	NaN	NaN	NaN	NaN	NaN	NaN	NaN	NaN	NaN	NaN	NaN	NaN	NaN	NaN	13981000	NaN	NaN	NaN	NaN	NaN	NaN	NaN	NaN	NaN	NaN	NaN	NaN	NaN	NaN	NaN	NaN	NaN	NaN	NaN	NaN	NaN	NaN	NaN	23.737	NaN	NaN	NaN	NaN	NaN
924370000	1055900000	969089000	1059100000	999540000	962590000	768230000	945000000	823170000	895960000	812670000	870070000	1016000000	853890000	909190000	752510000	869840000	903490000	876920000	823270000	893170000	861270000	928610000	867730000	29.7839	29.9758	29.8521	29.9802	29.8967	29.8423	29.517	29.8157	29.6166	29.7389	29.5981	29.6966	29.9203	29.6695	29.76	29.4871	29.6962	29.7509	29.7079	29.6168	29.7344	29.6819	29.7905	29.6927	0.36572	1.85015
NaN	NaN	NaN	NaN	NaN	NaN	NaN	NaN	NaN	NaN	NaN	NaN	NaN	NaN	NaN	NaN	NaN	NaN	NaN	NaN	27387000	NaN	NaN	NaN	NaN	NaN	NaN	NaN	NaN	NaN	NaN	NaN	NaN	NaN	NaN	NaN	NaN	NaN	NaN	NaN	NaN	NaN	NaN	NaN	24.707	NaN	NaN	NaN	NaN	NaN
NaN	NaN	NaN	NaN	18913000	NaN	NaN	NaN	NaN	NaN	NaN	NaN	NaN	NaN	NaN	NaN	NaN	NaN	NaN	NaN	NaN	NaN	NaN	NaN	NaN	NaN	NaN	NaN	24.1729	NaN	NaN	NaN	NaN	NaN	NaN	NaN	NaN	NaN	NaN	NaN	NaN	NaN	NaN	NaN	NaN	NaN	NaN	NaN	NaN	NaN
NaN	NaN	NaN	NaN	NaN	NaN	NaN	NaN	10647000	NaN	NaN	NaN	NaN	NaN	NaN	NaN	NaN	NaN	NaN	NaN	NaN	NaN	NaN	NaN	NaN	NaN	NaN	NaN	NaN	NaN	NaN	NaN	23.3439	NaN	NaN	NaN	NaN	NaN	NaN	NaN	NaN	NaN	NaN	NaN	NaN	NaN	NaN	NaN	NaN	NaN
494590000	561280000	542420000	500910000	564450000	495660000	513580000	592120000	530620000	559770000	526210000	512690000	403820000	577130000	593770000	579370000	587160000	551340000	548550000	632500000	499810000	576380000	657160000	583900000	28.8817	29.0641	29.0148	28.9	29.0723	28.8848	28.936	29.1413	28.9831	29.0603	28.9711	28.9335	28.5891	29.1043	29.1453	29.1099	29.1292	29.0384	29.031	29.2365	28.8968	29.1024	29.2917	29.1211	-1.1554	0.102225
NaN	NaN	NaN	NaN	1134100	NaN	NaN	NaN	NaN	NaN	NaN	NaN	NaN	NaN	NaN	NaN	NaN	NaN	NaN	NaN	NaN	NaN	NaN	NaN	NaN	NaN	NaN	NaN	20.1131	NaN	NaN	NaN	NaN	NaN	NaN	NaN	NaN	NaN	NaN	NaN	NaN	NaN	NaN	NaN	NaN	NaN	NaN	NaN	NaN	NaN
NaN	NaN	NaN	NaN	NaN	155510000	NaN	NaN	NaN	NaN	NaN	NaN	NaN	NaN	NaN	NaN	NaN	NaN	NaN	NaN	NaN	NaN	NaN	NaN	NaN	NaN	NaN	NaN	NaN	27.2124	NaN	NaN	NaN	NaN	NaN	NaN	NaN	NaN	NaN	NaN	NaN	NaN	NaN	NaN	NaN	NaN	NaN	NaN	NaN	NaN
NaN	NaN	NaN	NaN	NaN	NaN	NaN	NaN	NaN	NaN	NaN	NaN	NaN	NaN	NaN	NaN	NaN	NaN	NaN	NaN	NaN	NaN	NaN	84400000	NaN	NaN	NaN	NaN	NaN	NaN	NaN	NaN	NaN	NaN	NaN	NaN	NaN	NaN	NaN	NaN	NaN	NaN	NaN	NaN	NaN	NaN	NaN	26.3307	NaN	NaN
271280000	259900000	217250000	242580000	242770000	277600000	221160000	213920000	256760000	212910000	214870000	203370000	261780000	201480000	210930000	229800000	280680000	249200000	238790000	122880000	274560000	255750000	226330000	163100000	28.0152	27.9534	27.6948	27.8539	27.855	28.0484	27.7205	27.6725	27.9358	27.6657	27.6789	27.5995	27.9638	27.5861	27.6522	27.7758	28.0644	27.8927	27.8312	26.8727	28.0325	27.9302	27.7539	27.2812	0.791538	0.560395
84763000	92579000	101760000	97194100	88446100	94069100	90624000	90554000	96088000	84993000	87383000	78271000	94880000	46862000	98521000	102170000	89057000	78075000	85583000	NaN	83493000	76568000	85033000	82416000	26.3369	26.4642	26.6006	26.5344	26.3983	26.4872	26.4334	26.4323	26.5179	26.3408	26.3808	26.222	26.4996	25.4819	26.5539	26.6064	26.4082	26.2184	26.3508	NaN	26.3152	26.1902	26.3415	26.2964	-0.269225	0.289074
121860000	77342000	95429000	56116000	75815000	111940000	92833000	88939000	73783000	NaN	73894000	61440000	52932000	80179000	76235000	81586000	83034000	109700000	75075000	70235000	NaN	75006000	82058000	NaN	26.8606	26.2047	26.5079	25.7419	26.176	26.7381	26.4681	26.4063	26.1368	NaN	26.139	25.8727	25.6576	26.2567	26.184	26.2818	26.3072	26.709	26.1618	26.0657	NaN	26.1605	26.2901	NaN	2.15397	0
266130000	381890000	313490000	407810000	341950000	258450000	163400000	218580000	241200000	175590000	222360000	202040000	171460000	204630000	180250000	221180000	205850000	144310000	220840000	236410000	242330000	226680000	233510000	204190000	27.9876	28.5086	28.2238	28.6033	28.3492	27.9453	27.2838	27.7036	27.8457	27.3876	27.7283	27.5901	27.3533	27.6084	27.4254	27.7206	27.617	27.1046	27.7184	27.8167	27.8524	27.7561	27.7989	27.6053	0.708862	2.11279
2475200000	2481200000	2616400000	2538700000	2404900000	2479300000	1904400000	1938200000	2089500000	1968900000	2086500000	1925100000	2094700000	1777600000	1934000000	1825100000	1947300000	1935400000	1972600000	1968000000	2077700000	1992300000	2003400000	1969000000	31.2049	31.2084	31.2849	31.2414	31.1633	31.2073	30.8267	30.8521	30.9605	30.8747	30.9584	30.8423	30.9641	30.7273	30.8489	30.7653	30.8588	30.85	30.8775	30.8741	30.9523	30.8918	30.8998	30.8748	1.77617	1.79554
79630000	82392000	74571000	78925000	82104000	69969000	75252000	82345000	102130000	70390000	121580000	78907000	105010000	90704100	83015000	105980000	112720000	62687000	100650000	78065000	100930000	85761000	73587000	68453000	26.2468	26.296	26.1521	26.234	26.2909	26.0602	26.1652	26.2952	26.6058	26.0689	26.8573	26.2337	26.646	26.4347	26.3069	26.6592	26.7482	25.9017	26.5848	26.2182	26.5888	26.3538	26.1329	26.0286	-0.182177	0.0115727
NaN	NaN	NaN	NaN	NaN	NaN	NaN	NaN	NaN	NaN	NaN	NaN	NaN	NaN	NaN	NaN	NaN	NaN	NaN	NaN	NaN	NaN	NaN	41214000	NaN	NaN	NaN	NaN	NaN	NaN	NaN	NaN	NaN	NaN	NaN	NaN	NaN	NaN	NaN	NaN	NaN	NaN	NaN	NaN	NaN	NaN	NaN	25.2966	NaN	NaN
28678000	NaN	NaN	NaN	NaN	NaN	NaN	NaN	NaN	NaN	NaN	NaN	NaN	NaN	NaN	NaN	NaN	NaN	NaN	NaN	NaN	NaN	NaN	NaN	24.7734	NaN	NaN	NaN	NaN	NaN	NaN	NaN	NaN	NaN	NaN	NaN	NaN	NaN	NaN	NaN	NaN	NaN	NaN	NaN	NaN	NaN	NaN	NaN	NaN	NaN
NaN	NaN	NaN	NaN	NaN	NaN	NaN	NaN	NaN	74364000	NaN	NaN	NaN	NaN	NaN	NaN	NaN	NaN	NaN	NaN	NaN	NaN	129160000	NaN	NaN	NaN	NaN	NaN	NaN	NaN	NaN	NaN	NaN	26.1481	NaN	NaN	NaN	NaN	NaN	NaN	NaN	NaN	NaN	NaN	NaN	NaN	26.9446	NaN	NaN	NaN
NaN	NaN	11040000	NaN	NaN	NaN	NaN	NaN	NaN	NaN	NaN	NaN	NaN	NaN	NaN	NaN	NaN	NaN	NaN	NaN	NaN	NaN	NaN	NaN	NaN	NaN	23.3962	NaN	NaN	NaN	NaN	NaN	NaN	NaN	NaN	NaN	NaN	NaN	NaN	NaN	NaN	NaN	NaN	NaN	NaN	NaN	NaN	NaN	NaN	NaN
NaN	NaN	NaN	NaN	NaN	NaN	66520000	75044000	54163000	77141000	58128000	71841000	NaN	81906000	76234000	83665000	76817000	92279000	70531000	82376000	51626000	75540000	84201000	84233000	NaN	NaN	NaN	NaN	NaN	NaN	25.9873	26.1612	25.6908	26.201	25.7927	26.0983	NaN	26.2875	26.1839	26.3181	26.1949	26.4595	26.0718	26.2957	25.6216	26.1707	26.3273	26.3279	NaN	NaN
46298000	NaN	NaN	45494000	NaN	44739000	NaN	NaN	49156000	NaN	NaN	NaN	NaN	NaN	NaN	NaN	NaN	NaN	NaN	NaN	NaN	NaN	NaN	NaN	25.4644	NaN	NaN	25.4392	NaN	25.415	NaN	NaN	25.5509	NaN	NaN	NaN	NaN	NaN	NaN	NaN	NaN	NaN	NaN	NaN	NaN	NaN	NaN	NaN	0.204252	NaN
NaN	NaN	NaN	NaN	NaN	32550000	NaN	NaN	NaN	NaN	NaN	NaN	NaN	NaN	NaN	NaN	NaN	NaN	NaN	NaN	NaN	NaN	NaN	NaN	NaN	NaN	NaN	NaN	NaN	24.9562	NaN	NaN	NaN	NaN	NaN	NaN	NaN	NaN	NaN	NaN	NaN	NaN	NaN	NaN	NaN	NaN	NaN	NaN	NaN	NaN
82427000	90572000	71616000	83048000	100680000	81130000	65329000	82564000	NaN	63742000	51837000	60109000	82318000	NaN	77646000	41489000	54056000	85092000	47810000	NaN	68131000	51193000	59740000	NaN	26.2966	26.4326	26.0938	26.3074	26.5852	26.2737	25.9612	26.299	NaN	25.9257	25.6275	25.8411	26.2947	NaN	26.2104	25.3062	25.688	26.3425	25.5108	NaN	26.0218	25.6094	25.8322	NaN	0.683813	1.07307
36149000	NaN	NaN	NaN	NaN	NaN	NaN	NaN	NaN	60540000	43700000	NaN	NaN	NaN	NaN	NaN	35594000	NaN	NaN	NaN	NaN	NaN	NaN	NaN	25.1075	NaN	NaN	NaN	NaN	NaN	NaN	NaN	NaN	25.8514	25.3811	NaN	NaN	NaN	NaN	NaN	25.0851	NaN	NaN	NaN	NaN	NaN	NaN	NaN	-0.360876	NaN
NaN	NaN	NaN	NaN	NaN	NaN	NaN	NaN	222960000	NaN	NaN	NaN	NaN	NaN	NaN	NaN	NaN	NaN	NaN	NaN	NaN	NaN	NaN	NaN	NaN	NaN	NaN	NaN	NaN	NaN	NaN	NaN	27.7322	NaN	NaN	NaN	NaN	NaN	NaN	NaN	NaN	NaN	NaN	NaN	NaN	NaN	NaN	NaN	NaN	NaN
184560000	166910000	167610000	174370000	174960000	149790000	142550000	142320000	161810000	141470000	137740000	140310000	142980000	116670000	146140000	138990000	148600000	126240000	144740000	143610000	150110000	138590000	143570000	130650000	27.4595	27.3145	27.3205	27.3776	27.3825	27.1584	27.0869	27.0846	27.2697	27.0759	27.0374	27.064	27.0912	26.7979	27.1228	27.0504	27.1469	26.9116	27.1089	27.0976	27.1614	27.0462	27.0972	26.9611	2.2771	1.36522
NaN	NaN	NaN	NaN	NaN	NaN	NaN	NaN	NaN	NaN	NaN	NaN	NaN	NaN	NaN	NaN	NaN	NaN	NaN	53560000	NaN	NaN	NaN	NaN	NaN	NaN	NaN	NaN	NaN	NaN	NaN	NaN	NaN	NaN	NaN	NaN	NaN	NaN	NaN	NaN	NaN	NaN	NaN	25.6747	NaN	NaN	NaN	NaN	NaN	NaN
NaN	NaN	NaN	NaN	NaN	NaN	NaN	NaN	NaN	NaN	NaN	NaN	NaN	NaN	NaN	NaN	25626000	NaN	NaN	NaN	NaN	NaN	NaN	NaN	NaN	NaN	NaN	NaN	NaN	NaN	NaN	NaN	NaN	NaN	NaN	NaN	NaN	NaN	NaN	NaN	24.6111	NaN	NaN	NaN	NaN	NaN	NaN	NaN	NaN	NaN
NaN	NaN	NaN	NaN	NaN	24212000	NaN	NaN	NaN	NaN	NaN	NaN	NaN	NaN	NaN	NaN	NaN	NaN	NaN	NaN	NaN	NaN	NaN	NaN	NaN	NaN	NaN	NaN	NaN	24.5292	NaN	NaN	NaN	NaN	NaN	NaN	NaN	NaN	NaN	NaN	NaN	NaN	NaN	NaN	NaN	NaN	NaN	NaN	NaN	NaN
187700000	189290000	210440000	112520000	183010000	165080000	311850000	375060000	346650000	353680000	391450000	413020000	249010000	392840000	399040000	344940000	414470000	341430000	340720000	395690000	295010000	381090000	427550000	412230000	27.4839	27.496	27.6488	26.7456	27.4473	27.2986	28.2163	28.4825	28.3689	28.3979	28.5443	28.6216	27.8916	28.5494	28.572	28.3618	28.6267	28.347	28.344	28.5598	28.1362	28.5056	28.6715	28.6189	-1.55162	-1.5302
NaN	NaN	384440000	404320000	364980000	483190000	407130000	NaN	517390000	416620000	NaN	415970000	436420000	478170000	462800000	NaN	NaN	425330000	NaN	461910000	419780000	535750000	NaN	398140000	NaN	NaN	28.5182	28.5909	28.4432	28.848	28.6009	NaN	28.9467	28.6342	NaN	28.6319	28.7011	28.8329	28.7858	NaN	NaN	28.664	NaN	28.783	28.6451	28.997	NaN	28.5687	NaN	NaN
NaN	NaN	NaN	NaN	NaN	NaN	28253000	NaN	NaN	NaN	NaN	NaN	NaN	NaN	NaN	NaN	NaN	NaN	NaN	NaN	NaN	NaN	NaN	NaN	NaN	NaN	NaN	NaN	NaN	NaN	24.7519	NaN	NaN	NaN	NaN	NaN	NaN	NaN	NaN	NaN	NaN	NaN	NaN	NaN	NaN	NaN	NaN	NaN	NaN	NaN
607810000	619750000	611290000	592690000	618660000	642370000	750260000	743560000	622760000	634690000	632410000	706560000	615150000	746490000	771200000	713190000	740920000	738540000	683920000	673400000	563530000	669160000	713590000	730630000	29.179	29.2071	29.1873	29.1427	29.2046	29.2588	29.4828	29.4699	29.2141	29.2415	29.2363	29.3962	29.1964	29.4755	29.5225	29.4097	29.4647	29.4601	29.3493	29.3269	29.0699	29.3178	29.4105	29.4446	-1.09426	-0.879922
954500000	968721000	890810000	927010000	872450000	1094900000	880940000	877410000	829420000	892940000	785850000	903901000	1148000000	837160000	861130000	803570000	814190000	960291000	978270000	750380000	740600000	866710000	786640000	912400000	29.8302	29.8515	29.7305	29.788	29.7005	30.0282	29.7145	29.7087	29.6275	29.734	29.5497	29.7516	30.0965	29.6409	29.6817	29.5818	29.6008	29.8389	29.8657	29.483	29.4641	29.691	29.5511	29.7651	0.77317	0.912263
812910000	828310000	899330000	866889000	836980000	830500000	958600000	959379000	1077500000	941690000	911720000	945860000	1100300000	1003100000	980880000	916701000	1013500000	958220000	922980000	983170000	1033500000	949860000	1050600000	959281000	29.5985	29.6256	29.7443	29.6913	29.6406	29.6294	29.8364	29.8375	30.005	29.8107	29.764	29.8171	30.0352	29.9018	29.8695	29.7719	29.9167	29.8358	29.7817	29.8729	29.9449	29.8231	29.9686	29.8374	-1.92871	-1.70259
NaN	NaN	NaN	NaN	NaN	NaN	NaN	NaN	NaN	NaN	NaN	NaN	NaN	NaN	NaN	NaN	NaN	NaN	NaN	NaN	20458000	NaN	NaN	NaN	NaN	NaN	NaN	NaN	NaN	NaN	NaN	NaN	NaN	NaN	NaN	NaN	NaN	NaN	NaN	NaN	NaN	NaN	NaN	NaN	24.2862	NaN	NaN	NaN	NaN	NaN
1227600000	1361900000	1204600000	1283500000	1192000000	1266200000	1030300000	1180600000	1062600000	1058500000	1155800000	1102400000	1415700000	1206000000	1258800000	1099800000	1157000000	1154500000	1083600000	978799000	1241900000	1145700000	1125600000	1125900000	30.1932	30.343	30.1659	30.2574	30.1507	30.2379	29.9404	30.1369	29.985	29.9794	30.1062	30.038	30.3989	30.1676	30.2294	30.0346	30.1077	30.1046	30.0132	29.8664	30.2099	30.0936	30.068	30.0684	0.686736	1.88001
NaN	NaN	NaN	NaN	11856000	NaN	NaN	NaN	NaN	NaN	NaN	NaN	NaN	NaN	NaN	NaN	NaN	NaN	NaN	NaN	NaN	NaN	NaN	NaN	NaN	NaN	NaN	NaN	23.4991	NaN	NaN	NaN	NaN	NaN	NaN	NaN	NaN	NaN	NaN	NaN	NaN	NaN	NaN	NaN	NaN	NaN	NaN	NaN	NaN	NaN
NaN	NaN	NaN	NaN	NaN	NaN	NaN	NaN	NaN	NaN	NaN	NaN	NaN	NaN	NaN	NaN	13873000	NaN	NaN	NaN	NaN	NaN	NaN	NaN	NaN	NaN	NaN	NaN	NaN	NaN	NaN	NaN	NaN	NaN	NaN	NaN	NaN	NaN	NaN	NaN	23.7258	NaN	NaN	NaN	NaN	NaN	NaN	NaN	NaN	NaN
NaN	NaN	NaN	NaN	NaN	NaN	NaN	NaN	NaN	NaN	NaN	NaN	NaN	NaN	NaN	NaN	80290000	NaN	NaN	NaN	NaN	NaN	NaN	NaN	NaN	NaN	NaN	NaN	NaN	NaN	NaN	NaN	NaN	NaN	NaN	NaN	NaN	NaN	NaN	NaN	26.2587	NaN	NaN	NaN	NaN	NaN	NaN	NaN	NaN	NaN
233550000	NaN	220900000	109740000	220990000	282750000	710290000	521950000	718110000	673160000	696810000	936730000	294540000	490590000	497640000	638310000	603030000	708450000	442720000	757230000	362890000	442070000	428330000	534980000	27.7992	NaN	27.7188	26.7095	27.7194	28.075	29.4038	28.9593	29.4196	29.3264	29.3762	29.8031	28.1339	28.8699	28.8905	29.2497	29.1677	29.4001	28.7218	29.4962	28.435	28.7197	28.6741	28.9949	-1.42567	NaN
NaN	NaN	NaN	NaN	NaN	NaN	NaN	15795000	NaN	NaN	NaN	NaN	NaN	NaN	NaN	NaN	NaN	NaN	NaN	NaN	NaN	NaN	NaN	NaN	NaN	NaN	NaN	NaN	NaN	NaN	NaN	23.913	NaN	NaN	NaN	NaN	NaN	NaN	NaN	NaN	NaN	NaN	NaN	NaN	NaN	NaN	NaN	NaN	NaN	NaN
NaN	NaN	NaN	NaN	NaN	NaN	NaN	31943000	NaN	NaN	NaN	NaN	NaN	NaN	NaN	NaN	NaN	NaN	NaN	NaN	NaN	NaN	NaN	NaN	NaN	NaN	NaN	NaN	NaN	NaN	NaN	24.929	NaN	NaN	NaN	NaN	NaN	NaN	NaN	NaN	NaN	NaN	NaN	NaN	NaN	NaN	NaN	NaN	NaN	NaN
NaN	NaN	NaN	NaN	NaN	NaN	NaN	138330000	NaN	NaN	NaN	NaN	NaN	NaN	NaN	NaN	NaN	NaN	NaN	NaN	NaN	NaN	NaN	NaN	NaN	NaN	NaN	NaN	NaN	NaN	NaN	27.0435	NaN	NaN	NaN	NaN	NaN	NaN	NaN	NaN	NaN	NaN	NaN	NaN	NaN	NaN	NaN	NaN	NaN	NaN
NaN	NaN	NaN	NaN	NaN	NaN	NaN	116060000	NaN	NaN	NaN	NaN	NaN	NaN	NaN	NaN	NaN	NaN	NaN	NaN	NaN	NaN	NaN	NaN	NaN	NaN	NaN	NaN	NaN	NaN	NaN	26.7903	NaN	NaN	NaN	NaN	NaN	NaN	NaN	NaN	NaN	NaN	NaN	NaN	NaN	NaN	NaN	NaN	NaN	NaN
NaN	NaN	NaN	NaN	NaN	NaN	NaN	57141000	NaN	NaN	NaN	NaN	NaN	NaN	NaN	NaN	NaN	NaN	NaN	NaN	NaN	NaN	NaN	NaN	NaN	NaN	NaN	NaN	NaN	NaN	NaN	25.768	NaN	NaN	NaN	NaN	NaN	NaN	NaN	NaN	NaN	NaN	NaN	NaN	NaN	NaN	NaN	NaN	NaN	NaN
NaN	NaN	NaN	NaN	NaN	NaN	NaN	171070000	NaN	NaN	NaN	NaN	NaN	NaN	NaN	NaN	NaN	NaN	NaN	NaN	NaN	NaN	NaN	NaN	NaN	NaN	NaN	NaN	NaN	NaN	NaN	27.35	NaN	NaN	NaN	NaN	NaN	NaN	NaN	NaN	NaN	NaN	NaN	NaN	NaN	NaN	NaN	NaN	NaN	NaN
1326700000	1297600000	1441700000	1407900000	1348700000	1272300000	1006400000	1051900000	1120500000	993960000	1122200000	1007800000	1234000000	1129000000	1081700000	962600000	999721000	1028300000	1056000000	907190000	1179200000	1076700000	1163000000	1010900000	30.3052	30.2732	30.4251	30.3909	30.3289	30.2448	29.9066	29.9704	30.0615	29.8886	30.0637	29.9086	30.2007	30.0724	30.0107	29.8424	29.8969	29.9376	29.976	29.7568	30.1352	30.004	30.1152	29.913	1.4383	1.2673
NaN	NaN	NaN	NaN	NaN	NaN	NaN	NaN	NaN	NaN	NaN	NaN	NaN	NaN	NaN	NaN	13891000	NaN	NaN	NaN	NaN	NaN	NaN	NaN	NaN	NaN	NaN	NaN	NaN	NaN	NaN	NaN	NaN	NaN	NaN	NaN	NaN	NaN	NaN	NaN	23.7276	NaN	NaN	NaN	NaN	NaN	NaN	NaN	NaN	NaN
NaN	NaN	NaN	NaN	NaN	NaN	NaN	NaN	NaN	NaN	NaN	NaN	NaN	NaN	NaN	NaN	NaN	NaN	NaN	NaN	NaN	NaN	8034800	NaN	NaN	NaN	NaN	NaN	NaN	NaN	NaN	NaN	NaN	NaN	NaN	NaN	NaN	NaN	NaN	NaN	NaN	NaN	NaN	NaN	NaN	NaN	22.9378	NaN	NaN	NaN
4122400000	4209900000	4241800000	4273500000	4382800000	4414400000	5114900000	5264490000	4763600000	4980000000	4783900000	5235990000	4773500000	5128300000	5198990000	4867000000	4578690000	4971190000	4942100000	5238600000	4146600000	4773990000	5087800000	4950600000	31.9408	31.9711	31.982	31.9928	32.0292	32.0396	32.2521	32.2936	32.1494	32.2135	32.1555	32.2858	32.1524	32.2558	32.2756	32.1804	32.0923	32.2109	32.2025	32.2865	31.9493	32.1525	32.2444	32.205	-1.90061	-1.64706
NaN	NaN	NaN	NaN	NaN	NaN	NaN	NaN	26323000	NaN	NaN	NaN	NaN	NaN	NaN	NaN	NaN	NaN	NaN	NaN	NaN	NaN	NaN	NaN	NaN	NaN	NaN	NaN	NaN	NaN	NaN	NaN	24.6498	NaN	NaN	NaN	NaN	NaN	NaN	NaN	NaN	NaN	NaN	NaN	NaN	NaN	NaN	NaN	NaN	NaN
NaN	NaN	NaN	NaN	NaN	NaN	NaN	13161000	NaN	NaN	NaN	NaN	NaN	NaN	NaN	NaN	NaN	NaN	NaN	NaN	NaN	NaN	NaN	NaN	NaN	NaN	NaN	NaN	NaN	NaN	NaN	23.6498	NaN	NaN	NaN	NaN	NaN	NaN	NaN	NaN	NaN	NaN	NaN	NaN	NaN	NaN	NaN	NaN	NaN	NaN
NaN	NaN	NaN	NaN	NaN	NaN	NaN	NaN	NaN	NaN	NaN	NaN	NaN	NaN	43431000	NaN	NaN	NaN	NaN	NaN	NaN	NaN	NaN	NaN	NaN	NaN	NaN	NaN	NaN	NaN	NaN	NaN	NaN	NaN	NaN	NaN	NaN	NaN	25.3722	NaN	NaN	NaN	NaN	NaN	NaN	NaN	NaN	NaN	NaN	NaN
NaN	NaN	NaN	NaN	NaN	46742000	NaN	NaN	NaN	NaN	NaN	NaN	NaN	NaN	NaN	NaN	NaN	NaN	NaN	NaN	NaN	NaN	NaN	NaN	NaN	NaN	NaN	NaN	NaN	25.4782	NaN	NaN	NaN	NaN	NaN	NaN	NaN	NaN	NaN	NaN	NaN	NaN	NaN	NaN	NaN	NaN	NaN	NaN	NaN	NaN
NaN	NaN	NaN	NaN	NaN	NaN	NaN	NaN	16670000	NaN	NaN	NaN	NaN	NaN	NaN	NaN	NaN	NaN	NaN	NaN	NaN	NaN	NaN	NaN	NaN	NaN	NaN	NaN	NaN	NaN	NaN	NaN	23.9908	NaN	NaN	NaN	NaN	NaN	NaN	NaN	NaN	NaN	NaN	NaN	NaN	NaN	NaN	NaN	NaN	NaN
NaN	NaN	NaN	NaN	NaN	NaN	NaN	NaN	NaN	NaN	NaN	NaN	NaN	NaN	NaN	NaN	NaN	NaN	NaN	NaN	NaN	NaN	NaN	12195000	NaN	NaN	NaN	NaN	NaN	NaN	NaN	NaN	NaN	NaN	NaN	NaN	NaN	NaN	NaN	NaN	NaN	NaN	NaN	NaN	NaN	NaN	NaN	23.5398	NaN	NaN
NaN	NaN	NaN	1683600	NaN	NaN	NaN	NaN	NaN	NaN	NaN	NaN	NaN	NaN	NaN	NaN	NaN	NaN	NaN	NaN	NaN	NaN	NaN	NaN	NaN	NaN	NaN	20.6831	NaN	NaN	NaN	NaN	NaN	NaN	NaN	NaN	NaN	NaN	NaN	NaN	NaN	NaN	NaN	NaN	NaN	NaN	NaN	NaN	NaN	NaN
4546490000	4423000000	4846090000	4693300000	4811700000	4654600000	4590000000	4693700000	4903100000	4630600000	4938700000	4261700000	5327590000	4994300000	5025300000	5115800000	5040400000	4823400000	4665800000	5155710000	4958000000	4947500000	4759300000	4430100000	32.0821	32.0424	32.1742	32.128	32.1639	32.116	32.0958	32.1281	32.191	32.1086	32.2015	31.9888	32.3108	32.2176	32.2266	32.2523	32.2309	32.1674	32.1195	32.2635	32.2071	32.2041	32.1481	32.0447	-1.07855	-1.59147
245110000	195190000	226730000	153380000	190810000	184270000	203650000	218170000	186310000	190090000	225610000	176500000	NaN	215730000	253200000	234350000	268060000	308350000	211150000	257720000	146050000	181850000	224850000	187170000	27.8689	27.5403	27.7564	27.1925	27.5076	27.4572	27.6015	27.7009	27.4731	27.5021	27.7493	27.3951	NaN	27.6847	27.9157	27.8041	27.998	28.2	27.6537	27.9412	27.1219	27.4382	27.7444	27.4798	0.841448	-0.443433
34094000	42357000	NaN	NaN	NaN	NaN	NaN	39391000	NaN	NaN	NaN	NaN	NaN	40257000	42089000	36757000	37652000	NaN	35180000	NaN	NaN	NaN	38546000	39710000	25.023	25.3361	NaN	NaN	NaN	NaN	NaN	25.2314	NaN	NaN	NaN	NaN	NaN	25.2627	25.3269	25.1315	25.1662	NaN	25.0683	NaN	NaN	NaN	25.2001	25.243	-1.83991	1.14934
195840000	192720000	204900000	187670000	192240000	199820000	187220000	223990000	213910000	204310000	188660000	201170000	237720000	213090000	247250000	196880000	221470000	245120000	243660000	233600000	201120000	234210000	248710000	243490000	27.5451	27.5219	27.6103	27.4836	27.5183	27.5741	27.4802	27.7389	27.6724	27.6062	27.4912	27.5838	27.8247	27.6669	27.8814	27.5527	27.7225	27.8689	27.8603	27.7995	27.5835	27.8032	27.8899	27.8593	-0.630043	-0.786151
523380000	489320000	447280000	380420000	391270000	508360000	538870000	516950000	410770000	545040000	460120000	531130000	23417000	508900000	544400000	509210000	475330000	567670000	520110000	523680000	137070000	466510000	557950000	565460000	28.9633	28.8662	28.7366	28.503	28.5436	28.9213	29.0054	28.9454	28.6138	29.0218	28.7774	28.9845	24.4811	28.9228	29.0201	28.9237	28.8244	29.0805	28.9542	28.9641	27.0303	28.7973	29.0556	29.0749	0.0392619	-0.0559386
735020000	742030000	827420000	844480000	811420000	827910000	775500000	640240000	638270000	656910000	657020000	721080000	861280000	688310000	807770000	612160000	570860000	807540000	738620000	576400000	681940000	651120000	612980000	685000000	29.4532	29.4669	29.624	29.6535	29.5959	29.6249	29.5306	29.254	29.2496	29.2911	29.2914	29.4256	29.6819	29.3585	29.5894	29.1893	29.0886	29.589	29.4603	29.1025	29.3451	29.2783	29.1913	29.3515	0.339023	0.414907
NaN	NaN	NaN	NaN	NaN	25313000	NaN	NaN	NaN	NaN	NaN	NaN	NaN	NaN	NaN	NaN	NaN	NaN	NaN	NaN	NaN	NaN	NaN	NaN	NaN	NaN	NaN	NaN	NaN	24.5934	NaN	NaN	NaN	NaN	NaN	NaN	NaN	NaN	NaN	NaN	NaN	NaN	NaN	NaN	NaN	NaN	NaN	NaN	NaN	NaN
NaN	NaN	NaN	NaN	NaN	NaN	NaN	NaN	NaN	NaN	NaN	16122000	NaN	NaN	NaN	NaN	NaN	NaN	NaN	NaN	NaN	NaN	NaN	NaN	NaN	NaN	NaN	NaN	NaN	NaN	NaN	NaN	NaN	NaN	NaN	23.9425	NaN	NaN	NaN	NaN	NaN	NaN	NaN	NaN	NaN	NaN	NaN	NaN	NaN	NaN
230240000	231050000	216170000	233040000	228760000	243060000	338300000	284590000	357440000	301470000	268020000	369730000	318120000	340110000	305660000	302400000	297040000	333660000	275870000	290680000	305270000	311490000	276540000	306090000	27.7786	27.7836	27.6876	27.796	27.7693	27.8567	28.3337	28.0843	28.4131	28.1674	27.9978	28.4619	28.245	28.3414	28.1874	28.1719	28.1461	28.3138	28.0394	28.1149	28.1855	28.2146	28.0429	28.1894	-1.65917	-1.63694
NaN	NaN	NaN	NaN	16486000	NaN	NaN	NaN	NaN	NaN	NaN	NaN	NaN	NaN	NaN	NaN	NaN	NaN	NaN	NaN	NaN	NaN	NaN	NaN	NaN	NaN	NaN	NaN	23.9747	NaN	NaN	NaN	NaN	NaN	NaN	NaN	NaN	NaN	NaN	NaN	NaN	NaN	NaN	NaN	NaN	NaN	NaN	NaN	NaN	NaN
NaN	NaN	NaN	NaN	NaN	NaN	7608000	NaN	NaN	NaN	NaN	NaN	NaN	NaN	NaN	NaN	NaN	NaN	NaN	NaN	NaN	NaN	NaN	NaN	NaN	NaN	NaN	NaN	NaN	NaN	22.8591	NaN	NaN	NaN	NaN	NaN	NaN	NaN	NaN	NaN	NaN	NaN	NaN	NaN	NaN	NaN	NaN	NaN	NaN	NaN
168480000	203060000	187910000	183320000	144850000	326530000	294540000	210160000	120180000	251330000	145870000	282760000	264680000	232010000	184230000	156450000	140930000	237800000	253280000	165430000	154380000	211170000	189130000	271480000	27.328	27.5973	27.4855	27.4498	27.11	28.2826	28.1339	27.6469	26.8406	27.905	27.1201	28.075	27.9797	27.7896	27.4569	27.2211	27.0704	27.8252	27.9162	27.3016	27.2019	27.6538	27.4948	28.0163	-0.562651	0.132272
120110000	105210000	124520000	117200000	121410000	86263000	73076000	87120000	72884000	98290000	71526000	99288100	72293000	92677000	90732000	100410000	95881000	91391000	92778000	88869000	77925000	85658000	89010100	93681000	26.8398	26.6487	26.8918	26.8044	26.8553	26.3622	26.1229	26.3765	26.1191	26.5505	26.092	26.5651	26.1074	26.4657	26.4351	26.5813	26.5147	26.4455	26.4673	26.4052	26.2156	26.3521	26.4075	26.4813	1.63875	0.823608
55331000	41329000	NaN	46356000	NaN	NaN	63038000	57233000	57224000	51835000	NaN	60689000	70154000	55536000	61060000	56980000	NaN	53139000	59964000	NaN	47368000	52369000	53414000	58645000	25.7216	25.3007	NaN	25.4663	NaN	NaN	25.9097	25.7703	25.7701	25.6274	NaN	25.8549	26.064	25.7269	25.8637	25.764	NaN	25.6633	25.8376	NaN	25.4974	25.6422	25.6707	25.8055	-0.133424	-2.48811
NaN	NaN	NaN	NaN	NaN	NaN	18736000	NaN	NaN	NaN	NaN	NaN	NaN	NaN	NaN	NaN	NaN	NaN	NaN	NaN	NaN	NaN	NaN	NaN	NaN	NaN	NaN	NaN	NaN	NaN	24.1593	NaN	NaN	NaN	NaN	NaN	NaN	NaN	NaN	NaN	NaN	NaN	NaN	NaN	NaN	NaN	NaN	NaN	NaN	NaN
211760000	239570000	229270000	222030000	227550000	229450000	224260000	248020000	263710000	226570000	222840000	223890000	238480000	243130000	224940000	264280000	272390000	251400000	203310000	296770000	257240000	240660000	239580000	215410000	27.6579	27.8359	27.7725	27.7262	27.7616	27.7736	27.7406	27.8859	27.9744	27.7554	27.7314	27.7382	27.8293	27.8572	27.745	27.9775	28.0211	27.9054	27.5991	28.1448	27.9385	27.8424	27.8359	27.6825	-1.12583	0.269893
3704600000	4008800000	3589700000	4084000000	3858000000	3774500000	2646500000	2728600000	2817700000	2871500000	2861700000	2978800000	3732100000	2655000000	2689000000	2776000000	2853800000	2823000000	2962300000	2832900000	3192500000	2678700000	2833200000	2856400000	31.7867	31.9005	31.7412	31.9273	31.8452	31.8136	31.3014	31.3455	31.3919	31.4192	31.4142	31.4721	31.7973	31.3061	31.3244	31.3704	31.4102	31.3946	31.4641	31.3996	31.572	31.3189	31.3998	31.4116	1.55747	2.03187
NaN	54728000	NaN	53438000	NaN	NaN	NaN	NaN	NaN	NaN	NaN	NaN	NaN	NaN	NaN	NaN	NaN	NaN	NaN	NaN	NaN	NaN	NaN	NaN	NaN	25.7058	NaN	25.6714	NaN	NaN	NaN	NaN	NaN	NaN	NaN	NaN	NaN	NaN	NaN	NaN	NaN	NaN	NaN	NaN	NaN	NaN	NaN	NaN	NaN	0.707107
NaN	NaN	NaN	NaN	NaN	NaN	NaN	NaN	25156000	NaN	NaN	NaN	NaN	NaN	NaN	NaN	NaN	NaN	NaN	NaN	NaN	NaN	NaN	NaN	NaN	NaN	NaN	NaN	NaN	NaN	NaN	NaN	24.5844	NaN	NaN	NaN	NaN	NaN	NaN	NaN	NaN	NaN	NaN	NaN	NaN	NaN	NaN	NaN	NaN	NaN
609050000	627250000	556910000	639020000	712920000	509800000	61798000	NaN	37848000	29089000	102410000	NaN	23536000	NaN	NaN	20668000	61299000	NaN	17961000	NaN	13614000	NaN	NaN	NaN	29.182	29.2245	29.0529	29.2513	29.4092	28.9254	25.8811	NaN	25.1737	24.794	26.6098	NaN	24.4884	NaN	NaN	24.3009	25.8694	NaN	24.0984	NaN	23.6986	NaN	NaN	NaN	1.38261	1.4004
NaN	NaN	15368000	NaN	NaN	NaN	NaN	NaN	NaN	NaN	NaN	NaN	NaN	NaN	NaN	NaN	NaN	NaN	NaN	NaN	NaN	NaN	NaN	NaN	NaN	NaN	23.8734	NaN	NaN	NaN	NaN	NaN	NaN	NaN	NaN	NaN	NaN	NaN	NaN	NaN	NaN	NaN	NaN	NaN	NaN	NaN	NaN	NaN	NaN	NaN
146390000	169340000	NaN	146240000	163250000	90717000	153680000	242000000	218310000	139630000	209100000	219460000	133080000	170840000	215140000	154920000	196010000	206470000	159820000	197900000	187330000	212550000	194270000	177160000	27.1252	27.3353	NaN	27.1238	27.2825	26.4349	27.1954	27.8504	27.7018	27.057	27.6396	27.7094	26.9877	27.3481	27.6807	27.2069	27.5464	27.6214	27.2519	27.5602	27.481	27.6632	27.5335	27.4005	-0.868648	-0.205552
NaN	NaN	NaN	NaN	NaN	12263000	NaN	NaN	NaN	NaN	NaN	NaN	NaN	NaN	NaN	NaN	NaN	NaN	NaN	NaN	NaN	NaN	NaN	NaN	NaN	NaN	NaN	NaN	NaN	23.5478	NaN	NaN	NaN	NaN	NaN	NaN	NaN	NaN	NaN	NaN	NaN	NaN	NaN	NaN	NaN	NaN	NaN	NaN	NaN	NaN
397560000	354110000	375860000	358570000	383340000	362940000	316790000	297950000	354110000	251920000	233320000	276720000	284650000	278750000	312320000	348490000	286350000	292770000	289450000	270900000	279570000	293340000	306710000	300000000	28.5666	28.3996	28.4856	28.4177	28.514	28.4352	28.239	28.1505	28.3996	27.9084	27.7977	28.0439	28.0846	28.0544	28.2185	28.3765	28.0932	28.1252	28.1087	28.0132	28.0586	28.128	28.1923	28.1604	1.98361	1.17804
4220200000	3719000000	4701800000	4378100000	4726100000	4610400000	5543200000	5260700000	5463890000	5238600000	5734400000	5514100000	6760500000	5791100000	5514610000	5461700000	5884800000	5211700000	5559000000	6309200000	6116400000	5531690000	5414010000	5249700000	31.9747	31.7923	32.1306	32.0277	32.138	32.1022	32.3681	32.2926	32.3473	32.2865	32.417	32.3605	32.6545	32.4312	32.3606	32.3467	32.4543	32.2791	32.3722	32.5548	32.51	32.3651	32.334	32.2896	-1.87904	-2.79956
NaN	NaN	NaN	NaN	NaN	NaN	NaN	NaN	NaN	NaN	NaN	NaN	NaN	NaN	NaN	NaN	NaN	NaN	NaN	NaN	8191700	NaN	NaN	NaN	NaN	NaN	NaN	NaN	NaN	NaN	NaN	NaN	NaN	NaN	NaN	NaN	NaN	NaN	NaN	NaN	NaN	NaN	NaN	NaN	22.9657	NaN	NaN	NaN	NaN	NaN
825180000	963690000	867270000	963140000	822570000	942580000	1050400000	1083700000	987150000	1055300000	1033000000	1113200000	1173100000	1023500000	1115500000	971740000	1050400000	1110700000	1024700000	885880000	1110800000	1078900000	1090600000	1026400000	29.6201	29.844	29.6919	29.8432	29.6156	29.812	29.9683	30.0133	29.8787	29.975	29.9442	30.0521	30.1277	29.9309	30.055	29.856	29.9683	30.0488	29.9326	29.7225	30.049	30.0069	30.0225	29.9349	-2.24407	-0.671427
38898000	38205000	NaN	40019000	NaN	36805000	NaN	NaN	45479000	40144000	47522000	43945000	NaN	NaN	NaN	48122000	NaN	NaN	47794000	NaN	NaN	NaN	44799000	43182000	25.2132	25.1873	NaN	25.2542	NaN	25.1334	NaN	NaN	25.4387	25.2587	25.5021	25.3892	NaN	NaN	NaN	25.5202	NaN	NaN	25.5103	NaN	NaN	NaN	25.417	25.3639	-1.18064	-1.36806
NaN	NaN	NaN	NaN	NaN	NaN	61690000	NaN	NaN	NaN	NaN	NaN	NaN	NaN	NaN	NaN	NaN	NaN	NaN	NaN	NaN	NaN	NaN	NaN	NaN	NaN	NaN	NaN	NaN	NaN	25.8785	NaN	NaN	NaN	NaN	NaN	NaN	NaN	NaN	NaN	NaN	NaN	NaN	NaN	NaN	NaN	NaN	NaN	NaN	NaN
60152000	55634000	70463000	64203000	65255000	54168000	59799000	69202000	59941000	77898000	NaN	62781000	53261000	66428000	NaN	82233000	NaN	69392000	72507000	NaN	71779000	70334000	73061000	69579000	25.8421	25.7295	26.0704	25.9361	25.9596	25.6909	25.8336	26.0443	25.837	26.2151	NaN	25.9038	25.6666	25.9853	NaN	26.2932	NaN	26.0483	26.1116	NaN	26.0971	26.0677	26.1226	26.0521	-0.989334	-1.63468
171530000	171270000	150730000	210550000	162520000	143710000	63448000	140430000	125130000	127130000	153750000	140380000	185860000	144570000	149300000	164130000	149610000	148950000	138730000	134750000	124660000	143330000	97110000	139730000	27.3539	27.3517	27.1674	27.6496	27.276	27.0986	25.9191	27.0653	26.8989	26.9217	27.196	27.0648	27.4696	27.1072	27.1536	27.2903	27.1566	27.1503	27.0477	27.0057	26.8934	27.0948	26.5331	27.0581	0.760432	0.753804
79809000	68127000	NaN	NaN	71268000	NaN	111280000	172170000	84225000	158360000	135890000	156140000	NaN	135200000	131390000	152920000	145740000	100150000	129860000	144660000	68370000	97143100	151880000	156910000	26.25	26.0217	NaN	NaN	26.0868	NaN	26.7296	27.3593	26.3277	27.2386	27.0179	27.2183	NaN	27.0105	26.9693	27.1882	27.1188	26.5776	26.9524	27.1081	26.0269	26.5336	27.1784	27.2254	-1.51577	-1.98355
NaN	NaN	NaN	NaN	NaN	NaN	NaN	NaN	NaN	NaN	NaN	NaN	NaN	NaN	NaN	NaN	NaN	NaN	NaN	NaN	NaN	NaN	NaN	30116000	NaN	NaN	NaN	NaN	NaN	NaN	NaN	NaN	NaN	NaN	NaN	NaN	NaN	NaN	NaN	NaN	NaN	NaN	NaN	NaN	NaN	NaN	NaN	24.844	NaN	NaN
NaN	26412000	NaN	NaN	NaN	NaN	NaN	NaN	NaN	NaN	NaN	NaN	NaN	NaN	NaN	NaN	NaN	NaN	NaN	NaN	NaN	NaN	NaN	NaN	NaN	24.6547	NaN	NaN	NaN	NaN	NaN	NaN	NaN	NaN	NaN	NaN	NaN	NaN	NaN	NaN	NaN	NaN	NaN	NaN	NaN	NaN	NaN	NaN	NaN	NaN
NaN	NaN	NaN	NaN	NaN	NaN	NaN	NaN	NaN	NaN	NaN	NaN	17382000	NaN	NaN	NaN	NaN	NaN	NaN	NaN	NaN	NaN	NaN	NaN	NaN	NaN	NaN	NaN	NaN	NaN	NaN	NaN	NaN	NaN	NaN	NaN	24.0511	NaN	NaN	NaN	NaN	NaN	NaN	NaN	NaN	NaN	NaN	NaN	NaN	NaN
146030000	159610000	173760000	175010000	201020000	137820000	112460000	142380000	140660000	128630000	137430000	130070000	86675000	110980000	129190000	131810000	109100000	109050000	101390000	124010000	136410000	137700000	133790000	126110000	27.1217	27.25	27.3725	27.3829	27.5828	27.0382	26.7448	27.0852	27.0676	26.9387	27.0341	26.9547	26.3691	26.7257	26.9449	26.9739	26.7011	26.7004	26.5953	26.8859	27.0234	27.037	26.9954	26.9101	0.516584	1.00014
NaN	NaN	NaN	NaN	NaN	NaN	16479000	NaN	NaN	NaN	NaN	NaN	NaN	NaN	NaN	NaN	NaN	NaN	NaN	NaN	NaN	NaN	NaN	NaN	NaN	NaN	NaN	NaN	NaN	NaN	23.9741	NaN	NaN	NaN	NaN	NaN	NaN	NaN	NaN	NaN	NaN	NaN	NaN	NaN	NaN	NaN	NaN	NaN	NaN	NaN
698370000	625620000	819200000	757130000	840310000	632330000	539410000	542100000	675150000	499110000	631550000	473600000	399950000	524390000	584490000	573150000	686760000	669590000	472540000	688780000	671580000	583360000	575430000	499490000	29.3794	29.2207	29.6096	29.496	29.6463	29.2361	29.0068	29.014	29.3306	28.8948	29.2343	28.8191	28.5752	28.9661	29.1226	29.0943	29.3552	29.3187	28.8159	29.3595	29.323	29.1198	29.1001	28.8959	0.791531	0.186889
1873300000	1970700000	1825500000	1917200000	1883000000	1743500000	1668700000	1586000000	1683800000	1401100000	1614100000	1402200000	1694100000	1577100000	1630100000	1571500000	1553000000	1595000000	1558100000	1397600000	1661100000	1605800000	1657100000	1563100000	30.8029	30.8761	30.7656	30.8364	30.8104	30.6993	30.6361	30.5627	30.6491	30.3839	30.5881	30.385	30.6579	30.5546	30.6023	30.5495	30.5324	30.5709	30.5371	30.3803	30.6295	30.5806	30.626	30.5418	1.52307	2.05922
NaN	NaN	NaN	NaN	8909900	NaN	NaN	NaN	NaN	NaN	NaN	NaN	NaN	NaN	NaN	NaN	NaN	NaN	NaN	NaN	NaN	NaN	NaN	NaN	NaN	NaN	NaN	NaN	23.087	NaN	NaN	NaN	NaN	NaN	NaN	NaN	NaN	NaN	NaN	NaN	NaN	NaN	NaN	NaN	NaN	NaN	NaN	NaN	NaN	NaN
177610000	214970000	219430000	253810000	211030000	171130000	121340000	134390000	126950000	119910000	140440000	129170000	155150000	170690000	152200000	133140000	NaN	129450000	160310000	NaN	140150000	125680000	176400000	155170000	27.4041	27.6796	27.7092	27.9192	27.6529	27.3505	26.8545	27.0019	26.9197	26.8374	27.0654	26.9447	27.2091	27.3468	27.1814	26.9884	NaN	26.9478	27.2563	NaN	27.0624	26.9052	27.3943	27.2093	0.675248	1.56554
NaN	NaN	NaN	NaN	NaN	NaN	12508000	NaN	NaN	NaN	NaN	NaN	NaN	NaN	NaN	NaN	NaN	NaN	NaN	NaN	NaN	NaN	NaN	NaN	NaN	NaN	NaN	NaN	NaN	NaN	23.5763	NaN	NaN	NaN	NaN	NaN	NaN	NaN	NaN	NaN	NaN	NaN	NaN	NaN	NaN	NaN	NaN	NaN	NaN	NaN
NaN	NaN	NaN	NaN	NaN	NaN	20078000	NaN	NaN	NaN	NaN	NaN	NaN	NaN	NaN	NaN	NaN	NaN	NaN	NaN	NaN	NaN	NaN	NaN	NaN	NaN	NaN	NaN	NaN	NaN	24.2591	NaN	NaN	NaN	NaN	NaN	NaN	NaN	NaN	NaN	NaN	NaN	NaN	NaN	NaN	NaN	NaN	NaN	NaN	NaN
NaN	NaN	NaN	NaN	NaN	3084800	NaN	NaN	NaN	NaN	NaN	NaN	NaN	NaN	NaN	NaN	NaN	NaN	NaN	NaN	NaN	NaN	NaN	NaN	NaN	NaN	NaN	NaN	NaN	21.5567	NaN	NaN	NaN	NaN	NaN	NaN	NaN	NaN	NaN	NaN	NaN	NaN	NaN	NaN	NaN	NaN	NaN	NaN	NaN	NaN
172500000	150350000	150930000	157220000	174770000	138960000	138230000	91579900	123090000	107010000	97469900	110700000	98254000	79234900	92179000	134940000	NaN	139250000	123270000	115940000	99576000	103140000	102800000	110760000	27.362	27.1637	27.1693	27.2282	27.3809	27.0501	27.0425	26.4485	26.8751	26.6732	26.5385	26.7221	26.55	26.2396	26.4579	27.0077	NaN	27.0531	26.8772	26.7888	26.5693	26.62	26.6153	26.7229	1.81318	1.18602
NaN	NaN	NaN	NaN	NaN	NaN	4604400	NaN	NaN	NaN	NaN	NaN	NaN	NaN	NaN	NaN	NaN	NaN	NaN	NaN	NaN	NaN	NaN	NaN	NaN	NaN	NaN	NaN	NaN	NaN	22.1346	NaN	NaN	NaN	NaN	NaN	NaN	NaN	NaN	NaN	NaN	NaN	NaN	NaN	NaN	NaN	NaN	NaN	NaN	NaN
109680000	94593000	NaN	NaN	94817000	103430000	114640000	100900000	104180000	NaN	96245000	NaN	NaN	NaN	NaN	108330000	103140000	NaN	NaN	129910000	NaN	107880000	117650000	105530000	26.7087	26.4952	NaN	NaN	26.4986	26.6241	26.7725	26.5884	26.6345	NaN	26.5202	NaN	NaN	NaN	NaN	26.6909	26.62	NaN	NaN	26.9529	NaN	26.6849	26.8099	26.6531	0.510324	-1.16754
73127000	74131000	72862000	80898000	69874000	56216000	42824000	64119000	66319000	58574000	73694000	58069000	78514000	66126000	69031000	66363000	70057000	44311000	64426000	55107000	82592000	63783000	77632000	70430000	26.1239	26.1436	26.1187	26.2696	26.0583	25.7445	25.3519	25.9342	25.9829	25.8038	26.135	25.7913	26.2264	25.9787	26.0407	25.9839	26.062	25.4012	25.9411	25.7157	26.2995	25.9267	26.2101	26.0697	0.455351	0.535623
109190000	NaN	100210000	NaN	NaN	NaN	169890000	147710000	148320000	150040000	145930000	138250000	NaN	145800000	152590000	160070000	139620000	187820000	116890000	170190000	NaN	137030000	148730000	120050000	26.7023	NaN	26.5785	NaN	NaN	NaN	27.34	27.1382	27.1441	27.1608	27.1207	27.0427	NaN	27.1194	27.1851	27.2541	27.0569	27.4848	26.8006	27.3426	NaN	27.0299	27.1481	26.8391	-1.81887	NaN
460160000	470960000	450600000	450850000	431810000	543480000	480670000	442710000	431680000	473170000	386490000	448770000	511860000	495270000	479980000	486000000	472320000	483010000	509900000	428740000	453440000	485310000	480510000	517320000	28.7776	28.811	28.7473	28.7481	28.6858	29.0177	28.8405	28.7218	28.6854	28.8178	28.5259	28.7414	28.9312	28.8836	28.8384	28.8564	28.8152	28.8475	28.9256	28.6755	28.7563	28.8543	28.84	28.9465	-0.365843	-0.0512876
32072000	NaN	NaN	NaN	NaN	NaN	NaN	NaN	NaN	NaN	NaN	NaN	NaN	NaN	NaN	NaN	NaN	NaN	NaN	NaN	NaN	NaN	NaN	NaN	24.9348	NaN	NaN	NaN	NaN	NaN	NaN	NaN	NaN	NaN	NaN	NaN	NaN	NaN	NaN	NaN	NaN	NaN	NaN	NaN	NaN	NaN	NaN	NaN	NaN	NaN
NaN	NaN	NaN	NaN	NaN	NaN	13529000	NaN	NaN	NaN	NaN	NaN	NaN	NaN	NaN	NaN	NaN	NaN	NaN	NaN	NaN	NaN	NaN	NaN	NaN	NaN	NaN	NaN	NaN	NaN	23.6896	NaN	NaN	NaN	NaN	NaN	NaN	NaN	NaN	NaN	NaN	NaN	NaN	NaN	NaN	NaN	NaN	NaN	NaN	NaN
NaN	NaN	NaN	NaN	NaN	NaN	NaN	330410000	NaN	NaN	NaN	NaN	NaN	331580000	NaN	NaN	NaN	NaN	NaN	NaN	384640000	NaN	NaN	NaN	NaN	NaN	NaN	NaN	NaN	NaN	NaN	28.2997	NaN	NaN	NaN	NaN	NaN	28.3048	NaN	NaN	NaN	NaN	NaN	NaN	28.5189	NaN	NaN	NaN	NaN	NaN
105930000	148320000	127610000	146050000	127680000	140750000	119010000	130490000	114600000	130720000	101990000	141140000	158690000	113050000	113420000	87845000	NaN	96541000	122670000	NaN	128480000	119190000	103480000	117480000	26.6585	27.1441	26.9272	27.1219	26.928	27.0686	26.8265	26.9594	26.772	26.9619	26.6039	27.0726	27.2416	26.7524	26.7571	26.3885	NaN	26.5246	26.8702	NaN	26.937	26.8287	26.6248	26.8078	-0.897791	1.38584
136230000	167990000	141350000	170710000	143350000	117210000	142080000	146700000	139780000	153700000	154440000	NaN	174940000	150580000	141100000	170280000	155760000	142700000	127420000	157240000	159030000	152960000	NaN	161550000	27.0215	27.3238	27.0747	27.347	27.095	26.8045	27.0821	27.1283	27.0586	27.1955	27.2025	NaN	27.3823	27.166	27.0721	27.3433	27.2148	27.0884	26.925	27.2284	27.2447	27.1886	NaN	27.2674	-1.09333	1.02832
NaN	NaN	NaN	NaN	NaN	NaN	NaN	NaN	70350000	NaN	NaN	NaN	NaN	NaN	NaN	NaN	NaN	NaN	NaN	NaN	NaN	NaN	NaN	NaN	NaN	NaN	NaN	NaN	NaN	NaN	NaN	NaN	26.068	NaN	NaN	NaN	NaN	NaN	NaN	NaN	NaN	NaN	NaN	NaN	NaN	NaN	NaN	NaN	NaN	NaN
NaN	NaN	NaN	47134000	NaN	NaN	NaN	NaN	NaN	NaN	41036000	NaN	40053000	NaN	NaN	NaN	NaN	NaN	NaN	NaN	60432000	NaN	NaN	NaN	NaN	NaN	NaN	25.4903	NaN	NaN	NaN	NaN	NaN	NaN	25.2904	NaN	25.2554	NaN	NaN	NaN	NaN	NaN	NaN	NaN	25.8488	NaN	NaN	NaN	NaN	NaN
NaN	NaN	NaN	NaN	NaN	NaN	NaN	NaN	NaN	NaN	NaN	NaN	NaN	NaN	NaN	NaN	NaN	NaN	NaN	NaN	NaN	NaN	4365500	NaN	NaN	NaN	NaN	NaN	NaN	NaN	NaN	NaN	NaN	NaN	NaN	NaN	NaN	NaN	NaN	NaN	NaN	NaN	NaN	NaN	NaN	NaN	22.0577	NaN	NaN	NaN
NaN	33883000	NaN	38862000	NaN	NaN	NaN	NaN	NaN	NaN	NaN	NaN	NaN	NaN	NaN	NaN	NaN	NaN	NaN	NaN	NaN	NaN	NaN	NaN	NaN	25.0141	NaN	25.2119	NaN	NaN	NaN	NaN	NaN	NaN	NaN	NaN	NaN	NaN	NaN	NaN	NaN	NaN	NaN	NaN	NaN	NaN	NaN	NaN	NaN	-0.707107
NaN	NaN	NaN	NaN	NaN	NaN	NaN	NaN	7503900	NaN	NaN	NaN	NaN	NaN	NaN	NaN	NaN	NaN	NaN	NaN	NaN	NaN	NaN	NaN	NaN	NaN	NaN	NaN	NaN	NaN	NaN	NaN	22.8392	NaN	NaN	NaN	NaN	NaN	NaN	NaN	NaN	NaN	NaN	NaN	NaN	NaN	NaN	NaN	NaN	NaN
55789000	NaN	54381000	NaN	49048000	NaN	60760000	NaN	NaN	NaN	41784000	48848000	47250000	NaN	NaN	57575000	NaN	62280000	56172000	NaN	49227000	45444000	NaN	NaN	25.7335	NaN	25.6966	NaN	25.5477	NaN	25.8566	NaN	NaN	NaN	25.3164	25.5418	25.4938	NaN	NaN	25.7789	NaN	25.8923	25.7433	NaN	25.5529	25.4376	NaN	NaN	0.613497	NaN
180340000	188740000	207710000	184060000	198880000	185270000	177360000	217800000	199950000	193780000	177340000	198370000	224200000	212340000	210410000	181020000	213060000	219290000	165330000	211170000	229100000	211020000	209390000	200380000	27.4261	27.4918	27.63	27.4556	27.5673	27.4651	27.4021	27.6984	27.5751	27.5298	27.4019	27.5636	27.7402	27.6618	27.6486	27.4316	27.6667	27.7083	27.3008	27.6538	27.7714	27.6528	27.6416	27.5782	-1.21332	-0.683697
617410000	493830000	648790000	446490000	623280000	350360000	391270000	624690000	616120000	510540000	854360000	502510000	206900000	585490000	639640000	834360000	912940000	406780000	531720000	865260000	456610000	549120000	759670000	560780000	29.2017	28.8794	29.2732	28.7341	29.2153	28.3843	28.5436	29.2186	29.1986	28.9274	29.6703	28.9046	27.6244	29.1251	29.2527	29.6361	29.7659	28.5997	28.9861	29.6886	28.7664	29.0325	29.5008	29.0629	0.224736	-0.44769
NaN	NaN	NaN	NaN	NaN	NaN	NaN	NaN	27507000	NaN	NaN	NaN	NaN	NaN	NaN	NaN	NaN	NaN	NaN	NaN	NaN	NaN	NaN	NaN	NaN	NaN	NaN	NaN	NaN	NaN	NaN	NaN	24.7133	NaN	NaN	NaN	NaN	NaN	NaN	NaN	NaN	NaN	NaN	NaN	NaN	NaN	NaN	NaN	NaN	NaN
NaN	NaN	NaN	NaN	NaN	NaN	NaN	32291000	NaN	NaN	NaN	NaN	NaN	NaN	NaN	NaN	NaN	NaN	NaN	NaN	NaN	NaN	NaN	NaN	NaN	NaN	NaN	NaN	NaN	NaN	NaN	24.9446	NaN	NaN	NaN	NaN	NaN	NaN	NaN	NaN	NaN	NaN	NaN	NaN	NaN	NaN	NaN	NaN	NaN	NaN
93163000	76465000	97851000	94020900	106900000	NaN	NaN	NaN	87044000	NaN	69380000	NaN	NaN	NaN	NaN	80213000	84983000	NaN	NaN	NaN	80182000	NaN	NaN	NaN	26.4733	26.1883	26.5441	26.4865	26.6717	NaN	NaN	NaN	26.3752	NaN	26.048	NaN	NaN	NaN	NaN	26.2573	26.3407	NaN	NaN	NaN	26.2568	NaN	NaN	NaN	0.622553	-0.916102
NaN	NaN	NaN	NaN	NaN	NaN	NaN	NaN	NaN	NaN	NaN	NaN	NaN	NaN	NaN	NaN	NaN	NaN	7757500	NaN	NaN	NaN	NaN	NaN	NaN	NaN	NaN	NaN	NaN	NaN	NaN	NaN	NaN	NaN	NaN	NaN	NaN	NaN	NaN	NaN	NaN	NaN	22.8872	NaN	NaN	NaN	NaN	NaN	NaN	NaN
NaN	NaN	NaN	NaN	NaN	NaN	75660000	NaN	NaN	NaN	NaN	NaN	NaN	NaN	NaN	NaN	NaN	NaN	NaN	NaN	NaN	NaN	NaN	NaN	NaN	NaN	NaN	NaN	NaN	NaN	26.173	NaN	NaN	NaN	NaN	NaN	NaN	NaN	NaN	NaN	NaN	NaN	NaN	NaN	NaN	NaN	NaN	NaN	NaN	NaN
2128400000	2063700000	2226600000	2241200000	2178200000	2097100000	1746100000	1676200000	2024600000	1545800000	1761900000	1460100000	1620000000	1818700000	1789000000	1854200000	1869400000	1734500000	1772400000	1876400000	1843100000	1811700000	1832000000	1664600000	30.9871	30.9426	31.0522	31.0616	31.0205	30.9657	30.7015	30.6425	30.915	30.5257	30.7145	30.4434	30.5933	30.7603	30.7365	30.7881	30.7999	30.6919	30.7231	30.8053	30.7795	30.7547	30.7708	30.6325	1.34985	1.07858
188140000	196200000	193600000	203750000	207010000	218710000	158310000	195290000	172490000	190000000	198040000	154170000	185510000	171640000	173100000	189660000	184110000	140190000	201760000	191070000	166620000	191560000	215030000	182000000	27.4872	27.5478	27.5285	27.6022	27.6251	27.7044	27.2382	27.541	27.3619	27.5014	27.5612	27.1999	27.4669	27.3548	27.367	27.4988	27.456	27.0628	27.5881	27.5095	27.312	27.5132	27.68	27.4394	-0.0821751	0.303326
16050000	NaN	NaN	NaN	NaN	NaN	NaN	NaN	NaN	NaN	NaN	NaN	NaN	NaN	NaN	NaN	NaN	NaN	NaN	NaN	NaN	NaN	NaN	NaN	23.9361	NaN	NaN	NaN	NaN	NaN	NaN	NaN	NaN	NaN	NaN	NaN	NaN	NaN	NaN	NaN	NaN	NaN	NaN	NaN	NaN	NaN	NaN	NaN	NaN	NaN
513980000	523740000	437930000	499330000	401190000	701280000	617070000	562290000	543410000	545470000	405700000	579540000	661690000	454880000	485140000	459220000	375870000	596150000	579420000	373550000	441670000	470770000	445970000	550980000	28.9371	28.9643	28.7061	28.8954	28.5797	29.3854	29.2009	29.0667	29.0175	29.0229	28.5958	29.1103	29.3016	28.7609	28.8538	28.7746	28.4857	29.1511	29.11	28.4767	28.7184	28.8104	28.7324	29.0374	0.0841583	0.193645
NaN	NaN	NaN	NaN	NaN	NaN	NaN	NaN	NaN	NaN	NaN	NaN	NaN	NaN	NaN	NaN	NaN	NaN	NaN	NaN	NaN	NaN	NaN	144880000	NaN	NaN	NaN	NaN	NaN	NaN	NaN	NaN	NaN	NaN	NaN	NaN	NaN	NaN	NaN	NaN	NaN	NaN	NaN	NaN	NaN	NaN	NaN	27.1103	NaN	NaN
45526000	39805000	NaN	NaN	NaN	NaN	NaN	NaN	NaN	NaN	NaN	NaN	NaN	NaN	NaN	NaN	NaN	NaN	NaN	NaN	NaN	NaN	NaN	NaN	25.4402	25.2464	NaN	NaN	NaN	NaN	NaN	NaN	NaN	NaN	NaN	NaN	NaN	NaN	NaN	NaN	NaN	NaN	NaN	NaN	NaN	NaN	NaN	NaN	0.707107	-0.707107
429960000	473870000	465370000	412890000	446660000	455510000	554100000	589920000	403620000	569310000	497230000	530710000	426110000	522970000	532400000	479390000	386560000	521250000	526780000	379270000	419490000	556260000	594090000	568100000	28.6796	28.8199	28.7938	28.6212	28.7346	28.7629	29.0456	29.1359	28.5884	29.0846	28.8893	28.9833	28.6667	28.9622	28.9879	28.8366	28.5261	28.9574	28.9726	28.4986	28.6441	29.0512	29.1461	29.0816	-0.918824	-0.215807
302640000	306040000	320670000	293950000	309810000	322570000	327930000	424270000	420910000	342910000	414770000	412730000	411080000	391800000	402710000	395400000	439500000	402370000	333040000	460740000	437630000	413600000	418360000	371860000	28.173	28.1891	28.2565	28.131	28.2068	28.265	28.2888	28.6604	28.6489	28.3533	28.6277	28.6206	28.6148	28.5455	28.5852	28.5587	28.7113	28.5839	28.3111	28.7794	28.7051	28.6237	28.6402	28.4702	-1.7886	-1.71622
27978000	NaN	42045000	36671000	NaN	NaN	NaN	NaN	NaN	NaN	NaN	NaN	NaN	NaN	NaN	NaN	NaN	NaN	NaN	NaN	NaN	NaN	NaN	NaN	24.7378	NaN	25.3254	25.1281	NaN	NaN	NaN	NaN	NaN	NaN	NaN	NaN	NaN	NaN	NaN	NaN	NaN	NaN	NaN	NaN	NaN	NaN	NaN	NaN	-1.26215	NaN
31792000	30522000	NaN	30123000	NaN	NaN	NaN	NaN	NaN	NaN	NaN	NaN	NaN	NaN	NaN	NaN	NaN	NaN	NaN	NaN	NaN	NaN	NaN	NaN	24.9222	24.8633	NaN	24.8444	NaN	NaN	NaN	NaN	NaN	NaN	NaN	NaN	NaN	NaN	NaN	NaN	NaN	NaN	NaN	NaN	NaN	NaN	NaN	NaN	1.34584	0
NaN	NaN	NaN	NaN	NaN	NaN	NaN	NaN	NaN	NaN	NaN	NaN	NaN	NaN	NaN	NaN	NaN	NaN	26094000	NaN	NaN	NaN	NaN	NaN	NaN	NaN	NaN	NaN	NaN	NaN	NaN	NaN	NaN	NaN	NaN	NaN	NaN	NaN	NaN	NaN	NaN	NaN	24.6372	NaN	NaN	NaN	NaN	NaN	NaN	NaN
91258000	85338000	99050000	104880000	104590000	90895000	72660000	78801000	110250000	77344000	97745100	82218000	85253000	96027000	83442000	98232900	86683000	82741000	NaN	106550000	97088000	105870000	102170000	83235000	26.4434	26.3467	26.5617	26.6442	26.6402	26.4377	26.1147	26.2317	26.7162	26.2048	26.5425	26.293	26.3452	26.5169	26.3143	26.5497	26.3692	26.3021	NaN	26.667	26.5328	26.6577	26.6064	26.3107	0	-0.569256
906590000	829410000	868551000	962440000	881120000	878660000	809100000	899160000	1097400000	847720000	1008600000	843630000	982859000	1026000000	901909000	1011100000	973230000	940130000	850750000	1157000000	1062000000	1044400000	1038300000	876970000	29.7559	29.6275	29.694	29.8421	29.7148	29.7107	29.5917	29.744	30.0314	29.659	29.9097	29.652	29.8724	29.9344	29.7484	29.9133	29.8582	29.8083	29.6642	30.1077	29.9841	29.96	29.9516	29.708	-0.182037	-1.07374
367880000	355770000	353470000	390620000	368380000	339770000	233620000	294630000	323400000	276110000	280780000	260420000	293830000	257800000	276180000	298870000	319130000	255830000	259080000	253390000	310470000	248720000	287380000	253130000	28.4547	28.4064	28.397	28.5412	28.4566	28.34	27.7996	28.1343	28.2687	28.0407	28.0649	27.9563	28.1304	27.9417	28.041	28.1549	28.2496	27.9306	27.9488	27.9168	28.2099	27.8899	28.0984	27.9153	1.5984	1.37155
143620000	126770000	140000000	152430000	128890000	117490000	88592000	94310000	115010000	93215900	110650000	82831000	108030000	118970000	105560000	98359000	129580000	117040000	98204000	NaN	127370000	102980000	107920000	101610000	27.0977	26.9176	27.0609	27.1836	26.9416	26.808	26.4007	26.4909	26.7772	26.4741	26.7214	26.3037	26.6869	26.826	26.6535	26.5516	26.9493	26.8024	26.5493	NaN	26.9244	26.6178	26.6854	26.5985	1.63734	0.85385
199010000	260210000	207770000	161760000	205950000	184600000	210860000	261850000	NaN	250110000	221670000	256460000	137190000	200140000	236200000	193810000	NaN	218880000	246220000	NaN	NaN	184850000	215070000	251670000	27.5683	27.9551	27.6304	27.2693	27.6177	27.4598	27.6517	27.9642	NaN	27.898	27.7238	27.9342	27.0316	27.5764	27.8154	27.5301	NaN	27.7056	27.8754	NaN	NaN	27.4618	27.6802	27.907	-0.403967	1.19543
NaN	NaN	NaN	NaN	NaN	NaN	NaN	NaN	65206000	NaN	NaN	NaN	NaN	NaN	NaN	NaN	NaN	NaN	NaN	NaN	NaN	NaN	NaN	NaN	NaN	NaN	NaN	NaN	NaN	NaN	NaN	NaN	25.9585	NaN	NaN	NaN	NaN	NaN	NaN	NaN	NaN	NaN	NaN	NaN	NaN	NaN	NaN	NaN	NaN	NaN
52007000	42609000	43046000	NaN	38106000	41736000	NaN	NaN	NaN	NaN	NaN	27598000	30108000	NaN	NaN	NaN	28065000	NaN	NaN	NaN	NaN	NaN	NaN	NaN	25.6322	25.3447	25.3594	NaN	25.1835	25.3148	NaN	NaN	NaN	NaN	NaN	24.7181	24.8436	NaN	NaN	NaN	24.7423	NaN	NaN	NaN	NaN	NaN	NaN	NaN	1.08032	0.269346
438640000	498730000	431620000	465290000	427640000	611310000	543420000	392520000	421280000	469820000	311880000	503060000	449680000	415550000	388190000	412490000	292960000	529800000	441070000	251940000	378500000	399540000	375760000	480670000	28.7085	28.8937	28.6852	28.7936	28.6718	29.1873	29.0175	28.5482	28.6502	28.8075	28.2164	28.9062	28.7443	28.6304	28.5322	28.6198	28.1261	28.9809	28.7164	27.9085	28.4957	28.5738	28.4852	28.8405	0.105219	0.755769
205830000	214490000	236040000	234020000	206130000	246150000	205480000	215510000	196340000	219050000	230050000	194940000	219310000	238480000	248390000	182600000	242320000	233280000	240410000	252990000	233530000	256620000	254020000	236060000	27.6169	27.6763	27.8145	27.8021	27.619	27.875	27.6144	27.6832	27.5488	27.7067	27.7774	27.5385	27.7084	27.8293	27.888	27.4441	27.8523	27.7975	27.8409	27.9145	27.799	27.9351	27.9204	27.8146	-1.27382	-0.856265
NaN	NaN	NaN	NaN	NaN	NaN	NaN	19895000	NaN	NaN	NaN	19055000	25715000	34057000	21848000	NaN	NaN	NaN	NaN	NaN	21916000	NaN	24040000	32864000	NaN	NaN	NaN	NaN	NaN	NaN	NaN	24.2459	NaN	NaN	NaN	24.1837	24.6161	25.0214	24.381	NaN	NaN	NaN	NaN	NaN	24.3855	NaN	24.5189	24.97	NaN	NaN
NaN	NaN	NaN	NaN	NaN	NaN	NaN	NaN	12755000	NaN	NaN	NaN	NaN	NaN	NaN	NaN	NaN	NaN	NaN	NaN	NaN	NaN	NaN	NaN	NaN	NaN	NaN	NaN	NaN	NaN	NaN	NaN	23.6046	NaN	NaN	NaN	NaN	NaN	NaN	NaN	NaN	NaN	NaN	NaN	NaN	NaN	NaN	NaN	NaN	NaN
NaN	44403000	NaN	NaN	NaN	NaN	NaN	44532000	NaN	NaN	NaN	NaN	NaN	NaN	NaN	NaN	NaN	NaN	NaN	NaN	NaN	NaN	NaN	NaN	NaN	25.4042	NaN	NaN	NaN	NaN	NaN	25.4083	NaN	NaN	NaN	NaN	NaN	NaN	NaN	NaN	NaN	NaN	NaN	NaN	NaN	NaN	NaN	NaN	NaN	-0.707107
113260000	121940000	116210000	134750000	111830000	104900000	54489000	63188000	NaN	79088000	60351000	68739000	78874000	54426000	55538000	46278000	NaN	NaN	65859000	NaN	NaN	67589000	80559000	61395000	26.7551	26.8616	26.7922	27.0057	26.7367	26.6444	25.6995	25.9131	NaN	26.237	25.8469	26.0346	26.233	25.6978	25.727	25.4638	NaN	NaN	25.9729	NaN	NaN	26.0103	26.2635	25.8716	1.44984	1.66423
NaN	NaN	NaN	NaN	NaN	NaN	NaN	NaN	NaN	NaN	NaN	NaN	NaN	45462000	NaN	NaN	NaN	NaN	NaN	NaN	NaN	NaN	NaN	NaN	NaN	NaN	NaN	NaN	NaN	NaN	NaN	NaN	NaN	NaN	NaN	NaN	NaN	25.4382	NaN	NaN	NaN	NaN	NaN	NaN	NaN	NaN	NaN	NaN	NaN	NaN
81052000	75627000	87446900	67727000	56957000	97318000	93734000	95256000	55935000	88039000	82720000	93518000	54182000	81035000	88000000	67838000	74891000	81644000	63341000	NaN	NaN	72900000	NaN	80243000	26.2723	26.1724	26.3819	26.0132	25.7634	26.5362	26.4821	26.5053	25.7372	26.3916	26.3017	26.4787	25.6913	26.272	26.391	26.0156	26.1583	26.2828	25.9166	NaN	NaN	26.1194	NaN	26.2579	0.00113022	-0.371353
932521000	929790000	1084800000	1086500000	1149900000	940480000	720020000	884070000	899100000	776900000	939801000	776340000	785340000	769520000	787550000	721850000	803380000	786140000	678910000	948310000	930211000	791841000	878800000	691460000	29.7966	29.7923	30.0148	30.017	30.0989	29.8088	29.4235	29.7196	29.7439	29.5332	29.8078	29.5321	29.5487	29.5194	29.5528	29.4271	29.5815	29.5502	29.3386	29.8208	29.793	29.5606	29.711	29.3651	0.721679	0.70137
NaN	NaN	NaN	NaN	NaN	NaN	NaN	NaN	12978000	NaN	NaN	NaN	NaN	NaN	NaN	NaN	NaN	NaN	NaN	NaN	NaN	NaN	NaN	NaN	NaN	NaN	NaN	NaN	NaN	NaN	NaN	NaN	23.6296	NaN	NaN	NaN	NaN	NaN	NaN	NaN	NaN	NaN	NaN	NaN	NaN	NaN	NaN	NaN	NaN	NaN
301680000	260780000	304310000	304390000	286200000	316700000	342020000	323900000	331610000	309410000	299810000	365200000	343180000	335170000	350560000	327470000	315050000	337000000	329480000	255220000	338970000	333510000	359300000	328070000	28.1684	27.9583	28.181	28.1813	28.0924	28.2385	28.3495	28.271	28.3049	28.2049	28.1595	28.4441	28.3544	28.3203	28.3851	28.2868	28.231	28.3282	28.2956	27.9272	28.3366	28.3132	28.4206	28.2894	-0.896857	-2.47216
59713000	51663000	NaN	55089000	48433000	58880000	NaN	NaN	40565000	NaN	NaN	NaN	40876000	NaN	NaN	NaN	NaN	NaN	50407000	NaN	46230000	NaN	NaN	NaN	25.8315	25.6226	NaN	25.7153	25.5295	25.8113	NaN	NaN	25.2737	NaN	NaN	NaN	25.2847	NaN	NaN	NaN	NaN	NaN	25.5871	NaN	25.4623	NaN	NaN	NaN	1.19229	0.173205
119920000	120070000	130250000	117670000	137130000	121590000	125890000	NaN	107710000	98234000	116020000	74913000	81237000	81222000	86900000	94362000	100060000	89848000	89241900	104560000	91962000	80299000	81607000	81414000	26.8375	26.8393	26.9567	26.8102	27.031	26.8574	26.9076	NaN	26.6826	26.5497	26.7898	26.1587	26.2756	26.2754	26.3729	26.4917	26.5763	26.421	26.4112	26.6398	26.4545	26.2589	26.2822	26.2788	1.08386	1.09065
47074000	40147000	52897000	48451000	48023000	NaN	NaN	NaN	NaN	NaN	NaN	NaN	NaN	NaN	NaN	NaN	NaN	NaN	NaN	NaN	NaN	NaN	NaN	NaN	25.4884	25.2588	25.6567	25.53	25.5172	NaN	NaN	NaN	NaN	NaN	NaN	NaN	NaN	NaN	NaN	NaN	NaN	NaN	NaN	NaN	NaN	NaN	NaN	NaN	-0.194993	-1.75003
NaN	NaN	NaN	NaN	NaN	NaN	NaN	NaN	NaN	NaN	NaN	NaN	NaN	NaN	27305000	32986000	NaN	NaN	32799000	NaN	NaN	NaN	NaN	32451000	NaN	NaN	NaN	NaN	NaN	NaN	NaN	NaN	NaN	NaN	NaN	NaN	NaN	NaN	24.7027	24.9754	NaN	NaN	24.9671	NaN	NaN	NaN	NaN	24.9518	NaN	NaN
66516000	92080000	93480000	NaN	85339000	85658000	167650000	135790000	122650000	131230000	128360000	132190000	173090000	125910000	143520000	131230000	141250000	131130000	126650000	123960000	130240000	128210000	119300000	134850000	25.9872	26.4564	26.4782	NaN	26.3467	26.3521	27.3209	27.0168	26.87	26.9675	26.9356	26.978	27.3669	26.9078	27.0967	26.9675	27.0737	26.9664	26.9163	26.8853	26.9566	26.9339	26.83	27.0068	-2.84712	-1.43864
507840000	528530000	529940000	522090000	502780000	558690000	537540000	509330000	460500000	474810000	470090000	458250000	634590000	551790000	544580000	499270000	479130000	535140000	492630000	477590000	539920000	526230000	512160000	508310000	28.9198	28.9774	28.9813	28.9597	28.9054	29.0575	29.0018	28.924	28.7786	28.8228	28.8084	28.7716	29.2412	29.0395	29.0206	28.8952	28.8358	28.9953	28.8759	28.8312	29.0082	28.9711	28.932	28.9211	-0.0781214	0.469109
837920000	811831000	817520000	827800000	826740000	799410000	637200000	792600000	705590000	706990000	765080000	722500000	862730000	747100000	763870000	760940000	778230000	758190000	692210000	838460000	782220000	745530000	753540000	704390000	29.6422	29.5966	29.6067	29.6247	29.6229	29.5744	29.2472	29.562	29.3943	29.3971	29.511	29.4284	29.6843	29.4767	29.5088	29.5032	29.5356	29.498	29.3666	29.6432	29.543	29.4737	29.4891	29.3918	1.2534	0.821209
466330000	466230000	537500000	507210000	549930000	460950000	412910000	461370000	522820000	442600000	453570000	429610000	479910000	449580000	470900000	463730000	477550000	458750000	391560000	501270000	499730000	462750000	467650000	424610000	28.7968	28.7965	29.0017	28.918	29.0347	28.78	28.6213	28.7813	28.9617	28.7214	28.7568	28.6785	28.8382	28.744	28.8108	28.7887	28.8311	28.7731	28.5447	28.901	28.8966	28.7857	28.8009	28.6616	0.036443	0.0337539
122560000	120650000	162140000	145390000	129860000	148660000	119230000	111230000	104420000	106120000	89613000	119490000	122730000	95831000	108960000	109500000	NaN	102060000	110570000	80833000	95941000	99412000	100100000	NaN	26.8689	26.8463	27.2727	27.1154	26.9524	27.1474	26.8292	26.729	26.6378	26.6611	26.4172	26.8323	26.8709	26.514	26.6992	26.7064	NaN	26.6048	26.7204	26.2684	26.5156	26.5669	26.5769	NaN	0.640222	0.546948
334280000	356310000	344820000	333950000	312570000	348530000	355080000	384680000	383090000	339460000	324210000	297350000	352880000	365380000	347820000	341210000	275640000	365850000	305080000	222520000	376030000	366430000	350770000	352590000	28.3165	28.4086	28.3613	28.3151	28.2196	28.3767	28.4036	28.5191	28.5131	28.3387	28.2724	28.1476	28.3946	28.4448	28.3738	28.3461	28.0382	28.4467	28.1846	27.7294	28.4863	28.449	28.386	28.3934	-0.329045	0.186613
912110000	947490000	869100000	1042800000	918570000	950051000	663330000	844440000	784720000	836160000	819800000	839580000	938110000	752980000	825340000	737910000	792460000	729360000	812230000	751940000	875570000	820490000	819520000	815320000	29.7646	29.8195	29.6949	29.9578	29.7748	29.8234	29.3052	29.6534	29.5476	29.6392	29.6107	29.6451	29.8052	29.488	29.6204	29.4589	29.5618	29.4421	29.5973	29.486	29.7056	29.6119	29.6102	29.6028	1.01269	1.38717
388140000	351010000	370340000	339770000	346770000	382730000	366500000	351070000	425240000	344320000	311310000	345580000	376780000	340720000	392320000	404270000	370830000	402490000	392350000	342430000	298010000	373250000	368620000	378120000	28.532	28.3869	28.4643	28.34	28.3694	28.5118	28.4492	28.3872	28.6637	28.3592	28.2138	28.3644	28.4891	28.344	28.5475	28.5907	28.4662	28.5844	28.5476	28.3512	28.1508	28.4756	28.4576	28.4943	0.589271	-0.613289
225930000	244650000	247880000	259760000	256390000	230910000	221370000	265300000	272010000	242890000	194250000	264910000	252320000	254410000	245450000	267290000	208630000	252930000	226810000	266440000	251900000	257900000	259240000	289220000	27.7513	27.8661	27.8851	27.9526	27.9338	27.7828	27.7219	27.983	28.0191	27.8557	27.5333	27.9809	27.9107	27.9226	27.8709	27.9938	27.6364	27.9142	27.7569	27.9892	27.9083	27.9422	27.9497	28.1076	-1.21097	-0.347816
152140000	132700000	146820000	135770000	144920000	160910000	137810000	162360000	129710000	163840000	161070000	173200000	185460000	161100000	180650000	154170000	170080000	168440000	174860000	180260000	179900000	160600000	155060000	164100000	27.1808	26.9836	27.1295	27.0166	27.1107	27.2617	27.0381	27.2746	26.9507	27.2877	27.2631	27.3679	27.4665	27.2634	27.4286	27.1999	27.3416	27.3277	27.3816	27.4255	27.4226	27.2589	27.2083	27.29	-0.559286	-1.89761
239950000	275840000	240650000	286780000	272310000	236190000	254780000	321880000	277160000	326290000	239490000	316590000	316200000	258500000	268830000	245590000	246640000	265590000	259870000	288040000	274350000	269190000	295110000	260160000	27.8382	28.0393	27.8424	28.0954	28.0207	27.8154	27.9247	28.2619	28.0461	28.2816	27.8354	28.238	28.2363	27.9456	28.0021	27.8717	27.8778	27.9846	27.9532	28.1017	28.0314	28.004	28.1367	27.9548	-1.16815	0.256208
35804000	35246000	NaN	32158000	NaN	46241000	NaN	NaN	NaN	41962000	NaN	37224000	37882000	NaN	NaN	NaN	NaN	NaN	NaN	NaN	NaN	31284000	NaN	NaN	25.0936	25.071	NaN	24.9387	NaN	25.4627	NaN	NaN	NaN	25.3226	NaN	25.1497	25.175	NaN	NaN	NaN	NaN	NaN	NaN	NaN	NaN	24.8989	NaN	NaN	-0.149442	-0.270143
NaN	NaN	NaN	NaN	NaN	NaN	NaN	NaN	NaN	NaN	NaN	NaN	NaN	NaN	NaN	9646900	NaN	NaN	NaN	NaN	NaN	NaN	NaN	NaN	NaN	NaN	NaN	NaN	NaN	NaN	NaN	NaN	NaN	NaN	NaN	NaN	NaN	NaN	NaN	23.2016	NaN	NaN	NaN	NaN	NaN	NaN	NaN	NaN	NaN	NaN
NaN	NaN	NaN	NaN	NaN	NaN	NaN	NaN	NaN	NaN	NaN	NaN	NaN	NaN	NaN	NaN	NaN	NaN	NaN	NaN	NaN	21609000	NaN	NaN	NaN	NaN	NaN	NaN	NaN	NaN	NaN	NaN	NaN	NaN	NaN	NaN	NaN	NaN	NaN	NaN	NaN	NaN	NaN	NaN	NaN	24.3651	NaN	NaN	NaN	NaN
511580000	477300000	482750000	481700000	459260000	454290000	506770000	482460000	555710000	490960000	523640000	517050000	437040000	501890000	485280000	528330000	544740000	475750000	472890000	497740000	508790000	488500000	462240000	448880000	28.9304	28.8303	28.8467	28.8436	28.7747	28.759	28.9168	28.8458	29.0498	28.871	28.964	28.9457	28.7032	28.9028	28.8542	28.9769	29.021	28.8256	28.8169	28.8908	28.9225	28.8638	28.7841	28.7418	0.81671	-0.32833
31934000	31719000	36589000	36691000	33204000	NaN	NaN	30211000	31764000	30060000	36402000	NaN	29024000	NaN	38691000	36140000	40855000	NaN	41289000	NaN	31463000	NaN	NaN	39631000	24.9286	24.9188	25.1249	25.1289	24.9849	NaN	NaN	24.8486	24.9209	24.8413	25.1175	NaN	24.7907	NaN	25.2055	25.1071	25.284	NaN	25.2993	NaN	24.9072	NaN	NaN	25.2401	-0.701082	-0.759295
45986000	NaN	NaN	NaN	NaN	45739000	NaN	NaN	NaN	NaN	NaN	NaN	NaN	NaN	NaN	NaN	NaN	NaN	NaN	NaN	NaN	NaN	NaN	NaN	25.4547	NaN	NaN	NaN	NaN	25.4469	NaN	NaN	NaN	NaN	NaN	NaN	NaN	NaN	NaN	NaN	NaN	NaN	NaN	NaN	NaN	NaN	NaN	NaN	0.707107	NaN
310710000	312750000	314320000	317830000	273030000	313230000	255710000	312350000	199800000	271520000	299010000	286590000	345430000	301970000	322520000	235420000	327310000	314460000	301750000	324630000	332320000	308340000	309500000	294980000	28.211	28.2204	28.2277	28.2437	28.0245	28.2226	27.9299	28.2186	27.574	28.0165	28.1556	28.0944	28.3638	28.1698	28.2648	27.8107	28.2861	28.2283	28.1688	28.2742	28.308	28.1999	28.2054	28.136	0.0152579	0.0664449
1205900000	1397100000	1162100000	1260800000	1228500000	1307400000	1128100000	1355100000	1049300000	1346400000	1112500000	1293000000	1571600000	1198300000	1247200000	1059800000	1038600000	1027300000	1322200000	994930000	1353100000	1189000000	1175700000	1366700000	30.1675	30.3798	30.1141	30.2317	30.1943	30.2841	30.0712	30.3358	29.9668	30.3265	30.0512	30.2681	30.5496	30.1583	30.216	29.9811	29.952	29.9362	30.3003	29.89	30.3336	30.1471	30.1309	30.348	-0.0810095	1.20323
775140000	802500000	709890000	784040000	734590000	789840000	829820000	788850000	778110000	809110000	642880000	895690000	1041000000	732360000	771340000	766150000	720170000	735060000	790530000	785550000	808650000	744360000	773110000	797980000	29.5299	29.5799	29.403	29.5464	29.4524	29.557	29.6282	29.5552	29.5354	29.5918	29.26	29.7384	29.9553	29.448	29.5228	29.5131	29.4238	29.4533	29.5582	29.5491	29.5909	29.4714	29.5261	29.5718	-0.0867994	0.308335
508360000	496590000	525180000	482980000	508170000	526610000	498850000	443920000	587700000	431580000	448270000	511190000	545600000	455650000	475720000	478020000	525920000	475840000	451840000	564050000	511080000	474930000	499570000	422990000	28.9213	28.8875	28.9682	28.8474	28.9207	28.9722	28.894	28.7257	29.1305	28.6851	28.7398	28.9293	29.0233	28.7634	28.8255	28.8325	28.9703	28.8259	28.7512	29.0712	28.929	28.8231	28.8961	28.656	0.253715	-0.0272322
1081800000	1075600000	1028200000	1071800000	1004500000	1252300000	1079200000	960430000	943850000	1038200000	749840000	1047100000	1206600000	995740000	1054800000	871370000	805200000	1209100000	992100000	821410000	979230000	983210000	888090000	1000600000	30.0108	30.0025	29.9375	29.9974	29.9038	30.2219	30.0073	29.8391	29.814	29.9514	29.482	29.9638	30.1683	29.8912	29.9743	29.6987	29.5848	30.1713	29.8859	29.6135	29.8671	29.8729	29.7261	29.8982	0.609046	0.563039
2214400000	2147600000	2233200000	2328700000	2268600000	2139500000	2275400000	2039100000	2473600000	2016000000	1999100000	2103100000	2350900000	2081100000	2153400000	2140000000	2105000000	2083400000	2062000000	2129700000	2258900000	2148600000	2136400000	2085900000	31.0443	31.0001	31.0565	31.1169	31.0792	30.9946	31.0835	30.9253	31.204	30.9088	30.8967	30.9699	31.1306	30.9547	31.004	30.995	30.9712	30.9563	30.9414	30.988	31.073	31.0007	30.9925	30.958	0.645894	0.0689632
1181200000	980131000	1233300000	1130700000	1252400000	895850000	837530000	905630000	1205300000	803570000	1113800000	745260000	883220000	927380000	983000000	999290000	1236700000	1056000000	765190000	1273800000	1149500000	975170000	1032700000	839170000	30.1376	29.8684	30.1999	30.0746	30.222	29.7387	29.6416	29.7543	30.1667	29.5818	30.0528	29.4732	29.7182	29.7886	29.8726	29.8963	30.2038	29.976	29.5112	30.2465	30.0984	29.8611	29.9438	29.6444	1.06262	-0.0674732
2211800000	2120400000	2299400000	2180600000	2355200000	2064100000	1654600000	1831700000	1839200000	1736700000	2070700000	1552900000	2054800000	1874400000	1930800000	1921800000	2180000000	1926500000	1948000000	1908300000	2057400000	1958200000	1848700000	1844100000	31.0426	30.9817	31.0986	31.0221	31.1332	30.9429	30.6238	30.7705	30.7764	30.6937	30.9475	30.5323	30.9364	30.8038	30.8466	30.8398	31.0217	30.8433	30.8593	30.8296	30.9382	30.8669	30.7839	30.7803	1.30369	0.885103
275190000	262260000	280840000	302260000	265500000	288920000	328260000	275560000	366450000	258890000	284040000	272520000	307370000	374580000	324510000	320330000	332920000	280830000	341060000	369080000	395850000	363400000	368670000	298300000	28.0359	27.9664	28.0652	28.1712	27.9841	28.1061	28.2903	28.0378	28.449	27.9478	28.0815	28.0218	28.1954	28.4807	28.2737	28.255	28.3106	28.0651	28.3454	28.4594	28.5604	28.437	28.4578	28.1522	-0.771101	-1.13417
115020000	91604000	95541000	92219000	88292000	100340000	98225000	NaN	105600000	56554000	NaN	65882000	71685000	NaN	NaN	83306000	85868000	63448000	75237000	NaN	63003000	NaN	NaN	NaN	26.7773	26.4489	26.5096	26.4586	26.3958	26.5803	26.5496	NaN	26.654	25.7531	NaN	25.9734	26.0952	NaN	NaN	26.3119	26.3556	25.9191	26.1649	NaN	25.9089	NaN	NaN	NaN	1.29401	0.235885
475910000	477870000	521080000	505600000	505730000	480700000	476650000	473670000	559100000	488930000	546570000	444060000	521710000	505230000	497040000	498610000	460290000	479090000	493810000	497310000	508340000	486490000	507430000	469760000	28.8261	28.832	28.9569	28.9134	28.9138	28.8406	28.8284	28.8193	29.0585	28.8651	29.0258	28.7262	28.9587	28.9124	28.8888	28.8933	28.778	28.8357	28.8794	28.8896	28.9212	28.8578	28.9186	28.8073	-0.778891	-0.699217
159660000	174410000	179300000	184020000	165780000	168260000	154740000	207320000	171960000	189770000	172040000	199460000	188520000	181340000	177580000	143850000	163210000	178540000	163330000	150070000	167000000	157890000	188200000	179210000	27.2504	27.3779	27.4178	27.4553	27.3047	27.3261	27.2053	27.6273	27.3575	27.4997	27.3582	27.5715	27.4901	27.4341	27.4039	27.1	27.2822	27.4117	27.2832	27.1611	27.3153	27.2343	27.4877	27.4171	-0.925356	0.0776457
NaN	NaN	NaN	28875000	NaN	NaN	NaN	NaN	NaN	NaN	NaN	NaN	33787000	NaN	NaN	NaN	NaN	NaN	NaN	NaN	32831000	NaN	NaN	NaN	NaN	NaN	NaN	24.7833	NaN	NaN	NaN	NaN	NaN	NaN	NaN	NaN	25.01	NaN	NaN	NaN	NaN	NaN	NaN	NaN	24.9686	NaN	NaN	NaN	NaN	NaN
89012100	96098000	97855000	100800000	103820000	66462000	52092000	90981000	66147000	76821000	91303900	81597000	72960000	64781000	75080000	59400000	77279000	NaN	70759000	NaN	80470000	61661000	83124000	62260000	26.4075	26.518	26.5441	26.5869	26.6295	25.986	25.6346	26.4391	25.9792	26.195	26.4442	26.282	26.1206	25.9491	26.1619	25.824	26.2036	NaN	26.0764	NaN	26.2619	25.8779	26.3088	25.8918	0.759959	1.1633
338370000	265990000	309320000	257470000	284920000	290000000	319370000	235070000	335000000	218060000	298470000	248460000	151500000	320560000	309990000	342040000	313900000	295680000	232580000	330330000	231150000	305570000	298160000	257830000	28.334	27.9868	28.2045	27.9398	28.086	28.1115	28.2507	27.8085	28.3196	27.7001	28.153	27.8884	27.1747	28.256	28.2076	28.3496	28.2257	28.1395	27.7932	28.2993	27.7843	28.1869	28.1515	27.9418	0.663232	-0.558228
449840000	413340000	474010000	483300000	486490000	438980000	449270000	433110000	494370000	422400000	416440000	427310000	472530000	457000000	502370000	523940000	472880000	464390000	451410000	476020000	528050000	479080000	502260000	427390000	28.7448	28.6228	28.8203	28.8483	28.8578	28.7096	28.743	28.6902	28.881	28.654	28.6335	28.6707	28.8158	28.7676	28.9042	28.9648	28.8169	28.7908	28.7499	28.8264	28.9761	28.8357	28.9039	28.671	-0.570851	-1.76299
203500000	238760000	228050000	206540000	166310000	251160000	146520000	177420000	NaN	166480000	NaN	159090000	173750000	159430000	126370000	106890000	138560000	142060000	135460000	130310000	137590000	114210000	143630000	NaN	27.6005	27.831	27.7648	27.6218	27.3093	27.904	27.1265	27.4026	NaN	27.3108	NaN	27.2453	27.3724	27.2483	26.9131	26.6716	27.0459	27.0819	27.0133	26.9574	27.0358	26.7671	27.0978	NaN	1.04395	1.72151
645550000	686230000	664890000	709730000	637400000	701870000	440370000	572850000	380000000	526960000	597740000	466940000	575020000	643900000	549560000	423370000	600050000	561700000	568330000	593050000	621540000	595380000	588030000	550210000	29.266	29.3541	29.3085	29.4027	29.2476	29.3866	28.7141	29.0936	28.5014	28.9731	29.1549	28.7987	29.099	29.2623	29.0337	28.6573	29.1605	29.0652	29.0822	29.1436	29.2113	29.1492	29.1313	29.0354	0.551621	0.930067
NaN	NaN	NaN	34071000	NaN	NaN	NaN	NaN	NaN	NaN	NaN	NaN	NaN	NaN	NaN	NaN	NaN	NaN	NaN	NaN	NaN	NaN	NaN	NaN	NaN	NaN	NaN	25.022	NaN	NaN	NaN	NaN	NaN	NaN	NaN	NaN	NaN	NaN	NaN	NaN	NaN	NaN	NaN	NaN	NaN	NaN	NaN	NaN	NaN	NaN
59746000	54650000	62965000	NaN	NaN	NaN	NaN	NaN	NaN	NaN	65514000	NaN	NaN	NaN	48516000	46189000	67490000	NaN	NaN	NaN	NaN	NaN	49407000	NaN	25.8323	25.7037	25.908	NaN	NaN	NaN	NaN	NaN	NaN	NaN	25.9653	NaN	NaN	NaN	25.532	25.461	26.0082	NaN	NaN	NaN	NaN	NaN	25.5582	NaN	0.301513	-0.301513
NaN	58190000	NaN	NaN	NaN	NaN	77757000	81858000	85381000	61687000	60282000	58290000	58698000	NaN	63968000	83000000	76151000	NaN	68838000	83437000	76333000	72270000	75175000	56041000	NaN	25.7943	NaN	NaN	NaN	NaN	26.2125	26.2866	26.3474	25.8785	25.8452	25.7967	25.8068	NaN	25.9308	26.3066	26.1824	NaN	26.0367	26.3142	26.1858	26.1069	26.1637	25.74	NaN	-1.42095
127650000	134520000	NaN	NaN	NaN	123200000	116340000	130620000	122800000	NaN	NaN	105750000	107450000	NaN	NaN	119440000	NaN	142270000	86386000	NaN	NaN	NaN	NaN	NaN	26.9276	27.0032	NaN	NaN	NaN	26.8764	26.7938	26.9608	26.8717	NaN	NaN	26.6561	26.6791	NaN	NaN	26.8317	NaN	27.0841	26.3643	NaN	NaN	NaN	NaN	NaN	0.271956	0.640001
580880000	646460000	652340000	640480000	586200000	742160000	842190000	698870000	756030000	738380000	649320000	714170000	869460000	701600000	719230000	678580000	676990000	786380000	738820000	691480000	728180000	732040000	675890000	769340000	29.1137	29.268	29.281	29.2546	29.1268	29.4672	29.6496	29.3804	29.4939	29.4598	29.2744	29.4117	29.6955	29.3861	29.4219	29.3379	29.3346	29.5507	29.4606	29.3651	29.4397	29.4473	29.3322	29.519	-2.03704	-0.93487
327640000	320460000	320510000	374410000	334070000	339540000	308980000	323560000	332540000	325630000	296430000	351680000	401400000	370490000	339280000	410420000	317950000	377680000	328510000	344380000	365170000	360190000	347170000	359340000	28.2875	28.2556	28.2558	28.48	28.3156	28.339	28.2029	28.2695	28.309	28.2787	28.1431	28.3897	28.5805	28.4649	28.3379	28.6125	28.2442	28.4926	28.2914	28.3594	28.444	28.4242	28.3711	28.4208	-0.434052	-0.706559
45297000	41097000	41607000	44705000	51852000	40704000	30542000	42237000	46878000	NaN	38339000	30642000	43171000	40044000	43429000	40972000	41679000	44766000	24966000	46328000	57632000	43966000	42429000	NaN	25.4329	25.2925	25.3103	25.4139	25.6279	25.2787	24.8643	25.332	25.4824	NaN	25.1923	24.869	25.3636	25.2551	25.3722	25.2881	25.3128	25.4159	24.5735	25.4654	25.7804	25.3899	25.3385	NaN	0.377536	-0.165285
346250000	379800000	403230000	390590000	388900000	386760000	199830000	202010000	263470000	186640000	332030000	155760000	288390000	279680000	252320000	227180000	246180000	284940000	201400000	289790000	301080000	259530000	244810000	232040000	28.3672	28.5007	28.587	28.5411	28.5348	28.5269	27.5742	27.5899	27.9731	27.4757	28.3067	27.2148	28.1034	28.0592	27.9107	27.7593	27.8751	28.0861	27.5855	28.1104	28.1656	27.9513	27.8671	27.7898	0.927951	1.28058
654740000	729530000	581340000	573830000	529050000	745700000	555340000	550780000	365470000	591340000	469190000	682140000	268880000	559890000	541420000	446930000	478900000	537750000	581730000	503800000	394500000	508370000	549760000	605480000	29.2863	29.4424	29.1148	29.096	28.9788	29.474	29.0488	29.0369	28.4452	29.1394	28.8056	29.3455	28.0024	29.0606	29.0122	28.7355	28.8351	29.0024	29.1158	28.9083	28.5555	28.9213	29.0342	29.1735	0.771945	1.25228
37418000	33045000	NaN	38670000	NaN	NaN	NaN	NaN	NaN	NaN	NaN	NaN	NaN	NaN	NaN	NaN	NaN	NaN	NaN	NaN	NaN	NaN	NaN	NaN	25.1572	24.9779	NaN	25.2047	NaN	NaN	NaN	NaN	NaN	NaN	NaN	NaN	NaN	NaN	NaN	NaN	NaN	NaN	NaN	NaN	NaN	NaN	NaN	NaN	0	-1.36709
NaN	NaN	NaN	NaN	NaN	NaN	NaN	NaN	NaN	NaN	NaN	NaN	NaN	NaN	NaN	NaN	NaN	NaN	NaN	55541000	NaN	NaN	NaN	NaN	NaN	NaN	NaN	NaN	NaN	NaN	NaN	NaN	NaN	NaN	NaN	NaN	NaN	NaN	NaN	NaN	NaN	NaN	NaN	25.727	NaN	NaN	NaN	NaN	NaN	NaN
NaN	NaN	NaN	NaN	NaN	NaN	NaN	NaN	14642000	NaN	NaN	NaN	NaN	NaN	NaN	NaN	NaN	NaN	NaN	NaN	NaN	NaN	NaN	NaN	NaN	NaN	NaN	NaN	NaN	NaN	NaN	NaN	23.8036	NaN	NaN	NaN	NaN	NaN	NaN	NaN	NaN	NaN	NaN	NaN	NaN	NaN	NaN	NaN	NaN	NaN
NaN	NaN	NaN	NaN	NaN	NaN	2964000	NaN	NaN	NaN	NaN	NaN	NaN	NaN	NaN	NaN	NaN	NaN	NaN	NaN	NaN	NaN	NaN	NaN	NaN	NaN	NaN	NaN	NaN	NaN	21.4991	NaN	NaN	NaN	NaN	NaN	NaN	NaN	NaN	NaN	NaN	NaN	NaN	NaN	NaN	NaN	NaN	NaN	NaN	NaN
136300000	106720000	125530000	125920000	108200000	98503100	203020000	157470000	188130000	141250000	161580000	153360000	165900000	175640000	180290000	176690000	161520000	142150000	171440000	131750000	213550000	179190000	226760000	172570000	27.0222	26.6693	26.9035	26.9079	26.6891	26.5537	27.597	27.2305	27.4872	27.0737	27.2677	27.1923	27.3057	27.388	27.4257	27.3966	27.2671	27.0828	27.3531	26.9732	27.67	27.4169	27.7566	27.3626	-0.768152	-1.8739
38533000	NaN	NaN	NaN	NaN	NaN	NaN	NaN	NaN	NaN	NaN	NaN	NaN	NaN	35061000	NaN	NaN	NaN	NaN	NaN	NaN	NaN	NaN	NaN	25.1996	NaN	NaN	NaN	NaN	NaN	NaN	NaN	NaN	NaN	NaN	NaN	NaN	NaN	25.0634	NaN	NaN	NaN	NaN	NaN	NaN	NaN	NaN	NaN	0.707107	NaN
449320000	405550000	421840000	415830000	441750000	320730000	433080000	502220000	506840000	451680000	452260000	483420000	438370000	479510000	485740000	507940000	455690000	437510000	419110000	474530000	443950000	472160000	475000000	427890000	28.7432	28.5953	28.6521	28.6314	28.7187	28.2568	28.6901	28.9037	28.917	28.7507	28.7526	28.8487	28.7076	28.837	28.8556	28.9201	28.7635	28.7047	28.6428	28.8219	28.7258	28.8147	28.8234	28.6727	-0.0273282	-1.0965
100470000	100390000	101980000	109550000	124410000	82055000	71165000	85015000	111470000	82266000	103790000	88248000	105440000	93289100	91478000	106720000	106480000	90613000	80594000	129220000	103920000	91412000	100800000	85069000	26.5822	26.581	26.6037	26.707	26.8905	26.2901	26.0847	26.3412	26.7321	26.2938	26.6291	26.3951	26.6518	26.4752	26.4469	26.6693	26.666	26.4332	26.2642	26.9453	26.6309	26.4459	26.5869	26.3421	0.00272225	-0.00272225
NaN	NaN	NaN	NaN	NaN	NaN	NaN	NaN	NaN	NaN	NaN	NaN	42326000	NaN	NaN	NaN	NaN	NaN	NaN	NaN	NaN	NaN	NaN	NaN	NaN	NaN	NaN	NaN	NaN	NaN	NaN	NaN	NaN	NaN	NaN	NaN	25.335	NaN	NaN	NaN	NaN	NaN	NaN	NaN	NaN	NaN	NaN	NaN	NaN	NaN
NaN	NaN	NaN	NaN	NaN	NaN	NaN	NaN	NaN	NaN	NaN	NaN	NaN	NaN	NaN	NaN	NaN	NaN	19803000	NaN	NaN	NaN	NaN	NaN	NaN	NaN	NaN	NaN	NaN	NaN	NaN	NaN	NaN	NaN	NaN	NaN	NaN	NaN	NaN	NaN	NaN	NaN	24.2392	NaN	NaN	NaN	NaN	NaN	NaN	NaN
NaN	NaN	NaN	NaN	NaN	NaN	NaN	NaN	24356000	NaN	NaN	NaN	NaN	NaN	NaN	NaN	NaN	NaN	NaN	NaN	NaN	NaN	NaN	NaN	NaN	NaN	NaN	NaN	NaN	NaN	NaN	NaN	24.5378	NaN	NaN	NaN	NaN	NaN	NaN	NaN	NaN	NaN	NaN	NaN	NaN	NaN	NaN	NaN	NaN	NaN
7507500	NaN	NaN	NaN	NaN	NaN	NaN	NaN	NaN	NaN	NaN	NaN	NaN	NaN	NaN	NaN	NaN	NaN	NaN	NaN	NaN	NaN	NaN	NaN	22.8399	NaN	NaN	NaN	NaN	NaN	NaN	NaN	NaN	NaN	NaN	NaN	NaN	NaN	NaN	NaN	NaN	NaN	NaN	NaN	NaN	NaN	NaN	NaN	NaN	NaN
497760000	620480000	585480000	640460000	560320000	627110000	426220000	533660000	431650000	458200000	426270000	502510000	528980000	428610000	488570000	422780000	426000000	460870000	613620000	527800000	592890000	592600000	577080000	595360000	28.8909	29.2088	29.125	29.2545	29.0617	29.2241	28.667	28.9913	28.6853	28.7714	28.6672	28.9046	28.9786	28.6751	28.864	28.6553	28.6663	28.7798	29.1928	28.9754	29.1432	29.1425	29.1042	29.1492	-0.404469	1.08818
NaN	NaN	35269000	NaN	NaN	NaN	NaN	NaN	NaN	NaN	NaN	NaN	NaN	NaN	NaN	NaN	NaN	NaN	NaN	NaN	NaN	NaN	NaN	NaN	NaN	NaN	25.0719	NaN	NaN	NaN	NaN	NaN	NaN	NaN	NaN	NaN	NaN	NaN	NaN	NaN	NaN	NaN	NaN	NaN	NaN	NaN	NaN	NaN	NaN	NaN
54598000	50639000	NaN	NaN	58746000	NaN	NaN	NaN	NaN	NaN	38136000	NaN	NaN	NaN	NaN	NaN	NaN	NaN	NaN	NaN	NaN	NaN	NaN	NaN	25.7023	25.5937	NaN	NaN	25.808	NaN	NaN	NaN	NaN	NaN	25.1847	NaN	NaN	NaN	NaN	NaN	NaN	NaN	NaN	NaN	NaN	NaN	NaN	NaN	0.189539	-0.189539
NaN	NaN	NaN	NaN	NaN	NaN	NaN	NaN	21380000	NaN	NaN	NaN	NaN	NaN	NaN	NaN	NaN	NaN	NaN	NaN	NaN	NaN	NaN	NaN	NaN	NaN	NaN	NaN	NaN	NaN	NaN	NaN	24.3498	NaN	NaN	NaN	NaN	NaN	NaN	NaN	NaN	NaN	NaN	NaN	NaN	NaN	NaN	NaN	NaN	NaN
NaN	NaN	NaN	NaN	NaN	NaN	NaN	NaN	NaN	NaN	NaN	NaN	NaN	NaN	NaN	NaN	NaN	NaN	NaN	NaN	NaN	NaN	NaN	12492000	NaN	NaN	NaN	NaN	NaN	NaN	NaN	NaN	NaN	NaN	NaN	NaN	NaN	NaN	NaN	NaN	NaN	NaN	NaN	NaN	NaN	NaN	NaN	23.5745	NaN	NaN
NaN	NaN	NaN	NaN	NaN	NaN	NaN	NaN	NaN	NaN	NaN	NaN	NaN	NaN	NaN	NaN	101500000	NaN	NaN	NaN	NaN	NaN	NaN	NaN	NaN	NaN	NaN	NaN	NaN	NaN	NaN	NaN	NaN	NaN	NaN	NaN	NaN	NaN	NaN	NaN	26.5969	NaN	NaN	NaN	NaN	NaN	NaN	NaN	NaN	NaN
NaN	NaN	NaN	NaN	NaN	NaN	NaN	NaN	20764000	NaN	NaN	NaN	NaN	NaN	NaN	NaN	NaN	NaN	NaN	NaN	NaN	NaN	NaN	NaN	NaN	NaN	NaN	NaN	NaN	NaN	NaN	NaN	24.3076	NaN	NaN	NaN	NaN	NaN	NaN	NaN	NaN	NaN	NaN	NaN	NaN	NaN	NaN	NaN	NaN	NaN
NaN	NaN	NaN	NaN	NaN	NaN	NaN	NaN	NaN	NaN	NaN	17063000	NaN	NaN	NaN	NaN	NaN	NaN	NaN	NaN	NaN	NaN	NaN	NaN	NaN	NaN	NaN	NaN	NaN	NaN	NaN	NaN	NaN	NaN	NaN	24.0244	NaN	NaN	NaN	NaN	NaN	NaN	NaN	NaN	NaN	NaN	NaN	NaN	NaN	NaN
NaN	17263000	NaN	NaN	NaN	NaN	NaN	NaN	NaN	NaN	NaN	NaN	NaN	NaN	NaN	NaN	NaN	NaN	NaN	NaN	NaN	NaN	NaN	NaN	NaN	24.0412	NaN	NaN	NaN	NaN	NaN	NaN	NaN	NaN	NaN	NaN	NaN	NaN	NaN	NaN	NaN	NaN	NaN	NaN	NaN	NaN	NaN	NaN	NaN	NaN
NaN	NaN	NaN	NaN	NaN	NaN	NaN	NaN	615210000	NaN	NaN	NaN	NaN	NaN	NaN	NaN	NaN	NaN	NaN	NaN	NaN	NaN	NaN	NaN	NaN	NaN	NaN	NaN	NaN	NaN	NaN	NaN	29.1965	NaN	NaN	NaN	NaN	NaN	NaN	NaN	NaN	NaN	NaN	NaN	NaN	NaN	NaN	NaN	NaN	NaN
2066400000	1922800000	1952300000	1701900000	1937500000	2094500000	2468500000	2245100000	2022200000	2292500000	2022300000	2143300000	2148400000	2180400000	2309400000	2370300000	2045400000	2471100000	2334900000	2200000000	1959800000	2128200000	2131800000	2396500000	30.9445	30.8406	30.8625	30.6645	30.8515	30.964	31.201	31.0641	30.9133	31.0943	30.9133	30.9972	31.0006	31.0219	31.1049	31.1424	30.9297	31.2025	31.1207	31.0349	30.8681	30.987	30.9894	31.1583	-0.376304	-1.17705
NaN	NaN	NaN	NaN	NaN	NaN	40645000	NaN	NaN	NaN	NaN	51074000	NaN	NaN	NaN	39638000	NaN	NaN	NaN	NaN	NaN	NaN	NaN	NaN	NaN	NaN	NaN	NaN	NaN	NaN	25.2766	NaN	NaN	NaN	NaN	25.6061	NaN	NaN	NaN	25.2404	NaN	NaN	NaN	NaN	NaN	NaN	NaN	NaN	NaN	NaN
4V0;A0A0A7C4U5;A0A0A7C4Q8;A0A0A7C4M0;A0A060VCX3;A0A060S186;X5MI23;E3Q0X7;A0A140TA19;A0A140T9S7;A0A140T9Q4;A0A140T9T1;U5YC70;H9BYU7;V5LM11;V5LL15;O19761;Q8SNB0;O19553;A0A0A7V3I1;E1XUP9;D2U825;A0AAB7;A0A0G2JKJ1;A0A1W1B6M6;A0A2K4N869;G0T3C4;T1R354;Q9TQA8;M9P925;M9P901;M9P8U8;J7K1C6;I6SJ85;I6MHJ2;G9HWA6;G9HW56;G1EQJ2;G1EQG9;G1EQE0;G1EQ63;G0ZMK0;G0Z8D9;F8SY68;E5DCP6;D6C519;D6C515;D2DKH0;B5AFW4;A0A1X9I…	A0A1L2BME7;Q0MT77;W0NTN5;W0NTJ5;W0NQ30;V9SBU0;V9N3H0;V9N330;V5N086;V5JAQ7;V5JAP0;V5JAA8;V5J9Y7;V5J9X0;U5IT70;U5ISA2;U5IQN8;U5IQC9;U3RKH0;U3RFA2;T1R383;S4T702;S4T701;S4T6Q4;R9QZS3;R9QZ19;R4QT87;Q9UEY2;Q9TQ34;Q9TP43;Q9GIN9;Q708F2;Q700Z7;Q700Z4;Q6T391;Q545Z1;Q4ZJJ0;Q45YJ1;Q45V04;Q2XPN2;Q2L4W1;Q2L4E9;Q29729;Q27I59;Q209I4;Q209I1;Q1G102;Q08GD3;O78071;N1JUB6;N0AA47;N0A4B4;M9XMB2;M9XL14;M9PAN4;M9PAK8;M9P…		HLA-C;HLA-Cw*07;HLA-Cw;HLA-Cw*0707;HLA-B;HLA-Cw*03MAC;HLA-Cw*02023	1069
NaN	NaN	NaN	NaN	NaN	18231000	NaN	NaN	NaN	NaN	NaN	NaN	NaN	NaN	NaN	NaN	NaN	NaN	NaN	NaN	NaN	NaN	NaN	NaN	NaN	NaN	NaN	NaN	NaN	24.1199	NaN	NaN	NaN	NaN	NaN	NaN	NaN	NaN	NaN	NaN	NaN	NaN	NaN	NaN	NaN	NaN	NaN	NaN	NaN	NaN
NaN	NaN	NaN	NaN	NaN	NaN	NaN	NaN	NaN	NaN	NaN	NaN	NaN	NaN	NaN	NaN	NaN	NaN	38487000	NaN	NaN	NaN	NaN	NaN	NaN	NaN	NaN	NaN	NaN	NaN	NaN	NaN	NaN	NaN	NaN	NaN	NaN	NaN	NaN	NaN	NaN	NaN	25.1979	NaN	NaN	NaN	NaN	NaN	NaN	NaN
NaN	34657000	NaN	NaN	NaN	NaN	NaN	32683000	NaN	NaN	NaN	NaN	NaN	NaN	NaN	NaN	NaN	NaN	NaN	NaN	NaN	NaN	NaN	NaN	NaN	25.0466	NaN	NaN	NaN	NaN	NaN	24.962	NaN	NaN	NaN	NaN	NaN	NaN	NaN	NaN	NaN	NaN	NaN	NaN	NaN	NaN	NaN	NaN	NaN	0.707107
NaN	NaN	NaN	NaN	NaN	NaN	24406000	NaN	28008000	NaN	NaN	NaN	NaN	NaN	NaN	NaN	NaN	42353000	NaN	NaN	NaN	NaN	NaN	NaN	NaN	NaN	NaN	NaN	NaN	NaN	24.5407	NaN	24.7393	NaN	NaN	NaN	NaN	NaN	NaN	NaN	NaN	25.336	NaN	NaN	NaN	NaN	NaN	NaN	NaN	NaN
NaN	91522000	NaN	97765000	NaN	NaN	NaN	NaN	147030000	114400000	180130000	NaN	NaN	NaN	NaN	NaN	NaN	115240000	115140000	NaN	136040000	118040000	NaN	NaN	NaN	26.4476	NaN	26.5428	NaN	NaN	NaN	NaN	27.1315	26.7695	27.4245	NaN	NaN	NaN	NaN	NaN	NaN	26.7801	26.7788	NaN	27.0195	26.8147	NaN	NaN	NaN	-1.07564
NaN	NaN	NaN	NaN	NaN	NaN	12145000	NaN	NaN	NaN	NaN	NaN	NaN	NaN	NaN	NaN	NaN	NaN	NaN	NaN	NaN	NaN	NaN	NaN	NaN	NaN	NaN	NaN	NaN	NaN	23.5339	NaN	NaN	NaN	NaN	NaN	NaN	NaN	NaN	NaN	NaN	NaN	NaN	NaN	NaN	NaN	NaN	NaN	NaN	NaN
2196000000	2065900000	2249300000	2173800000	2301900000	2254700000	2762300000	2685000000	2924800000	2627500000	2824400000	2642600000	2664200000	2671300000	2783100000	2811800000	2900500000	2766200000	2586800000	2795600000	2729700000	2712600000	2666300000	2516100000	31.0322	30.9441	31.0668	31.0176	31.1002	31.0703	31.3632	31.3223	31.4457	31.291	31.3953	31.2993	31.3111	31.3149	31.374	31.3888	31.4337	31.3653	31.2685	31.3805	31.3461	31.337	31.3122	31.2285	-1.83941	-2.4155
NaN	44094000	NaN	NaN	NaN	NaN	NaN	NaN	NaN	NaN	NaN	NaN	NaN	NaN	NaN	NaN	NaN	NaN	NaN	NaN	NaN	NaN	NaN	NaN	NaN	25.3941	NaN	NaN	NaN	NaN	NaN	NaN	NaN	NaN	NaN	NaN	NaN	NaN	NaN	NaN	NaN	NaN	NaN	NaN	NaN	NaN	NaN	NaN	NaN	NaN
NaN	NaN	NaN	NaN	NaN	NaN	NaN	NaN	62231000	NaN	NaN	NaN	NaN	NaN	NaN	NaN	NaN	NaN	NaN	NaN	NaN	NaN	NaN	NaN	NaN	NaN	NaN	NaN	NaN	NaN	NaN	NaN	25.8911	NaN	NaN	NaN	NaN	NaN	NaN	NaN	NaN	NaN	NaN	NaN	NaN	NaN	NaN	NaN	NaN	NaN
NaN	NaN	NaN	NaN	34053000	NaN	NaN	NaN	NaN	NaN	NaN	NaN	NaN	NaN	NaN	NaN	NaN	NaN	NaN	NaN	NaN	NaN	NaN	NaN	NaN	NaN	NaN	NaN	25.0213	NaN	NaN	NaN	NaN	NaN	NaN	NaN	NaN	NaN	NaN	NaN	NaN	NaN	NaN	NaN	NaN	NaN	NaN	NaN	NaN	NaN
NaN	NaN	NaN	NaN	NaN	NaN	NaN	NaN	NaN	NaN	NaN	NaN	NaN	105130000	98991100	NaN	NaN	NaN	NaN	NaN	NaN	NaN	NaN	131870000	NaN	NaN	NaN	NaN	NaN	NaN	NaN	NaN	NaN	NaN	NaN	NaN	NaN	26.6476	26.5608	NaN	NaN	NaN	NaN	NaN	NaN	NaN	NaN	26.9745	NaN	NaN
NaN	58589000	NaN	NaN	NaN	NaN	NaN	NaN	NaN	NaN	NaN	NaN	57289000	NaN	59692000	49144000	NaN	NaN	61370000	NaN	NaN	NaN	NaN	NaN	NaN	25.8041	NaN	NaN	NaN	NaN	NaN	NaN	NaN	NaN	NaN	NaN	25.7718	NaN	25.831	25.5505	NaN	NaN	25.871	NaN	NaN	NaN	NaN	NaN	NaN	0
195490000	208990000	250850000	221630000	208620000	210070000	200100000	217570000	193950000	213230000	205940000	212500000	160620000	230020000	258450000	186040000	220170000	195730000	206930000	227270000	245140000	218230000	216440000	225740000	27.5425	27.6389	27.9023	27.7236	27.6363	27.6463	27.5761	27.6969	27.5311	27.6678	27.6176	27.6629	27.2591	27.7772	27.9453	27.471	27.714	27.5443	27.6246	27.7598	27.869	27.7013	27.6894	27.7501	-0.852443	-0.183912
NaN	NaN	NaN	NaN	NaN	NaN	NaN	NaN	NaN	NaN	NaN	NaN	NaN	NaN	NaN	2489500	NaN	NaN	NaN	NaN	NaN	NaN	NaN	NaN	NaN	NaN	NaN	NaN	NaN	NaN	NaN	NaN	NaN	NaN	NaN	NaN	NaN	NaN	NaN	21.2474	NaN	NaN	NaN	NaN	NaN	NaN	NaN	NaN	NaN	NaN
NaN	NaN	NaN	NaN	NaN	NaN	NaN	NaN	NaN	NaN	NaN	NaN	NaN	NaN	NaN	NaN	11765000	NaN	NaN	NaN	NaN	NaN	NaN	NaN	NaN	NaN	NaN	NaN	NaN	NaN	NaN	NaN	NaN	NaN	NaN	NaN	NaN	NaN	NaN	NaN	23.488	NaN	NaN	NaN	NaN	NaN	NaN	NaN	NaN	NaN
NaN	NaN	NaN	NaN	NaN	NaN	NaN	NaN	52030000	NaN	NaN	NaN	NaN	NaN	NaN	NaN	NaN	NaN	NaN	NaN	NaN	NaN	NaN	NaN	NaN	NaN	NaN	NaN	NaN	NaN	NaN	NaN	25.6328	NaN	NaN	NaN	NaN	NaN	NaN	NaN	NaN	NaN	NaN	NaN	NaN	NaN	NaN	NaN	NaN	NaN
61839000	63092000	55841000	43536000	60459000	NaN	80774900	73906000	NaN	NaN	63862000	62727000	NaN	62663000	72390000	69133000	NaN	74060000	67056000	NaN	NaN	65494000	69117000	76200000	25.882	25.911	25.7348	25.3757	25.8495	NaN	26.2674	26.1392	NaN	NaN	25.9285	25.9026	NaN	25.9011	26.1093	26.0429	NaN	26.1422	25.9989	NaN	NaN	25.9649	26.0425	26.1833	-0.405578	-0.263899
75800000	52614000	NaN	NaN	NaN	NaN	47680000	NaN	NaN	NaN	NaN	67204000	NaN	NaN	62042000	NaN	81332000	NaN	64786000	NaN	NaN	NaN	NaN	77647000	26.1757	25.6489	NaN	NaN	NaN	NaN	25.5069	NaN	NaN	NaN	NaN	26.002	NaN	NaN	25.8867	NaN	26.2773	NaN	25.9492	NaN	NaN	NaN	NaN	26.2104	0.732759	-1.19635
1206500000	1100100000	1062500000	1069400000	1080400000	1239900000	1587400000	1236200000	1284200000	1331400000	1114200000	1236400000	1243600000	1077100000	1204400000	1439400000	1157900000	1389700000	1464800000	780200000	1151800000	1273400000	1120600000	1258900000	30.1682	30.035	29.9848	29.9942	30.0089	30.2076	30.564	30.2033	30.2582	30.3103	30.0534	30.2035	30.2119	30.0045	30.1657	30.4228	30.1089	30.3721	30.4481	29.5393	30.1012	30.246	30.0616	30.2295	-0.0858867	-0.738007
NaN	NaN	NaN	NaN	NaN	NaN	40703000	57626000	NaN	NaN	67289000	NaN	55123000	NaN	NaN	NaN	NaN	NaN	51633000	NaN	NaN	NaN	NaN	51038000	NaN	NaN	NaN	NaN	NaN	NaN	25.2786	25.7802	NaN	NaN	26.0039	NaN	25.7162	NaN	NaN	NaN	NaN	NaN	25.6218	NaN	NaN	NaN	NaN	25.6051	NaN	NaN
164910000	166020000	173050000	187520000	167480000	139090000	151260000	124340000	167850000	90415000	164080000	136680000	160590000	132040000	142270000	151830000	149260000	94556000	134070000	144470000	172480000	157590000	144930000	117520000	27.2971	27.3068	27.3666	27.4825	27.3194	27.0514	27.1725	26.8897	27.3226	26.4301	27.2898	27.0262	27.2588	26.9764	27.0841	27.1779	27.1533	26.4947	26.9984	27.1062	27.3619	27.2316	27.1108	26.8083	0.510396	0.54719
NaN	NaN	NaN	NaN	NaN	NaN	NaN	NaN	NaN	NaN	NaN	NaN	NaN	NaN	NaN	NaN	NaN	NaN	9678710	NaN	NaN	NaN	NaN	NaN	NaN	NaN	NaN	NaN	NaN	NaN	NaN	NaN	NaN	NaN	NaN	NaN	NaN	NaN	NaN	NaN	NaN	NaN	23.2064	NaN	NaN	NaN	NaN	NaN	NaN	NaN
NaN	79021000	NaN	75340000	68335000	75940000	77974000	69689000	NaN	80892000	NaN	84158000	NaN	NaN	NaN	NaN	NaN	83619000	71684000	NaN	NaN	NaN	NaN	78412000	NaN	26.2357	NaN	26.1669	26.0261	26.1784	26.2165	26.0544	NaN	26.2695	NaN	26.3266	NaN	NaN	NaN	NaN	NaN	26.3173	26.0951	NaN	NaN	NaN	NaN	26.2246	NaN	0.186313
88998100	NaN	NaN	NaN	NaN	NaN	NaN	NaN	NaN	NaN	78804000	NaN	NaN	NaN	NaN	70410000	NaN	NaN	NaN	NaN	NaN	NaN	NaN	NaN	26.4073	NaN	NaN	NaN	NaN	NaN	NaN	NaN	NaN	NaN	26.2318	NaN	NaN	NaN	NaN	26.0693	NaN	NaN	NaN	NaN	NaN	NaN	NaN	NaN	1.03774	NaN
65181000	NaN	NaN	NaN	NaN	NaN	NaN	NaN	NaN	NaN	NaN	NaN	NaN	NaN	NaN	NaN	NaN	NaN	NaN	NaN	NaN	NaN	NaN	NaN	25.9579	NaN	NaN	NaN	NaN	NaN	NaN	NaN	NaN	NaN	NaN	NaN	NaN	NaN	NaN	NaN	NaN	NaN	NaN	NaN	NaN	NaN	NaN	NaN	NaN	NaN
85458900	69591000	88668000	91822000	91156000	97605000	82147000	82448000	90604900	65083000	71798000	54856000	78191000	76448000	75587000	85543000	61239000	86658000	74630000	72851000	66260000	74678000	76981000	77820000	26.3487	26.0524	26.4019	26.4523	26.4418	26.5405	26.2917	26.297	26.4331	25.9558	26.0974	25.7091	26.2205	26.188	26.1716	26.3501	25.8679	26.3688	26.1533	26.1184	25.9816	26.1542	26.198	26.2136	0.71228	-0.76468
408670000	370350000	427080000	430380000	424860000	391230000	322660000	295370000	272570000	288580000	250330000	263580000	225590000	181940000	266260000	252470000	216090000	304400000	288970000	286390000	253490000	214140000	264680000	254880000	28.6064	28.4643	28.6699	28.681	28.6624	28.5434	28.2654	28.1379	28.0221	28.1044	27.8993	27.9737	27.7491	27.4389	27.9883	27.9115	27.6871	28.1814	28.1063	28.0934	27.9174	27.674	27.9797	27.9252	1.58156	1.17207
833890000	899530000	888150000	912071000	929630000	775440000	571890000	825550000	739180000	789280000	902270000	752710000	777820000	949640000	888000000	781690000	932150000	748080000	750980000	1007900000	851970000	818950000	856080000	791370000	29.6353	29.7446	29.7262	29.7646	29.7921	29.5304	29.0912	29.6208	29.4614	29.556	29.749	29.4875	29.5349	29.8228	29.726	29.542	29.796	29.4786	29.4842	29.9087	29.6662	29.6092	29.6732	29.5598	0.0429299	0.690148
NaN	NaN	NaN	NaN	NaN	NaN	NaN	116860000	NaN	NaN	NaN	NaN	NaN	NaN	NaN	NaN	NaN	NaN	NaN	NaN	NaN	NaN	NaN	NaN	NaN	NaN	NaN	NaN	NaN	NaN	NaN	26.8002	NaN	NaN	NaN	NaN	NaN	NaN	NaN	NaN	NaN	NaN	NaN	NaN	NaN	NaN	NaN	NaN	NaN	NaN
NaN	NaN	NaN	NaN	NaN	NaN	NaN	NaN	NaN	NaN	NaN	NaN	NaN	NaN	NaN	NaN	NaN	NaN	NaN	NaN	24128000	NaN	NaN	NaN	NaN	NaN	NaN	NaN	NaN	NaN	NaN	NaN	NaN	NaN	NaN	NaN	NaN	NaN	NaN	NaN	NaN	NaN	NaN	NaN	24.5242	NaN	NaN	NaN	NaN	NaN
NaN	NaN	NaN	NaN	NaN	NaN	NaN	NaN	NaN	NaN	NaN	NaN	NaN	NaN	NaN	NaN	NaN	NaN	13664000	NaN	NaN	NaN	NaN	NaN	NaN	NaN	NaN	NaN	NaN	NaN	NaN	NaN	NaN	NaN	NaN	NaN	NaN	NaN	NaN	NaN	NaN	NaN	23.7039	NaN	NaN	NaN	NaN	NaN	NaN	NaN
NaN	NaN	NaN	NaN	NaN	NaN	NaN	NaN	NaN	NaN	NaN	NaN	NaN	NaN	NaN	NaN	NaN	NaN	NaN	NaN	NaN	19947000	NaN	NaN	NaN	NaN	NaN	NaN	NaN	NaN	NaN	NaN	NaN	NaN	NaN	NaN	NaN	NaN	NaN	NaN	NaN	NaN	NaN	NaN	NaN	24.2497	NaN	NaN	NaN	NaN
2984100	NaN	NaN	NaN	NaN	NaN	NaN	NaN	NaN	NaN	NaN	NaN	NaN	NaN	NaN	NaN	NaN	NaN	NaN	NaN	NaN	NaN	NaN	NaN	21.5089	NaN	NaN	NaN	NaN	NaN	NaN	NaN	NaN	NaN	NaN	NaN	NaN	NaN	NaN	NaN	NaN	NaN	NaN	NaN	NaN	NaN	NaN	NaN	NaN	NaN
NaN	NaN	NaN	NaN	NaN	NaN	NaN	NaN	NaN	NaN	NaN	NaN	NaN	NaN	NaN	NaN	NaN	NaN	NaN	NaN	NaN	NaN	NaN	83344000	NaN	NaN	NaN	NaN	NaN	NaN	NaN	NaN	NaN	NaN	NaN	NaN	NaN	NaN	NaN	NaN	NaN	NaN	NaN	NaN	NaN	NaN	NaN	26.3126	NaN	NaN
82407000	63459000	83385000	54171000	92616000	60958000	NaN	NaN	NaN	NaN	NaN	NaN	NaN	NaN	NaN	NaN	NaN	NaN	NaN	NaN	NaN	NaN	NaN	NaN	26.2963	25.9193	26.3133	25.691	26.4648	25.8613	NaN	NaN	NaN	NaN	NaN	NaN	NaN	NaN	NaN	NaN	NaN	NaN	NaN	NaN	NaN	NaN	NaN	NaN	0.611385	-0.611385
84287000	54012000	68142000	60519000	85613000	64441000	NaN	NaN	52116000	NaN	NaN	NaN	NaN	NaN	NaN	NaN	NaN	NaN	NaN	NaN	NaN	NaN	NaN	NaN	26.3288	25.6868	26.022	25.8509	26.3513	25.9415	NaN	NaN	25.6352	NaN	NaN	NaN	NaN	NaN	NaN	NaN	NaN	NaN	NaN	NaN	NaN	NaN	NaN	NaN	1.3535	-0.890021
NaN	NaN	NaN	NaN	NaN	NaN	NaN	NaN	NaN	NaN	NaN	NaN	NaN	NaN	NaN	NaN	NaN	NaN	NaN	NaN	NaN	NaN	4740300	NaN	NaN	NaN	NaN	NaN	NaN	NaN	NaN	NaN	NaN	NaN	NaN	NaN	NaN	NaN	NaN	NaN	NaN	NaN	NaN	NaN	NaN	NaN	22.1765	NaN	NaN	NaN
NaN	NaN	NaN	NaN	NaN	7582700	NaN	NaN	NaN	NaN	NaN	NaN	NaN	NaN	NaN	NaN	NaN	NaN	NaN	NaN	NaN	NaN	NaN	NaN	NaN	NaN	NaN	NaN	NaN	22.8543	NaN	NaN	NaN	NaN	NaN	NaN	NaN	NaN	NaN	NaN	NaN	NaN	NaN	NaN	NaN	NaN	NaN	NaN	NaN	NaN
NaN	NaN	NaN	NaN	NaN	27324000	NaN	NaN	NaN	NaN	NaN	NaN	NaN	NaN	NaN	NaN	NaN	NaN	NaN	NaN	NaN	NaN	NaN	NaN	NaN	NaN	NaN	NaN	NaN	24.7037	NaN	NaN	NaN	NaN	NaN	NaN	NaN	NaN	NaN	NaN	NaN	NaN	NaN	NaN	NaN	NaN	NaN	NaN	NaN	NaN
NaN	NaN	NaN	NaN	NaN	12265000	NaN	NaN	NaN	NaN	NaN	NaN	NaN	NaN	NaN	NaN	NaN	NaN	NaN	NaN	NaN	NaN	NaN	NaN	NaN	NaN	NaN	NaN	NaN	23.548	NaN	NaN	NaN	NaN	NaN	NaN	NaN	NaN	NaN	NaN	NaN	NaN	NaN	NaN	NaN	NaN	NaN	NaN	NaN	NaN
132250000	152920000	133360000	156560000	125610000	189970000	116170000	74503000	NaN	86957000	46847000	105600000	102600000	90882000	80983000	NaN	NaN	94630000	124800000	NaN	111310000	117580000	99871900	118330000	26.9787	27.1882	26.9908	27.2221	26.9044	27.5012	26.7917	26.1508	NaN	26.3738	25.4815	26.654	26.6125	26.4375	26.2711	NaN	NaN	26.4958	26.895	NaN	26.73	26.8091	26.5736	26.8182	0.491569	0.9643
NaN	NaN	44889000	NaN	NaN	NaN	NaN	NaN	NaN	NaN	73394000	NaN	NaN	NaN	NaN	NaN	NaN	NaN	NaN	NaN	NaN	NaN	NaN	NaN	NaN	NaN	25.4199	NaN	NaN	NaN	NaN	NaN	NaN	NaN	26.1292	NaN	NaN	NaN	NaN	NaN	NaN	NaN	NaN	NaN	NaN	NaN	NaN	NaN	NaN	NaN
NaN	NaN	NaN	NaN	NaN	NaN	NaN	7601200	NaN	NaN	NaN	NaN	NaN	NaN	NaN	NaN	NaN	NaN	NaN	NaN	NaN	NaN	NaN	NaN	NaN	NaN	NaN	NaN	NaN	NaN	NaN	22.8578	NaN	NaN	NaN	NaN	NaN	NaN	NaN	NaN	NaN	NaN	NaN	NaN	NaN	NaN	NaN	NaN	NaN	NaN
NaN	NaN	NaN	NaN	NaN	NaN	NaN	215940000	NaN	NaN	NaN	NaN	NaN	NaN	NaN	NaN	NaN	NaN	NaN	NaN	NaN	NaN	NaN	NaN	NaN	NaN	NaN	NaN	NaN	NaN	NaN	27.6861	NaN	NaN	NaN	NaN	NaN	NaN	NaN	NaN	NaN	NaN	NaN	NaN	NaN	NaN	NaN	NaN	NaN	NaN
NaN	NaN	NaN	NaN	NaN	NaN	174530000	NaN	NaN	NaN	NaN	NaN	NaN	NaN	NaN	NaN	NaN	NaN	122720000	NaN	NaN	NaN	NaN	NaN	NaN	NaN	NaN	NaN	NaN	NaN	27.3789	NaN	NaN	NaN	NaN	NaN	NaN	NaN	NaN	NaN	NaN	NaN	26.8708	NaN	NaN	NaN	NaN	NaN	NaN	NaN
NaN	NaN	NaN	14049000	NaN	NaN	NaN	NaN	NaN	NaN	NaN	NaN	NaN	NaN	NaN	NaN	NaN	NaN	NaN	NaN	NaN	NaN	NaN	NaN	NaN	NaN	NaN	23.744	NaN	NaN	NaN	NaN	NaN	NaN	NaN	NaN	NaN	NaN	NaN	NaN	NaN	NaN	NaN	NaN	NaN	NaN	NaN	NaN	NaN	NaN
NaN	NaN	NaN	NaN	NaN	NaN	NaN	NaN	NaN	NaN	NaN	NaN	NaN	16964000	NaN	NaN	NaN	NaN	NaN	NaN	NaN	NaN	NaN	NaN	NaN	NaN	NaN	NaN	NaN	NaN	NaN	NaN	NaN	NaN	NaN	NaN	NaN	24.016	NaN	NaN	NaN	NaN	NaN	NaN	NaN	NaN	NaN	NaN	NaN	NaN
NaN	NaN	NaN	210580000	NaN	NaN	NaN	NaN	NaN	NaN	NaN	216200000	NaN	NaN	NaN	NaN	NaN	NaN	NaN	NaN	NaN	233400000	NaN	NaN	NaN	NaN	NaN	27.6498	NaN	NaN	NaN	NaN	NaN	NaN	NaN	27.6878	NaN	NaN	NaN	NaN	NaN	NaN	NaN	NaN	NaN	27.7982	NaN	NaN	NaN	NaN
NaN	NaN	NaN	NaN	NaN	NaN	NaN	NaN	NaN	NaN	NaN	NaN	54707000	NaN	NaN	NaN	NaN	NaN	NaN	NaN	NaN	NaN	NaN	NaN	NaN	NaN	NaN	NaN	NaN	NaN	NaN	NaN	NaN	NaN	NaN	NaN	25.7052	NaN	NaN	NaN	NaN	NaN	NaN	NaN	NaN	NaN	NaN	NaN	NaN	NaN
NaN	NaN	NaN	NaN	NaN	NaN	NaN	NaN	NaN	NaN	NaN	NaN	NaN	NaN	NaN	NaN	NaN	NaN	NaN	67922000	NaN	NaN	NaN	NaN	NaN	NaN	NaN	NaN	NaN	NaN	NaN	NaN	NaN	NaN	NaN	NaN	NaN	NaN	NaN	NaN	NaN	NaN	NaN	26.0174	NaN	NaN	NaN	NaN	NaN	NaN
NaN	NaN	NaN	NaN	NaN	NaN	NaN	NaN	NaN	NaN	NaN	NaN	NaN	NaN	NaN	NaN	NaN	NaN	NaN	NaN	NaN	NaN	NaN	NaN	NaN	NaN	NaN	NaN	NaN	NaN	NaN	NaN	NaN	NaN	NaN	NaN	NaN	NaN	NaN	NaN	NaN	NaN	NaN	NaN	NaN	NaN	NaN	NaN	NaN	NaN
NaN	NaN	NaN	NaN	NaN	NaN	NaN	17614000	NaN	NaN	NaN	NaN	NaN	NaN	NaN	NaN	NaN	NaN	NaN	NaN	NaN	NaN	NaN	NaN	NaN	NaN	NaN	NaN	NaN	NaN	NaN	24.0702	NaN	NaN	NaN	NaN	NaN	NaN	NaN	NaN	NaN	NaN	NaN	NaN	NaN	NaN	NaN	NaN	NaN	NaN
NaN	NaN	NaN	NaN	NaN	NaN	NaN	16103000	NaN	NaN	NaN	NaN	NaN	NaN	NaN	NaN	NaN	NaN	NaN	NaN	NaN	NaN	NaN	NaN	NaN	NaN	NaN	NaN	NaN	NaN	NaN	23.9408	NaN	NaN	NaN	NaN	NaN	NaN	NaN	NaN	NaN	NaN	NaN	NaN	NaN	NaN	NaN	NaN	NaN	NaN
27525000	NaN	NaN	NaN	NaN	NaN	NaN	NaN	NaN	NaN	NaN	NaN	NaN	NaN	NaN	NaN	NaN	NaN	NaN	NaN	NaN	NaN	NaN	NaN	24.7142	NaN	NaN	NaN	NaN	NaN	NaN	NaN	NaN	NaN	NaN	NaN	NaN	NaN	NaN	NaN	NaN	NaN	NaN	NaN	NaN	NaN	NaN	NaN	NaN	NaN
NaN	59060000	NaN	55131000	38151000	59984000	NaN	33500000	NaN	NaN	NaN	34063000	35048000	42517000	NaN	NaN	NaN	NaN	37367000	NaN	37601000	33637000	38397000	40811000	NaN	25.8157	NaN	25.7164	25.1852	25.8381	NaN	24.9977	NaN	NaN	NaN	25.0217	25.0628	25.3415	NaN	NaN	NaN	NaN	25.1553	NaN	25.1643	25.0035	25.1945	25.2825	NaN	1.95261
NaN	37196000	42113000	42674000	37689000	NaN	53631000	NaN	41937000	NaN	NaN	NaN	38637000	NaN	37596000	38200000	NaN	63251000	NaN	NaN	NaN	NaN	NaN	NaN	NaN	25.1486	25.3278	25.3469	25.1676	NaN	25.6766	NaN	25.3217	NaN	NaN	NaN	25.2035	NaN	25.1641	25.1871	NaN	25.9146	NaN	NaN	NaN	NaN	NaN	NaN	NaN	-0.423321
NaN	NaN	NaN	NaN	NaN	NaN	NaN	NaN	NaN	NaN	NaN	NaN	13923000	NaN	NaN	NaN	NaN	NaN	NaN	NaN	NaN	NaN	NaN	NaN	NaN	NaN	NaN	NaN	NaN	NaN	NaN	NaN	NaN	NaN	NaN	NaN	23.731	NaN	NaN	NaN	NaN	NaN	NaN	NaN	NaN	NaN	NaN	NaN	NaN	NaN
NaN	NaN	NaN	NaN	NaN	NaN	NaN	NaN	12327000	NaN	NaN	NaN	NaN	NaN	NaN	NaN	NaN	NaN	NaN	NaN	NaN	NaN	NaN	NaN	NaN	NaN	NaN	NaN	NaN	NaN	NaN	NaN	23.5553	NaN	NaN	NaN	NaN	NaN	NaN	NaN	NaN	NaN	NaN	NaN	NaN	NaN	NaN	NaN	NaN	NaN
NaN	47403000	NaN	43280000	NaN	NaN	NaN	NaN	NaN	93427000	NaN	NaN	NaN	NaN	NaN	NaN	NaN	NaN	NaN	NaN	NaN	NaN	86447000	NaN	NaN	25.4985	NaN	25.3672	NaN	NaN	NaN	NaN	NaN	26.4773	NaN	NaN	NaN	NaN	NaN	NaN	NaN	NaN	NaN	NaN	NaN	NaN	26.3653	NaN	NaN	-0.753689
48331000	53659000	NaN	46969000	NaN	57586000	71873000	NaN	NaN	NaN	52673000	47569000	55634000	54009000	NaN	37805000	NaN	48863000	57299000	NaN	NaN	NaN	NaN	56678000	25.5264	25.6773	NaN	25.4852	NaN	25.7792	26.0989	NaN	NaN	NaN	25.6506	25.5035	25.7295	25.6867	NaN	25.1721	NaN	25.5422	25.772	NaN	NaN	NaN	NaN	25.7563	-0.69208	0
50748000	NaN	NaN	NaN	NaN	NaN	69998000	NaN	NaN	53449000	62079000	84589000	NaN	NaN	NaN	56281000	NaN	NaN	62248000	NaN	NaN	52531000	55223000	72663000	25.5968	NaN	NaN	NaN	NaN	NaN	26.0608	NaN	NaN	25.6717	25.8876	26.334	NaN	NaN	NaN	25.7461	NaN	NaN	25.8915	NaN	NaN	25.6467	25.7188	26.1147	-0.898857	NaN
NaN	NaN	NaN	NaN	NaN	NaN	NaN	NaN	NaN	NaN	NaN	NaN	NaN	NaN	NaN	NaN	NaN	NaN	NaN	NaN	NaN	NaN	24670000	NaN	NaN	NaN	NaN	NaN	NaN	NaN	NaN	NaN	NaN	NaN	NaN	NaN	NaN	NaN	NaN	NaN	NaN	NaN	NaN	NaN	NaN	NaN	24.5563	NaN	NaN	NaN
NaN	NaN	NaN	NaN	NaN	NaN	NaN	NaN	NaN	NaN	NaN	NaN	NaN	NaN	NaN	NaN	NaN	NaN	NaN	NaN	NaN	NaN	NaN	NaN	NaN	NaN	NaN	NaN	NaN	NaN	NaN	NaN	NaN	NaN	NaN	NaN	NaN	NaN	NaN	NaN	NaN	NaN	NaN	NaN	NaN	NaN	NaN	NaN	NaN	NaN
NaN	NaN	NaN	NaN	NaN	NaN	NaN	NaN	NaN	NaN	NaN	NaN	NaN	NaN	NaN	NaN	9799400	NaN	NaN	NaN	NaN	NaN	NaN	NaN	NaN	NaN	NaN	NaN	NaN	NaN	NaN	NaN	NaN	NaN	NaN	NaN	NaN	NaN	NaN	NaN	23.2243	NaN	NaN	NaN	NaN	NaN	NaN	NaN	NaN	NaN
71604000	70333000	NaN	70233000	25191000	77997000	76786000	50284000	NaN	53457000	85933000	70786000	NaN	86633000	NaN	100870000	NaN	NaN	71447000	69497000	80452000	84719000	103820000	90040000	26.0935	26.0677	NaN	26.0656	24.5864	26.2169	26.1943	25.5836	NaN	25.6719	26.3567	26.077	NaN	26.3684	NaN	26.5879	NaN	NaN	26.0904	26.0504	26.2616	26.3362	26.6295	26.4241	-0.108639	-0.164334
NaN	NaN	NaN	NaN	NaN	15489000	NaN	NaN	NaN	NaN	NaN	NaN	NaN	NaN	NaN	NaN	NaN	NaN	NaN	NaN	NaN	NaN	NaN	NaN	NaN	NaN	NaN	NaN	NaN	23.8847	NaN	NaN	NaN	NaN	NaN	NaN	NaN	NaN	NaN	NaN	NaN	NaN	NaN	NaN	NaN	NaN	NaN	NaN	NaN	NaN
NaN	NaN	33762000	NaN	NaN	NaN	NaN	NaN	NaN	NaN	NaN	NaN	NaN	NaN	NaN	NaN	34873000	NaN	NaN	NaN	NaN	NaN	NaN	NaN	NaN	NaN	25.0089	NaN	NaN	NaN	NaN	NaN	NaN	NaN	NaN	NaN	NaN	NaN	NaN	NaN	25.0556	NaN	NaN	NaN	NaN	NaN	NaN	NaN	NaN	NaN
NaN	NaN	NaN	NaN	NaN	NaN	NaN	NaN	8410400	NaN	NaN	NaN	NaN	NaN	NaN	NaN	NaN	NaN	NaN	NaN	NaN	NaN	NaN	NaN	NaN	NaN	NaN	NaN	NaN	NaN	NaN	NaN	23.0037	NaN	NaN	NaN	NaN	NaN	NaN	NaN	NaN	NaN	NaN	NaN	NaN	NaN	NaN	NaN	NaN	NaN
NaN	NaN	NaN	NaN	NaN	NaN	NaN	624150000	NaN	NaN	NaN	NaN	NaN	NaN	NaN	NaN	NaN	NaN	NaN	NaN	NaN	NaN	NaN	NaN	NaN	NaN	NaN	NaN	NaN	NaN	NaN	29.2173	NaN	NaN	NaN	NaN	NaN	NaN	NaN	NaN	NaN	NaN	NaN	NaN	NaN	NaN	NaN	NaN	NaN	NaN
NaN	NaN	57876000	NaN	53570000	NaN	54087000	60646000	78672000	51386000	55291000	NaN	52054000	44870000	NaN	53124000	57993000	54179000	57311000	66535000	60119000	NaN	49771000	NaN	NaN	NaN	25.7865	NaN	25.6749	NaN	25.6888	25.8539	26.2293	25.6149	25.7205	NaN	25.6335	25.4192	NaN	25.6629	25.7894	25.6912	25.7723	25.9876	25.8413	NaN	25.5688	NaN	NaN	NaN
NaN	5076900	NaN	NaN	NaN	NaN	NaN	NaN	NaN	NaN	NaN	NaN	NaN	NaN	NaN	NaN	NaN	NaN	NaN	NaN	NaN	NaN	NaN	NaN	NaN	22.2755	NaN	NaN	NaN	NaN	NaN	NaN	NaN	NaN	NaN	NaN	NaN	NaN	NaN	NaN	NaN	NaN	NaN	NaN	NaN	NaN	NaN	NaN	NaN	NaN
162400000	187330000	206430000	183790000	183380000	162290000	186180000	215660000	237980000	230610000	280350000	197820000	217820000	231140000	207180000	217920000	275080000	208520000	192030000	294350000	208640000	215040000	223120000	183020000	27.275	27.481	27.6211	27.4535	27.4503	27.274	27.4721	27.6842	27.8263	27.7809	28.0627	27.5596	27.6986	27.7842	27.6263	27.6992	28.0353	27.6356	27.5168	28.133	27.6364	27.68	27.7332	27.4474	-1.63236	-0.700866
NaN	24443000	26466000	26492000	25216000	NaN	NaN	NaN	NaN	NaN	NaN	NaN	NaN	NaN	NaN	NaN	NaN	NaN	NaN	NaN	NaN	NaN	NaN	NaN	NaN	24.5429	24.6576	24.6591	24.5878	NaN	NaN	NaN	NaN	NaN	NaN	NaN	NaN	NaN	NaN	NaN	NaN	NaN	NaN	NaN	NaN	NaN	NaN	NaN	NaN	-1.37386
NaN	NaN	NaN	NaN	NaN	NaN	NaN	NaN	NaN	NaN	NaN	NaN	NaN	NaN	NaN	NaN	NaN	NaN	NaN	NaN	NaN	NaN	6336600	NaN	NaN	NaN	NaN	NaN	NaN	NaN	NaN	NaN	NaN	NaN	NaN	NaN	NaN	NaN	NaN	NaN	NaN	NaN	NaN	NaN	NaN	NaN	22.5953	NaN	NaN	NaN
40494000	NaN	43193000	NaN	41181000	38671000	NaN	NaN	NaN	NaN	NaN	NaN	NaN	NaN	NaN	NaN	NaN	NaN	NaN	NaN	NaN	NaN	NaN	NaN	25.2712	NaN	25.3643	NaN	25.2955	25.2047	NaN	NaN	NaN	NaN	NaN	NaN	NaN	NaN	NaN	NaN	NaN	NaN	NaN	NaN	NaN	NaN	NaN	NaN	-0.184176	NaN
NaN	NaN	NaN	NaN	NaN	NaN	28966000	NaN	NaN	NaN	NaN	NaN	NaN	NaN	NaN	NaN	26310000	NaN	NaN	NaN	NaN	NaN	NaN	NaN	NaN	NaN	NaN	NaN	NaN	NaN	24.7879	NaN	NaN	NaN	NaN	NaN	NaN	NaN	NaN	NaN	24.6491	NaN	NaN	NaN	NaN	NaN	NaN	NaN	NaN	NaN
1133400000	1246000000	1239700000	1207800000	1187600000	1287800000	1217800000	1283300000	1280200000	1277800000	1530900000	1123700000	1285600000	1390300000	1284100000	1408500000	1437100000	1233500000	1318800000	1507200000	1342600000	1371800000	1275300000	1319000000	30.078	30.2147	30.2073	30.1697	30.1454	30.2623	30.1816	30.2572	30.2537	30.251	30.5117	30.0656	30.2598	30.3727	30.2581	30.3915	30.4205	30.2001	30.2966	30.4892	30.3224	30.3534	30.2482	30.2968	-1.5852	-0.37946
NaN	NaN	NaN	NaN	14243000	NaN	NaN	NaN	NaN	NaN	NaN	NaN	NaN	NaN	NaN	NaN	NaN	NaN	NaN	NaN	NaN	NaN	NaN	NaN	NaN	NaN	NaN	NaN	23.7638	NaN	NaN	NaN	NaN	NaN	NaN	NaN	NaN	NaN	NaN	NaN	NaN	NaN	NaN	NaN	NaN	NaN	NaN	NaN	NaN	NaN
1857500000	703630000	1729500000	1195300000	1989700000	676200000	766520000	1011300000	2303300000	760190000	2801500000	622480000	1108900000	1628400000	1856800000	1982000000	2674100000	1104900000	1086200000	3659500000	2459600000	1364100000	1738700000	1150000000	30.7907	29.3902	30.6877	30.1547	30.8899	29.3329	29.5137	29.9136	31.1011	29.5018	31.3836	29.2135	30.0465	30.6008	30.7902	30.8843	31.3164	30.0413	30.0166	31.769	31.1958	30.3453	30.6954	30.099	0.442318	-1.50774
NaN	NaN	NaN	NaN	NaN	NaN	NaN	NaN	29822000	NaN	NaN	NaN	NaN	NaN	NaN	NaN	NaN	NaN	NaN	NaN	NaN	NaN	NaN	NaN	NaN	NaN	NaN	NaN	NaN	NaN	NaN	NaN	24.8299	NaN	NaN	NaN	NaN	NaN	NaN	NaN	NaN	NaN	NaN	NaN	NaN	NaN	NaN	NaN	NaN	NaN
NaN	NaN	NaN	53661000	48315000	NaN	NaN	NaN	NaN	NaN	NaN	NaN	NaN	NaN	NaN	NaN	NaN	NaN	NaN	NaN	NaN	NaN	NaN	NaN	NaN	NaN	NaN	25.6774	25.526	NaN	NaN	NaN	NaN	NaN	NaN	NaN	NaN	NaN	NaN	NaN	NaN	NaN	NaN	NaN	NaN	NaN	NaN	NaN	NaN	NaN
NaN	NaN	NaN	NaN	NaN	NaN	NaN	8796300	NaN	NaN	NaN	NaN	NaN	NaN	NaN	NaN	NaN	NaN	NaN	NaN	NaN	NaN	NaN	NaN	NaN	NaN	NaN	NaN	NaN	NaN	NaN	23.0685	NaN	NaN	NaN	NaN	NaN	NaN	NaN	NaN	NaN	NaN	NaN	NaN	NaN	NaN	NaN	NaN	NaN	NaN
NaN	NaN	NaN	28364000	NaN	NaN	NaN	NaN	NaN	NaN	NaN	NaN	NaN	NaN	NaN	NaN	NaN	NaN	NaN	NaN	NaN	NaN	NaN	NaN	NaN	NaN	NaN	24.7576	NaN	NaN	NaN	NaN	NaN	NaN	NaN	NaN	NaN	NaN	NaN	NaN	NaN	NaN	NaN	NaN	NaN	NaN	NaN	NaN	NaN	NaN
274130000	285060000	291640000	312550000	277040000	289310000	342710000	334180000	342210000	288390000	325960000	359770000	394600000	316070000	336840000	326910000	363710000	329250000	308470000	341170000	393980000	337360000	330440000	312520000	28.0303	28.0867	28.1196	28.2195	28.0455	28.108	28.3524	28.316	28.3503	28.1034	28.2801	28.4225	28.5558	28.2357	28.3275	28.2843	28.4382	28.2946	28.2006	28.3459	28.5535	28.3297	28.2998	28.2194	-1.79381	-1.40341
NaN	NaN	NaN	NaN	NaN	107700000	NaN	NaN	NaN	NaN	NaN	NaN	NaN	NaN	NaN	NaN	NaN	NaN	NaN	NaN	NaN	NaN	NaN	NaN	NaN	NaN	NaN	NaN	NaN	26.6824	NaN	NaN	NaN	NaN	NaN	NaN	NaN	NaN	NaN	NaN	NaN	NaN	NaN	NaN	NaN	NaN	NaN	NaN	NaN	NaN
132740000	116830000	99841000	86567000	111470000	112710000	98366000	132050000	122720000	109580000	147670000	90338000	NaN	144240000	134980000	196610000	164060000	163990000	104940000	199990000	81374000	128490000	138420000	120380000	26.984	26.7998	26.5731	26.3673	26.7321	26.748	26.5517	26.9765	26.8708	26.7074	27.1378	26.4288	NaN	27.1039	27.0082	27.5508	27.2896	27.289	26.645	27.5754	26.2781	26.9371	27.0445	26.843	0.328086	-0.205599
99298000	100410000	103240000	108500000	117600000	102090000	104300000	121020000	119750000	103300000	132950000	103310000	NaN	125790000	116890000	141480000	116510000	133710000	79071000	119270000	124530000	111890000	116430000	112180000	26.5653	26.5813	26.6214	26.6931	26.8093	26.6053	26.6362	26.8507	26.8355	26.6223	26.9863	26.6224	NaN	26.9064	26.8006	27.076	26.7959	26.9945	26.2366	26.8297	26.8919	26.7375	26.7949	26.7412	-1.23473	-1.14834
79568000	92303100	83736000	86887000	NaN	102020000	63564000	NaN	NaN	NaN	NaN	NaN	NaN	NaN	NaN	NaN	NaN	NaN	NaN	NaN	NaN	NaN	NaN	NaN	26.2457	26.4599	26.3193	26.3726	NaN	26.6043	25.9217	NaN	NaN	NaN	NaN	NaN	NaN	NaN	NaN	NaN	NaN	NaN	NaN	NaN	NaN	NaN	NaN	NaN	-0.430707	0.489012
500340000	578870000	488070000	532660000	535410000	641120000	603970000	449310000	498940000	520730000	405480000	532220000	596410000	491510000	453400000	520080000	377130000	542600000	485760000	445430000	438040000	469920000	465760000	465210000	28.8983	29.1087	28.8625	28.9886	28.9961	29.256	29.1699	28.7431	28.8943	28.956	28.5951	28.9874	29.1517	28.8726	28.7562	28.9542	28.4905	29.0153	28.8557	28.7306	28.7065	28.8078	28.795	28.7933	0.0819294	1.2411
NaN	NaN	50764000	NaN	NaN	48195000	NaN	NaN	NaN	40026000	NaN	45775000	50303000	NaN	NaN	NaN	NaN	NaN	NaN	NaN	NaN	NaN	NaN	NaN	NaN	NaN	25.5973	NaN	NaN	25.5224	NaN	NaN	NaN	25.2544	NaN	25.4481	25.5841	NaN	NaN	NaN	NaN	NaN	NaN	NaN	NaN	NaN	NaN	NaN	NaN	NaN
NaN	NaN	NaN	NaN	NaN	NaN	NaN	NaN	NaN	NaN	NaN	NaN	NaN	NaN	NaN	88936000	NaN	NaN	NaN	NaN	NaN	NaN	NaN	NaN	NaN	NaN	NaN	NaN	NaN	NaN	NaN	NaN	NaN	NaN	NaN	NaN	NaN	NaN	NaN	26.4063	NaN	NaN	NaN	NaN	NaN	NaN	NaN	NaN	NaN	NaN
84604000	107040000	95538000	103600000	126570000	85810000	103410000	116580000	109010000	87001000	103280000	88914000	87178000	101320000	NaN	104020000	39681000	134590000	81332000	91812900	91767000	119920000	NaN	80849000	26.3342	26.6736	26.5096	26.6264	26.9154	26.3546	26.6238	26.7967	26.6999	26.3745	26.622	26.4059	26.3775	26.5943	NaN	26.6323	25.2419	27.004	26.2773	26.4522	26.4515	26.8375	NaN	26.2687	-0.618607	0.345528
109420000	148320000	94742000	91065000	83124000	144700000	98018000	103690000	48918000	104840000	60029000	122930000	41177000	98864100	98898000	61085000	71581000	121570000	95524000	80994000	51116000	99607900	92972000	122290000	26.7053	27.1441	26.4975	26.4404	26.3088	27.1085	26.5465	26.6277	25.5439	26.6436	25.8392	26.8733	25.2953	26.5589	26.5594	25.8643	26.0931	26.8572	26.5094	26.2713	25.6073	26.5698	26.4703	26.8657	0.356789	1.23963
40746000	40771000	42045000	39848000	46410000	36798000	NaN	30125000	NaN	NaN	32127000	NaN	31017000	NaN	NaN	NaN	NaN	28316000	27205000	35348000	NaN	NaN	32729000	30170000	25.2802	25.281	25.3254	25.248	25.4679	25.1331	NaN	24.8445	NaN	NaN	24.9373	NaN	24.8866	NaN	NaN	NaN	NaN	24.7551	24.6974	25.0751	NaN	NaN	24.9641	24.8466	1.07702	1.08068
244790000	253750000	250110000	239200000	239410000	263850000	209800000	171570000	254400000	167940000	193590000	157010000	191420000	154700000	166650000	224760000	164360000	173280000	181850000	166460000	164040000	159030000	153490000	188230000	27.867	27.9188	27.898	27.8336	27.8349	27.9751	27.6444	27.3542	27.9225	27.3234	27.5284	27.2263	27.5122	27.2049	27.3122	27.7438	27.2923	27.3685	27.4382	27.3106	27.2895	27.2447	27.1936	27.4879	1.437	1.6215
NaN	NaN	NaN	NaN	NaN	47425000	NaN	NaN	NaN	NaN	NaN	NaN	NaN	NaN	NaN	NaN	NaN	NaN	NaN	NaN	NaN	NaN	NaN	NaN	NaN	NaN	NaN	NaN	NaN	25.4991	NaN	NaN	NaN	NaN	NaN	NaN	NaN	NaN	NaN	NaN	NaN	NaN	NaN	NaN	NaN	NaN	NaN	NaN	NaN	NaN
NaN	NaN	74171000	NaN	NaN	94690900	102070000	NaN	77717000	NaN	NaN	NaN	96180000	NaN	NaN	NaN	NaN	103580000	76119000	NaN	NaN	71507000	NaN	NaN	NaN	NaN	26.1444	NaN	NaN	26.4967	26.605	NaN	26.2117	NaN	NaN	NaN	26.5192	NaN	NaN	NaN	NaN	26.6262	26.1818	NaN	NaN	26.0916	NaN	NaN	NaN	NaN
60164000	74658000	57193000	72050000	65139000	74232000	NaN	NaN	43668000	65302000	59726000	52009000	62928000	74688000	59203000	46721000	59732000	69756000	56830000	78828000	56622000	NaN	58577000	65816000	25.8424	26.1538	25.7693	26.1025	25.957	26.1455	NaN	NaN	25.3801	25.9606	25.8319	25.6323	25.9072	26.1544	25.8192	25.4776	25.832	26.0558	25.7601	26.2322	25.7549	NaN	25.8038	25.9719	0	1.38402
75807000	100570000	112760000	81247100	89648000	117860000	108750000	113810000	NaN	118900000	97978000	119220000	134920000	146640000	114030000	99043900	107450000	132760000	143000000	50774000	88595000	127360000	129230000	141650000	26.1758	26.5836	26.7487	26.2758	26.4178	26.8125	26.6964	26.7621	NaN	26.8252	26.546	26.8291	27.0075	27.1277	26.7648	26.5616	26.6791	26.9842	27.0914	25.5976	26.4007	26.9243	26.9454	27.0778	-1.63227	-0.496811
NaN	NaN	NaN	NaN	NaN	NaN	NaN	NaN	21402000	NaN	NaN	NaN	NaN	NaN	NaN	NaN	NaN	NaN	NaN	NaN	NaN	NaN	NaN	NaN	NaN	NaN	NaN	NaN	NaN	NaN	NaN	NaN	24.3512	NaN	NaN	NaN	NaN	NaN	NaN	NaN	NaN	NaN	NaN	NaN	NaN	NaN	NaN	NaN	NaN	NaN
NaN	NaN	NaN	NaN	43764000	NaN	NaN	NaN	NaN	NaN	NaN	NaN	NaN	NaN	40960000	NaN	NaN	NaN	NaN	NaN	NaN	NaN	NaN	NaN	NaN	NaN	NaN	NaN	25.3832	NaN	NaN	NaN	NaN	NaN	NaN	NaN	NaN	NaN	25.2877	NaN	NaN	NaN	NaN	NaN	NaN	NaN	NaN	NaN	NaN	NaN
283980000	266420000	299820000	276680000	259370000	256520000	268930000	358780000	299000000	428100000	214970000	374590000	407330000	276750000	318950000	232570000	277800000	288900000	373150000	243600000	257730000	273210000	281900000	368850000	28.0812	27.9891	28.1595	28.0436	27.9504	27.9345	28.0027	28.4185	28.1556	28.6734	27.6796	28.4807	28.6016	28.044	28.2488	27.7931	28.0495	28.106	28.4752	27.8599	27.9413	28.0254	28.0706	28.4585	0.0785498	-0.263052
81472000	NaN	NaN	88850000	NaN	90170000	78077000	NaN	70483000	79445000	NaN	89632000	NaN	84878000	82105000	86280000	82982000	96641000	81638000	84118000	76674000	89637000	88389900	NaN	26.2798	NaN	NaN	26.4049	NaN	26.4261	26.2184	NaN	26.0708	26.2435	NaN	26.4175	NaN	26.3389	26.291	26.3625	26.3063	26.5261	26.2827	26.3259	26.1922	26.4176	26.3974	NaN	-0.426857	NaN
NaN	NaN	NaN	NaN	4986200	NaN	NaN	NaN	NaN	NaN	NaN	NaN	NaN	NaN	NaN	NaN	NaN	NaN	NaN	NaN	NaN	NaN	NaN	NaN	NaN	NaN	NaN	NaN	22.2495	NaN	NaN	NaN	NaN	NaN	NaN	NaN	NaN	NaN	NaN	NaN	NaN	NaN	NaN	NaN	NaN	NaN	NaN	NaN	NaN	NaN
141620000	166640000	131920000	139780000	122310000	150580000	161610000	147930000	145200000	161470000	142090000	178200000	153040000	161890000	133880000	130320000	117480000	153210000	186380000	141470000	188830000	153880000	144000000	171370000	27.0774	27.3122	26.9751	27.0586	26.866	27.166	27.2679	27.1403	27.1135	27.2667	27.0822	27.4089	27.1893	27.2704	26.9964	26.9575	26.8078	27.1909	27.4737	27.0759	27.4925	27.1972	27.1015	27.3525	-0.428015	0.899105
38294000	58627000	45179000	55559000	48745000	81849000	43159000	NaN	NaN	NaN	NaN	31273000	NaN	NaN	NaN	NaN	NaN	50132000	NaN	NaN	NaN	NaN	NaN	NaN	25.1906	25.8051	25.4291	25.7275	25.5388	26.2865	25.3632	NaN	NaN	NaN	NaN	24.8984	NaN	NaN	NaN	NaN	NaN	25.5792	NaN	NaN	NaN	NaN	NaN	NaN	-0.883792	0.676063
NaN	NaN	NaN	NaN	NaN	NaN	NaN	NaN	NaN	NaN	NaN	43651000	NaN	NaN	NaN	NaN	NaN	NaN	NaN	NaN	NaN	NaN	NaN	NaN	NaN	NaN	NaN	NaN	NaN	NaN	NaN	NaN	NaN	NaN	NaN	25.3795	NaN	NaN	NaN	NaN	NaN	NaN	NaN	NaN	NaN	NaN	NaN	NaN	NaN	NaN
NaN	NaN	NaN	NaN	NaN	NaN	NaN	NaN	NaN	NaN	NaN	NaN	33492000	NaN	NaN	NaN	NaN	NaN	NaN	NaN	NaN	NaN	NaN	NaN	NaN	NaN	NaN	NaN	NaN	NaN	NaN	NaN	NaN	NaN	NaN	NaN	24.9973	NaN	NaN	NaN	NaN	NaN	NaN	NaN	NaN	NaN	NaN	NaN	NaN	NaN
593910000	526880000	587220000	462370000	457400000	629110000	620580000	621240000	515200000	660510000	592280000	590240000	319570000	680560000	682250000	610020000	519650000	595870000	679120000	569520000	363230000	603500000	591570000	691880000	29.1457	28.9729	29.1293	28.7845	28.7689	29.2287	29.209	29.2106	28.9406	29.299	29.1417	29.1367	28.2516	29.3421	29.3457	29.1843	28.953	29.1504	29.3391	29.0852	28.4363	29.1688	29.14	29.3659	0.0069229	-0.596339
NaN	NaN	NaN	NaN	NaN	NaN	NaN	NaN	NaN	NaN	NaN	NaN	NaN	NaN	NaN	NaN	NaN	NaN	29682000	NaN	NaN	NaN	NaN	NaN	NaN	NaN	NaN	NaN	NaN	NaN	NaN	NaN	NaN	NaN	NaN	NaN	NaN	NaN	NaN	NaN	NaN	NaN	24.8231	NaN	NaN	NaN	NaN	NaN	NaN	NaN
666430000	645220000	649500000	689900000	646100000	626590000	730800000	651250000	727000000	646540000	682140000	639630000	785830000	687250000	653800000	723050000	634150000	637900000	647170000	641390000	711000000	661380000	656680000	635570000	29.3119	29.2652	29.2748	29.3618	29.2672	29.2229	29.4449	29.2786	29.4374	29.2682	29.3455	29.2527	29.5496	29.3563	29.2843	29.4295	29.2402	29.2488	29.2696	29.2566	29.4053	29.3009	29.2906	29.2435	0.336788	-0.179796
NaN	NaN	NaN	NaN	NaN	19652000	NaN	NaN	NaN	NaN	NaN	NaN	NaN	NaN	NaN	NaN	NaN	NaN	NaN	NaN	NaN	NaN	NaN	NaN	NaN	NaN	NaN	NaN	NaN	24.2282	NaN	NaN	NaN	NaN	NaN	NaN	NaN	NaN	NaN	NaN	NaN	NaN	NaN	NaN	NaN	NaN	NaN	NaN	NaN	NaN
97334000	96696000	108710000	104970000	98861100	100050000	114990000	99765000	115260000	115220000	127080000	107180000	114190000	96188000	116860000	105710000	108040000	121740000	109710000	130200000	114240000	125490000	116480000	119740000	26.5364	26.527	26.6959	26.6454	26.5589	26.5761	26.7769	26.572	26.7803	26.7798	26.9212	26.6755	26.7669	26.5194	26.8002	26.6555	26.687	26.8592	26.7091	26.9562	26.7675	26.903	26.7955	26.8353	-1.54831	-1.62119
NaN	NaN	NaN	NaN	NaN	NaN	NaN	NaN	NaN	NaN	NaN	NaN	NaN	NaN	NaN	NaN	NaN	NaN	NaN	NaN	NaN	NaN	NaN	13211000	NaN	NaN	NaN	NaN	NaN	NaN	NaN	NaN	NaN	NaN	NaN	NaN	NaN	NaN	NaN	NaN	NaN	NaN	NaN	NaN	NaN	NaN	NaN	23.6552	NaN	NaN
NaN	NaN	NaN	NaN	NaN	NaN	NaN	NaN	NaN	NaN	NaN	NaN	NaN	NaN	NaN	NaN	175240000	NaN	NaN	NaN	NaN	NaN	NaN	NaN	NaN	NaN	NaN	NaN	NaN	NaN	NaN	NaN	NaN	NaN	NaN	NaN	NaN	NaN	NaN	NaN	27.3848	NaN	NaN	NaN	NaN	NaN	NaN	NaN	NaN	NaN
NaN	NaN	NaN	NaN	NaN	NaN	NaN	NaN	7890600	NaN	NaN	NaN	NaN	NaN	NaN	NaN	NaN	NaN	NaN	NaN	NaN	NaN	NaN	NaN	NaN	NaN	NaN	NaN	NaN	NaN	NaN	NaN	22.9117	NaN	NaN	NaN	NaN	NaN	NaN	NaN	NaN	NaN	NaN	NaN	NaN	NaN	NaN	NaN	NaN	NaN
NaN	NaN	NaN	NaN	17483000	NaN	NaN	NaN	NaN	NaN	NaN	NaN	NaN	NaN	NaN	NaN	NaN	NaN	NaN	NaN	NaN	NaN	NaN	NaN	NaN	NaN	NaN	NaN	24.0595	NaN	NaN	NaN	NaN	NaN	NaN	NaN	NaN	NaN	NaN	NaN	NaN	NaN	NaN	NaN	NaN	NaN	NaN	NaN	NaN	NaN
NaN	NaN	NaN	NaN	60725000	NaN	NaN	NaN	NaN	NaN	NaN	NaN	NaN	NaN	NaN	NaN	NaN	NaN	NaN	NaN	NaN	NaN	NaN	NaN	NaN	NaN	NaN	NaN	25.8558	NaN	NaN	NaN	NaN	NaN	NaN	NaN	NaN	NaN	NaN	NaN	NaN	NaN	NaN	NaN	NaN	NaN	NaN	NaN	NaN	NaN
56757000	51164000	49204000	NaN	58391000	NaN	NaN	NaN	NaN	NaN	43810000	NaN	NaN	NaN	NaN	52356000	49011000	NaN	NaN	NaN	NaN	NaN	NaN	NaN	25.7583	25.6086	25.5523	NaN	25.7992	NaN	NaN	NaN	NaN	NaN	25.3848	NaN	NaN	NaN	NaN	25.6419	25.5466	NaN	NaN	NaN	NaN	NaN	NaN	NaN	1.0719	0
NaN	36894000	NaN	NaN	NaN	NaN	59514000	59634000	NaN	58328000	49794000	55450000	NaN	60510000	68336000	52057000	NaN	66315000	68867000	44568000	NaN	44283000	50422000	64569000	NaN	25.1369	NaN	NaN	NaN	NaN	25.8267	25.8296	NaN	25.7977	25.5695	25.7247	NaN	25.8507	26.0261	25.6336	NaN	25.9828	26.0373	25.4095	NaN	25.4002	25.5875	25.9443	NaN	-2.41999
49535000	73797000	48355000	56979000	37652000	68043000	46361000	62400000	NaN	56003000	39635000	80052000	65229000	48863000	57734000	NaN	NaN	50150000	66033000	NaN	48115000	55442000	52345000	85194000	25.5619	26.1371	25.5272	25.7639	25.1662	26.0199	25.4664	25.895	NaN	25.739	25.2403	26.2544	25.959	25.5422	25.7829	NaN	NaN	25.5797	25.9767	NaN	25.52	25.7245	25.6415	26.3442	-0.543814	1.29816
NaN	NaN	NaN	NaN	NaN	NaN	NaN	NaN	NaN	NaN	NaN	NaN	NaN	NaN	NaN	NaN	NaN	NaN	26431000	NaN	NaN	NaN	NaN	NaN	NaN	NaN	NaN	NaN	NaN	NaN	NaN	NaN	NaN	NaN	NaN	NaN	NaN	NaN	NaN	NaN	NaN	NaN	24.6557	NaN	NaN	NaN	NaN	NaN	NaN	NaN
NaN	NaN	NaN	NaN	NaN	NaN	NaN	NaN	NaN	33543000	NaN	NaN	NaN	NaN	NaN	NaN	NaN	NaN	NaN	NaN	NaN	NaN	NaN	NaN	NaN	NaN	NaN	NaN	NaN	NaN	NaN	NaN	NaN	24.9995	NaN	NaN	NaN	NaN	NaN	NaN	NaN	NaN	NaN	NaN	NaN	NaN	NaN	NaN	NaN	NaN
NaN	NaN	NaN	NaN	NaN	301780000	NaN	NaN	NaN	NaN	NaN	NaN	NaN	NaN	NaN	NaN	NaN	NaN	NaN	NaN	NaN	NaN	NaN	NaN	NaN	NaN	NaN	NaN	NaN	28.1689	NaN	NaN	NaN	NaN	NaN	NaN	NaN	NaN	NaN	NaN	NaN	NaN	NaN	NaN	NaN	NaN	NaN	NaN	NaN	NaN
NaN	NaN	NaN	NaN	NaN	NaN	23811000	NaN	32681000	NaN	NaN	NaN	NaN	NaN	NaN	NaN	NaN	NaN	NaN	NaN	NaN	NaN	NaN	NaN	NaN	NaN	NaN	NaN	NaN	NaN	24.5051	NaN	24.9619	NaN	NaN	NaN	NaN	NaN	NaN	NaN	NaN	NaN	NaN	NaN	NaN	NaN	NaN	NaN	NaN	NaN
73595000	87797900	73020000	78071000	74437000	94219000	112630000	98219000	NaN	70184000	64555000	97504000	110180000	83317000	76809000	62518000	151060000	109390000	74300000	85917000	71601000	77080000	65298000	83252000	26.1331	26.3877	26.1218	26.2183	26.1495	26.4895	26.747	26.5495	NaN	26.0646	25.944	26.539	26.7153	26.3121	26.1948	25.8978	27.1705	26.7049	26.1469	26.3564	26.0935	26.1999	25.9605	26.311	-0.261606	0.520276
44290000	NaN	NaN	NaN	NaN	64147000	NaN	NaN	NaN	NaN	NaN	NaN	NaN	NaN	NaN	NaN	NaN	NaN	NaN	NaN	NaN	NaN	NaN	NaN	25.4005	NaN	NaN	NaN	NaN	25.9349	NaN	NaN	NaN	NaN	NaN	NaN	NaN	NaN	NaN	NaN	NaN	NaN	NaN	NaN	NaN	NaN	NaN	NaN	-0.707107	NaN
NaN	80295000	84819000	84096900	95939000	76170000	83035000	116200000	105930000	94908000	105300000	91625000	107200000	107970000	109090000	104770000	97998000	97136000	105040000	NaN	108520000	105610000	111820000	106150000	NaN	26.2588	26.3379	26.3256	26.5156	26.1827	26.3072	26.792	26.6585	26.5	26.6499	26.4492	26.6757	26.6861	26.7009	26.6427	26.5462	26.5335	26.6464	NaN	26.6934	26.6542	26.7366	26.6615	NaN	-1.96601
NaN	NaN	NaN	NaN	NaN	NaN	NaN	8248300	NaN	NaN	NaN	NaN	NaN	NaN	NaN	NaN	NaN	NaN	NaN	NaN	NaN	NaN	NaN	NaN	NaN	NaN	NaN	NaN	NaN	NaN	NaN	22.9757	NaN	NaN	NaN	NaN	NaN	NaN	NaN	NaN	NaN	NaN	NaN	NaN	NaN	NaN	NaN	NaN	NaN	NaN
NaN	NaN	NaN	NaN	NaN	NaN	NaN	17956000	NaN	NaN	NaN	NaN	NaN	NaN	NaN	NaN	NaN	NaN	NaN	NaN	NaN	NaN	NaN	NaN	NaN	NaN	NaN	NaN	NaN	NaN	NaN	24.098	NaN	NaN	NaN	NaN	NaN	NaN	NaN	NaN	NaN	NaN	NaN	NaN	NaN	NaN	NaN	NaN	NaN	NaN
NaN	NaN	NaN	NaN	NaN	NaN	NaN	NaN	NaN	NaN	NaN	NaN	NaN	NaN	NaN	NaN	NaN	NaN	NaN	NaN	NaN	NaN	23066000	NaN	NaN	NaN	NaN	NaN	NaN	NaN	NaN	NaN	NaN	NaN	NaN	NaN	NaN	NaN	NaN	NaN	NaN	NaN	NaN	NaN	NaN	NaN	24.4593	NaN	NaN	NaN
NaN	NaN	NaN	NaN	33648000	37188000	NaN	NaN	NaN	NaN	NaN	NaN	25048000	NaN	NaN	NaN	NaN	NaN	26961000	NaN	23253000	NaN	NaN	NaN	NaN	NaN	NaN	NaN	25.004	25.1483	NaN	NaN	NaN	NaN	NaN	NaN	24.5782	NaN	NaN	NaN	NaN	NaN	24.6844	NaN	24.4709	NaN	NaN	NaN	NaN	NaN
237250000	292610000	202280000	218950000	235000000	248030000	226740000	284470000	216690000	226800000	259370000	239720000	144050000	262620000	284900000	235420000	277730000	269400000	238070000	338000000	203650000	223070000	235740000	278640000	27.8218	28.1244	27.5918	27.706	27.8081	27.8859	27.7565	28.0837	27.6911	27.7568	27.9504	27.8368	27.102	27.9684	28.0859	27.8107	28.0491	28.0052	27.8268	28.3324	27.6015	27.7329	27.8126	28.0538	-0.0103284	1.24518
44133000	NaN	48232000	48556000	42975000	NaN	NaN	NaN	44388000	NaN	NaN	NaN	41676000	48751000	NaN	33510000	NaN	NaN	NaN	NaN	NaN	NaN	NaN	NaN	25.3954	NaN	25.5235	25.5331	25.357	NaN	NaN	NaN	25.4037	NaN	NaN	NaN	25.3127	25.5389	NaN	24.9981	NaN	NaN	NaN	NaN	NaN	NaN	NaN	NaN	-0.0232706	NaN
NaN	NaN	NaN	NaN	NaN	NaN	NaN	NaN	NaN	NaN	NaN	NaN	NaN	NaN	NaN	NaN	NaN	NaN	NaN	NaN	16776000	NaN	NaN	NaN	NaN	NaN	NaN	NaN	NaN	NaN	NaN	NaN	NaN	NaN	NaN	NaN	NaN	NaN	NaN	NaN	NaN	NaN	NaN	NaN	23.9999	NaN	NaN	NaN	NaN	NaN
NaN	NaN	NaN	NaN	NaN	28848000	NaN	NaN	NaN	NaN	NaN	NaN	25899000	NaN	NaN	NaN	NaN	NaN	NaN	NaN	NaN	NaN	NaN	NaN	NaN	NaN	NaN	NaN	NaN	24.782	NaN	NaN	NaN	NaN	NaN	NaN	24.6264	NaN	NaN	NaN	NaN	NaN	NaN	NaN	NaN	NaN	NaN	NaN	NaN	NaN
NaN	NaN	NaN	NaN	NaN	NaN	NaN	NaN	NaN	NaN	15007000	NaN	NaN	NaN	NaN	NaN	NaN	NaN	NaN	NaN	NaN	NaN	NaN	NaN	NaN	NaN	NaN	NaN	NaN	NaN	NaN	NaN	NaN	NaN	23.8391	NaN	NaN	NaN	NaN	NaN	NaN	NaN	NaN	NaN	NaN	NaN	NaN	NaN	NaN	NaN
612040000	580360000	629550000	580250000	610120000	613930000	671450000	617110000	649790000	581620000	659490000	626620000	475220000	603020000	587200000	616690000	595680000	597590000	587400000	649930000	540270000	643880000	599550000	613710000	29.1891	29.1124	29.2297	29.1121	29.1845	29.1935	29.3227	29.201	29.2754	29.1155	29.2968	29.223	28.824	29.1676	29.1293	29.2	29.15	29.1546	29.1298	29.2757	29.0091	29.2622	29.1593	29.193	0.0219601	-0.720841
NaN	NaN	NaN	NaN	NaN	NaN	NaN	NaN	NaN	NaN	50555000	NaN	NaN	NaN	NaN	NaN	NaN	NaN	NaN	NaN	NaN	NaN	NaN	NaN	NaN	NaN	NaN	NaN	NaN	NaN	NaN	NaN	NaN	NaN	25.5914	NaN	NaN	NaN	NaN	NaN	NaN	NaN	NaN	NaN	NaN	NaN	NaN	NaN	NaN	NaN
50575000	NaN	51662000	NaN	NaN	NaN	62747000	72429000	NaN	50370000	52193000	68069000	61629000	57584000	60043000	41870000	56735000	128040000	48186000	NaN	59544000	47363000	NaN	60046000	25.5919	NaN	25.6226	NaN	NaN	NaN	25.903	26.1101	NaN	25.5861	25.6374	26.0205	25.8771	25.7792	25.8395	25.3194	25.7577	26.932	25.5221	NaN	25.8275	25.4973	NaN	25.8396	-0.528852	NaN
38220000	NaN	NaN	39382000	NaN	NaN	NaN	NaN	61176000	NaN	NaN	41013000	55535000	NaN	NaN	NaN	NaN	NaN	39380000	NaN	44417000	NaN	NaN	43853000	25.1878	NaN	NaN	25.231	NaN	NaN	NaN	NaN	25.8665	NaN	NaN	25.2896	25.7269	NaN	NaN	NaN	NaN	NaN	25.231	NaN	25.4046	NaN	NaN	25.3862	-0.569922	NaN
NaN	NaN	NaN	NaN	NaN	NaN	74525000	NaN	NaN	NaN	NaN	NaN	NaN	NaN	NaN	NaN	NaN	NaN	NaN	NaN	NaN	NaN	NaN	NaN	NaN	NaN	NaN	NaN	NaN	NaN	26.1512	NaN	NaN	NaN	NaN	NaN	NaN	NaN	NaN	NaN	NaN	NaN	NaN	NaN	NaN	NaN	NaN	NaN	NaN	NaN
NaN	NaN	NaN	NaN	NaN	NaN	NaN	NaN	NaN	NaN	NaN	NaN	NaN	NaN	NaN	NaN	NaN	13066000	NaN	NaN	NaN	NaN	NaN	NaN	NaN	NaN	NaN	NaN	NaN	NaN	NaN	NaN	NaN	NaN	NaN	NaN	NaN	NaN	NaN	NaN	NaN	23.6393	NaN	NaN	NaN	NaN	NaN	NaN	NaN	NaN
NaN	NaN	NaN	NaN	NaN	NaN	NaN	NaN	NaN	NaN	NaN	NaN	NaN	NaN	NaN	NaN	NaN	NaN	25764000	NaN	NaN	NaN	NaN	NaN	NaN	NaN	NaN	NaN	NaN	NaN	NaN	NaN	NaN	NaN	NaN	NaN	NaN	NaN	NaN	NaN	NaN	NaN	24.6189	NaN	NaN	NaN	NaN	NaN	NaN	NaN
NaN	NaN	NaN	NaN	NaN	NaN	NaN	NaN	NaN	NaN	NaN	NaN	NaN	NaN	NaN	NaN	NaN	NaN	NaN	77848000	NaN	NaN	NaN	NaN	NaN	NaN	NaN	NaN	NaN	NaN	NaN	NaN	NaN	NaN	NaN	NaN	NaN	NaN	NaN	NaN	NaN	NaN	NaN	26.2142	NaN	NaN	NaN	NaN	NaN	NaN
312200000	283880000	366300000	332930000	363460000	307550000	337700000	286130000	389480000	247940000	337270000	272000000	351080000	314380000	307300000	334140000	303140000	387310000	285820000	358860000	386290000	372220000	325140000	262660000	28.2179	28.0807	28.4485	28.3106	28.4372	28.1962	28.3312	28.0921	28.537	27.8854	28.3293	28.019	28.3872	28.2279	28.1951	28.3159	28.1754	28.5289	28.0905	28.4188	28.5251	28.4716	28.2765	27.9686	-0.408127	-1.14807
107690000	99696000	113310000	105690000	99482000	99224900	104870000	142540000	103110000	117500000	116610000	124510000	73819000	115490000	122940000	101410000	119270000	73676000	140620000	92870000	117280000	124800000	160970000	159190000	26.6823	26.571	26.7557	26.6553	26.5679	26.5642	26.644	27.0868	26.6196	26.8081	26.7971	26.8917	26.1375	26.7832	26.8734	26.5956	26.8297	26.1347	27.0672	26.4687	26.8054	26.895	27.2622	27.2462	-0.310417	-0.706824
15382000	NaN	NaN	NaN	NaN	NaN	NaN	NaN	NaN	NaN	NaN	NaN	NaN	NaN	NaN	NaN	NaN	NaN	NaN	NaN	NaN	NaN	NaN	NaN	23.8747	NaN	NaN	NaN	NaN	NaN	NaN	NaN	NaN	NaN	NaN	NaN	NaN	NaN	NaN	NaN	NaN	NaN	NaN	NaN	NaN	NaN	NaN	NaN	NaN	NaN
NaN	6627500	NaN	NaN	NaN	NaN	NaN	NaN	NaN	NaN	NaN	NaN	NaN	NaN	NaN	NaN	NaN	NaN	NaN	NaN	NaN	NaN	NaN	NaN	NaN	22.66	NaN	NaN	NaN	NaN	NaN	NaN	NaN	NaN	NaN	NaN	NaN	NaN	NaN	NaN	NaN	NaN	NaN	NaN	NaN	NaN	NaN	NaN	NaN	NaN
198760000	128370000	132780000	NaN	115850000	156040000	101710000	NaN	NaN	NaN	75764000	NaN	NaN	NaN	NaN	103070000	NaN	122630000	84891000	NaN	NaN	NaN	NaN	111900000	27.5665	26.9357	26.9845	NaN	26.7877	27.2173	26.5999	NaN	NaN	NaN	26.175	NaN	NaN	NaN	NaN	26.619	NaN	26.8697	26.3391	NaN	NaN	NaN	NaN	26.7376	2.00993	0.382104
NaN	NaN	NaN	NaN	NaN	NaN	NaN	NaN	11600000	NaN	NaN	NaN	NaN	NaN	NaN	NaN	NaN	NaN	NaN	NaN	NaN	NaN	NaN	NaN	NaN	NaN	NaN	NaN	NaN	NaN	NaN	NaN	23.4676	NaN	NaN	NaN	NaN	NaN	NaN	NaN	NaN	NaN	NaN	NaN	NaN	NaN	NaN	NaN	NaN	NaN
NaN	NaN	NaN	NaN	NaN	NaN	26707000	NaN	NaN	NaN	NaN	NaN	NaN	NaN	NaN	NaN	NaN	NaN	NaN	NaN	NaN	NaN	NaN	NaN	NaN	NaN	NaN	NaN	NaN	NaN	24.6707	NaN	NaN	NaN	NaN	NaN	NaN	NaN	NaN	NaN	NaN	NaN	NaN	NaN	NaN	NaN	NaN	NaN	NaN	NaN
NaN	NaN	NaN	NaN	NaN	NaN	NaN	22854000	NaN	NaN	NaN	NaN	NaN	NaN	NaN	NaN	NaN	NaN	NaN	NaN	NaN	NaN	NaN	NaN	NaN	NaN	NaN	NaN	NaN	NaN	NaN	24.4459	NaN	NaN	NaN	NaN	NaN	NaN	NaN	NaN	NaN	NaN	NaN	NaN	NaN	NaN	NaN	NaN	NaN	NaN
NaN	7918300	NaN	NaN	NaN	NaN	NaN	NaN	NaN	NaN	NaN	NaN	NaN	NaN	NaN	NaN	NaN	NaN	NaN	NaN	NaN	NaN	NaN	NaN	NaN	22.9168	NaN	NaN	NaN	NaN	NaN	NaN	NaN	NaN	NaN	NaN	NaN	NaN	NaN	NaN	NaN	NaN	NaN	NaN	NaN	NaN	NaN	NaN	NaN	NaN
NaN	36515000	NaN	NaN	NaN	38843000	NaN	NaN	NaN	NaN	NaN	NaN	NaN	NaN	NaN	NaN	NaN	NaN	NaN	NaN	NaN	NaN	NaN	NaN	NaN	25.122	NaN	NaN	NaN	25.2112	NaN	NaN	NaN	NaN	NaN	NaN	NaN	NaN	NaN	NaN	NaN	NaN	NaN	NaN	NaN	NaN	NaN	NaN	NaN	-0.707107
NaN	NaN	NaN	NaN	NaN	NaN	NaN	NaN	NaN	NaN	NaN	NaN	NaN	NaN	NaN	NaN	13635000	NaN	NaN	NaN	NaN	NaN	NaN	NaN	NaN	NaN	NaN	NaN	NaN	NaN	NaN	NaN	NaN	NaN	NaN	NaN	NaN	NaN	NaN	NaN	23.7008	NaN	NaN	NaN	NaN	NaN	NaN	NaN	NaN	NaN
398490000	416160000	413310000	385280000	438120000	368700000	320250000	355150000	335650000	337750000	331280000	310410000	290410000	346840000	365670000	385190000	362330000	325460000	358470000	361880000	287130000	343350000	397280000	383650000	28.57	28.6326	28.6226	28.5213	28.7068	28.4579	28.2546	28.4039	28.3224	28.3314	28.3035	28.2096	28.1135	28.3697	28.446	28.521	28.4327	28.2779	28.4173	28.4309	28.0971	28.3551	28.5656	28.5152	0.923226	1.31942
21666000	NaN	NaN	NaN	NaN	NaN	NaN	NaN	NaN	NaN	NaN	NaN	NaN	NaN	NaN	NaN	NaN	NaN	NaN	NaN	NaN	NaN	NaN	NaN	24.3689	NaN	NaN	NaN	NaN	NaN	NaN	NaN	NaN	NaN	NaN	NaN	NaN	NaN	NaN	NaN	NaN	NaN	NaN	NaN	NaN	NaN	NaN	NaN	NaN	NaN
NaN	NaN	NaN	NaN	41212000	NaN	NaN	NaN	NaN	NaN	NaN	NaN	NaN	NaN	NaN	NaN	NaN	NaN	NaN	NaN	NaN	NaN	NaN	NaN	NaN	NaN	NaN	NaN	25.2966	NaN	NaN	NaN	NaN	NaN	NaN	NaN	NaN	NaN	NaN	NaN	NaN	NaN	NaN	NaN	NaN	NaN	NaN	NaN	NaN	NaN
NaN	NaN	NaN	NaN	20712000	NaN	NaN	NaN	NaN	NaN	NaN	NaN	NaN	NaN	NaN	NaN	NaN	NaN	NaN	NaN	NaN	NaN	NaN	NaN	NaN	NaN	NaN	NaN	24.304	NaN	NaN	NaN	NaN	NaN	NaN	NaN	NaN	NaN	NaN	NaN	NaN	NaN	NaN	NaN	NaN	NaN	NaN	NaN	NaN	NaN
NaN	NaN	NaN	NaN	NaN	NaN	NaN	10349000	NaN	NaN	NaN	NaN	NaN	NaN	NaN	NaN	NaN	NaN	NaN	NaN	NaN	NaN	NaN	NaN	NaN	NaN	NaN	NaN	NaN	NaN	NaN	23.303	NaN	NaN	NaN	NaN	NaN	NaN	NaN	NaN	NaN	NaN	NaN	NaN	NaN	NaN	NaN	NaN	NaN	NaN
109570000	74768000	81360000	80263000	90762000	NaN	144080000	111010000	130240000	121070000	109470000	124260000	56657000	95717000	124140000	116090000	75454000	101000000	99772000	103720000	80676000	107340000	104960000	116610000	26.7073	26.1559	26.2778	26.2582	26.4356	NaN	27.1023	26.7261	26.9566	26.8513	26.706	26.8888	25.7558	26.5123	26.8874	26.7907	26.1691	26.5898	26.5721	26.6281	26.2656	26.6776	26.6453	26.7971	0.19254	-1.51932
351290000	365300000	391430000	373520000	329780000	364220000	340170000	384710000	359950000	342290000	343050000	341430000	398690000	320710000	374430000	344490000	392820000	388560000	357430000	361280000	334090000	353410000	357170000	351420000	28.3881	28.4445	28.5442	28.4766	28.2969	28.4402	28.3417	28.5192	28.4232	28.3506	28.3538	28.347	28.5707	28.2567	28.4801	28.3599	28.5493	28.5336	28.4131	28.4285	28.3157	28.3968	28.412	28.3886	-0.288333	0.376351
NaN	NaN	NaN	NaN	NaN	NaN	NaN	NaN	NaN	NaN	NaN	NaN	NaN	NaN	NaN	NaN	NaN	NaN	NaN	NaN	14724000	NaN	NaN	NaN	NaN	NaN	NaN	NaN	NaN	NaN	NaN	NaN	NaN	NaN	NaN	NaN	NaN	NaN	NaN	NaN	NaN	NaN	NaN	NaN	23.8117	NaN	NaN	NaN	NaN	NaN
NaN	35862000	NaN	NaN	NaN	NaN	NaN	NaN	NaN	NaN	NaN	NaN	NaN	NaN	NaN	NaN	NaN	NaN	NaN	NaN	NaN	NaN	NaN	NaN	NaN	25.096	NaN	NaN	NaN	NaN	NaN	NaN	NaN	NaN	NaN	NaN	NaN	NaN	NaN	NaN	NaN	NaN	NaN	NaN	NaN	NaN	NaN	NaN	NaN	NaN
1063900000	968790000	1152200000	1020700000	1223000000	1085600000	1319300000	1214800000	1581100000	1131400000	1364900000	1072000000	1326100000	1227300000	1307800000	1498100000	1329200000	1188900000	1113300000	1423000000	1318700000	1200800000	1263100000	1188800000	29.9867	29.8516	30.1017	29.9269	30.1878	30.0158	30.2971	30.1781	30.5583	30.0755	30.3461	29.9977	30.3045	30.1928	30.2845	30.4805	30.3079	30.147	30.0522	30.4063	30.2965	30.1613	30.2343	30.1469	-1.13301	-1.91319
141210000	174160000	154580000	179410000	164180000	205100000	137470000	159020000	69698000	162000000	140160000	168250000	163180000	147620000	145000000	127490000	142490000	167110000	149110000	128380000	147220000	143470000	153020000	149690000	27.0733	27.3758	27.2038	27.4187	27.2907	27.6118	27.0345	27.2446	26.0546	27.2714	27.0625	27.326	27.2819	27.1373	27.1115	26.9258	27.0863	27.3162	27.1518	26.9358	27.1334	27.0962	27.1891	27.1574	-0.291254	0.792224
NaN	NaN	NaN	NaN	NaN	20294000	NaN	NaN	NaN	NaN	NaN	NaN	NaN	NaN	NaN	NaN	NaN	NaN	NaN	NaN	NaN	NaN	NaN	NaN	NaN	NaN	NaN	NaN	NaN	24.2745	NaN	NaN	NaN	NaN	NaN	NaN	NaN	NaN	NaN	NaN	NaN	NaN	NaN	NaN	NaN	NaN	NaN	NaN	NaN	NaN
NaN	NaN	NaN	NaN	NaN	11938000	NaN	NaN	NaN	NaN	NaN	NaN	NaN	NaN	NaN	NaN	NaN	NaN	NaN	NaN	NaN	NaN	NaN	NaN	NaN	NaN	NaN	NaN	NaN	23.5091	NaN	NaN	NaN	NaN	NaN	NaN	NaN	NaN	NaN	NaN	NaN	NaN	NaN	NaN	NaN	NaN	NaN	NaN	NaN	NaN
145680000	119710000	120050000	111980000	138440000	109540000	152350000	138550000	109510000	195610000	186230000	155580000	73874000	176300000	233040000	161340000	136860000	203840000	220240000	114910000	118580000	149410000	173700000	260410000	27.1182	26.835	26.8391	26.7387	27.0447	26.7069	27.1828	27.0458	26.7065	27.5434	27.4725	27.2131	26.1386	27.3935	27.796	27.2655	27.0281	27.6029	27.7145	26.7759	26.8213	27.1547	27.372	27.9562	-0.0434896	-0.718969
NaN	NaN	NaN	NaN	NaN	38642000	NaN	NaN	NaN	NaN	NaN	NaN	NaN	NaN	NaN	NaN	NaN	NaN	NaN	NaN	NaN	NaN	NaN	NaN	NaN	NaN	NaN	NaN	NaN	25.2037	NaN	NaN	NaN	NaN	NaN	NaN	NaN	NaN	NaN	NaN	NaN	NaN	NaN	NaN	NaN	NaN	NaN	NaN	NaN	NaN
210330000	203970000	185410000	173850000	180860000	183300000	112130000	119830000	120440000	94327000	92320000	110080000	140980000	107710000	94680100	106510000	50693000	89514000	89398100	NaN	113010000	98126000	112620000	90192000	27.6481	27.6038	27.4661	27.3733	27.4303	27.4496	26.7406	26.8364	26.8437	26.4912	26.4601	26.714	27.0709	26.6826	26.4966	26.6664	25.5953	26.4156	26.4137	NaN	26.7519	26.5481	26.7469	26.4265	1.81948	1.73067
NaN	NaN	NaN	NaN	NaN	NaN	NaN	NaN	NaN	NaN	NaN	NaN	NaN	NaN	NaN	NaN	NaN	NaN	24341000	NaN	NaN	NaN	NaN	NaN	NaN	NaN	NaN	NaN	NaN	NaN	NaN	NaN	NaN	NaN	NaN	NaN	NaN	NaN	NaN	NaN	NaN	NaN	24.5369	NaN	NaN	NaN	NaN	NaN	NaN	NaN
53007000	49743000	58053000	41592000	NaN	58470000	NaN	41857000	NaN	NaN	33939000	38232000	NaN	NaN	NaN	52330000	38373000	45316000	45051000	NaN	NaN	NaN	46736000	40785000	25.6597	25.568	25.7909	25.3098	NaN	25.8012	NaN	25.319	NaN	NaN	25.0164	25.1883	NaN	NaN	NaN	25.6411	25.1936	25.4335	25.4251	NaN	NaN	NaN	25.478	25.2815	0.978285	0.588954
NaN	NaN	NaN	NaN	NaN	NaN	NaN	NaN	NaN	NaN	NaN	NaN	NaN	19235000	NaN	NaN	NaN	NaN	NaN	NaN	NaN	NaN	NaN	NaN	NaN	NaN	NaN	NaN	NaN	NaN	NaN	NaN	NaN	NaN	NaN	NaN	NaN	24.1972	NaN	NaN	NaN	NaN	NaN	NaN	NaN	NaN	NaN	NaN	NaN	NaN
NaN	NaN	NaN	NaN	NaN	NaN	NaN	49010000	NaN	NaN	NaN	NaN	NaN	NaN	NaN	NaN	NaN	NaN	NaN	NaN	NaN	NaN	NaN	NaN	NaN	NaN	NaN	NaN	NaN	NaN	NaN	25.5466	NaN	NaN	NaN	NaN	NaN	NaN	NaN	NaN	NaN	NaN	NaN	NaN	NaN	NaN	NaN	NaN	NaN	NaN
164620000	140830000	152030000	161840000	158700000	157720000	103640000	126110000	135910000	108100000	110320000	112360000	121700000	143280000	146810000	140980000	148940000	170810000	119420000	173880000	155130000	142260000	151440000	122120000	27.2946	27.0694	27.1798	27.27	27.2417	27.2328	26.627	26.9101	27.0181	26.6878	26.7171	26.7436	26.8588	27.0943	27.1294	27.0709	27.1502	27.3478	26.8315	27.3735	27.2089	27.084	27.1742	26.8637	0.921914	-0.0885253
NaN	NaN	NaN	NaN	NaN	NaN	NaN	NaN	NaN	NaN	NaN	NaN	NaN	NaN	NaN	NaN	NaN	NaN	NaN	NaN	NaN	NaN	NaN	159930000	NaN	NaN	NaN	NaN	NaN	NaN	NaN	NaN	NaN	NaN	NaN	NaN	NaN	NaN	NaN	NaN	NaN	NaN	NaN	NaN	NaN	NaN	NaN	27.2529	NaN	NaN
NaN	NaN	NaN	NaN	NaN	NaN	NaN	NaN	30612000	NaN	NaN	NaN	NaN	NaN	NaN	NaN	NaN	NaN	NaN	NaN	NaN	NaN	NaN	NaN	NaN	NaN	NaN	NaN	NaN	NaN	NaN	NaN	24.8676	NaN	NaN	NaN	NaN	NaN	NaN	NaN	NaN	NaN	NaN	NaN	NaN	NaN	NaN	NaN	NaN	NaN
133550000	117980000	65439000	NaN	108760000	125020000	212430000	206230000	174120000	212570000	178750000	186190000	160980000	195860000	200570000	214610000	183530000	204320000	232210000	143110000	156970000	217900000	192780000	256090000	26.9928	26.814	25.9636	NaN	26.6966	26.8976	27.6624	27.6197	27.3755	27.6634	27.4134	27.4722	27.2623	27.5452	27.5795	27.6771	27.4514	27.6063	27.7909	27.0925	27.2259	27.6991	27.5224	27.9321	-1.0404	-1.42852
265210000	264590000	303950000	289570000	314890000	257670000	186550000	222140000	198010000	209360000	229920000	189650000	254660000	211630000	200640000	199540000	207820000	187320000	204480000	222770000	255090000	200820000	202420000	225220000	27.9826	27.9792	28.1793	28.1093	28.2303	27.9409	27.475	27.7269	27.561	27.6414	27.7766	27.4988	27.924	27.657	27.58	27.5721	27.6308	27.4809	27.6074	27.731	27.9264	27.5813	27.5928	27.7468	1.24075	1.22634
71509000	57498000	61732000	64298000	55276000	58184000	51746000	45608000	53221000	NaN	57877000	NaN	46350000	56339000	55489000	52455000	63557000	NaN	56312000	NaN	54869000	NaN	58819000	56694000	26.0916	25.777	25.8795	25.9383	25.7201	25.7941	25.6249	25.4428	25.6655	NaN	25.7865	NaN	25.4661	25.7476	25.7257	25.6446	25.9215	NaN	25.7469	NaN	25.7095	NaN	25.8098	25.7567	2.25702	0.192751
NaN	NaN	NaN	NaN	12897000	NaN	NaN	NaN	NaN	NaN	NaN	NaN	NaN	NaN	NaN	NaN	NaN	NaN	NaN	NaN	NaN	NaN	NaN	NaN	NaN	NaN	NaN	NaN	23.6205	NaN	NaN	NaN	NaN	NaN	NaN	NaN	NaN	NaN	NaN	NaN	NaN	NaN	NaN	NaN	NaN	NaN	NaN	NaN	NaN	NaN
NaN	NaN	NaN	NaN	NaN	NaN	NaN	NaN	NaN	NaN	NaN	NaN	NaN	NaN	NaN	NaN	NaN	NaN	2307100	NaN	NaN	NaN	NaN	NaN	NaN	NaN	NaN	NaN	NaN	NaN	NaN	NaN	NaN	NaN	NaN	NaN	NaN	NaN	NaN	NaN	NaN	NaN	21.1376	NaN	NaN	NaN	NaN	NaN	NaN	NaN
2627700000	2817300000	2802200000	2683300000	2599300000	2457400000	2375600000	2843400000	2458900000	2762000000	2495500000	2778800000	3023600000	2750000000	3013200000	2608500000	2388600000	2540000000	3065700000	2130500000	2828000000	2720000000	2774300000	2977500000	31.2912	31.3917	31.3839	31.3214	31.2755	31.1945	31.1456	31.405	31.1954	31.3631	31.2167	31.3718	31.4936	31.3568	31.4886	31.2806	31.1535	31.2422	31.5136	30.9885	31.3971	31.341	31.3695	31.4715	-0.442036	0.327735
829760000	705840000	731680000	749460000	786710000	658070000	602520000	686230000	788390000	606830000	719100000	614980000	493570000	648620000	679420000	706280000	804240000	742510000	569370000	805530000	738940000	699900000	721510000	587500000	29.6281	29.3948	29.4466	29.4813	29.5513	29.2937	29.1664	29.3541	29.5543	29.1767	29.4216	29.196	28.8787	29.2728	29.3397	29.3957	29.5831	29.4678	29.0848	29.5854	29.4609	29.3826	29.4264	29.13	1.24867	-0.0024082
488520000	467210000	506110000	464140000	519320000	411790000	360950000	520940000	511290000	496300000	566780000	484460000	375570000	426810000	356860000	439530000	427060000	371230000	317320000	470600000	288750000	341940000	400790000	340190000	28.8638	28.7995	28.9149	28.79	28.952	28.6173	28.4272	28.9565	28.9296	28.8866	29.0782	28.8518	28.4845	28.669	28.4108	28.7114	28.6699	28.4677	28.2414	28.8099	28.1052	28.3492	28.5783	28.3418	0.663201	0.416837
1537600000	1575100000	1719600000	1638300000	1683000000	1687800000	1028500000	972240000	883780000	964369000	850780000	796190000	876100000	1062300000	925570000	1116400000	739850000	1276100000	815600000	762720000	998970000	841700000	863540000	866510000	30.518	30.5528	30.6794	30.6096	30.6484	30.6525	29.9379	29.8567	29.7191	29.845	29.6642	29.5685	29.7065	29.9845	29.7858	30.0562	29.4627	30.2491	29.6033	29.5066	29.8959	29.6487	29.6857	29.6906	1.54511	1.62561
75345000	71160000	77111000	78959000	77765000	NaN	NaN	NaN	NaN	NaN	NaN	48352000	NaN	NaN	NaN	NaN	60528000	NaN	NaN	NaN	56523000	NaN	47288000	NaN	26.167	26.0846	26.2004	26.2346	26.2126	NaN	NaN	NaN	NaN	NaN	NaN	25.5271	NaN	NaN	NaN	NaN	25.8511	NaN	NaN	NaN	25.7523	NaN	25.495	NaN	0.248245	0
NaN	NaN	40773000	NaN	45437000	NaN	NaN	NaN	NaN	NaN	NaN	NaN	NaN	NaN	NaN	NaN	NaN	NaN	NaN	NaN	NaN	NaN	NaN	NaN	NaN	NaN	25.2811	NaN	25.4374	NaN	NaN	NaN	NaN	NaN	NaN	NaN	NaN	NaN	NaN	NaN	NaN	NaN	NaN	NaN	NaN	NaN	NaN	NaN	NaN	NaN
NaN	NaN	NaN	NaN	NaN	NaN	NaN	NaN	4938800	NaN	NaN	NaN	NaN	NaN	NaN	NaN	NaN	NaN	NaN	NaN	NaN	NaN	NaN	NaN	NaN	NaN	NaN	NaN	NaN	NaN	NaN	NaN	22.2357	NaN	NaN	NaN	NaN	NaN	NaN	NaN	NaN	NaN	NaN	NaN	NaN	NaN	NaN	NaN	NaN	NaN
105410000	83218000	NaN	NaN	NaN	NaN	65242000	NaN	61994000	NaN	87205000	68853000	NaN	NaN	NaN	78034000	NaN	64167000	66590000	NaN	NaN	NaN	NaN	NaN	26.6514	26.3104	NaN	NaN	NaN	NaN	25.9593	NaN	25.8856	NaN	26.3779	26.037	NaN	NaN	NaN	26.2176	NaN	25.9353	25.9888	NaN	NaN	NaN	NaN	NaN	2.16776	0.964508
NaN	NaN	NaN	NaN	NaN	NaN	NaN	NaN	NaN	NaN	NaN	NaN	NaN	NaN	24320000	NaN	NaN	NaN	NaN	NaN	NaN	NaN	NaN	NaN	NaN	NaN	NaN	NaN	NaN	NaN	NaN	NaN	NaN	NaN	NaN	NaN	NaN	NaN	24.5356	NaN	NaN	NaN	NaN	NaN	NaN	NaN	NaN	NaN	NaN	NaN
[truncated: 2,329 more rows]
[truncated: 42 more columns]
